# Supplementary material for: Systematic Identification and Characterization of Long Non-Coding RNAs in the Silkworm, Bombyx mori
Source: PLoS One. 2016 Jan 15;11(1):e0147147. doi: 10.1371/journal.pone.0147147 (PMC4714849; doi:10.1371/journal.pone.0147147)
Supplement: S1 Table — (XLSX) [file pone.0147147.s007.xlsx]

## Sheet: tophat_align
S1 Table. RNA-seq datasets
Project id	Sample ID	Strand information	Platform	Number of raw reads	Number of clean reads	Number of read1 mapped	Number of read1 unique mapped	Number of read2 mapped	Number of read2 unique mapped	Number of PE mapped	Number of PE unique mapped	mapping rate
this study	Br_F	strand-specific	HiSeq2000	71748342	62902780	57708391	57264649	57528468	57084726	56451433	56007691	84.3
	Br_M	strand-specific	HiSeq2000	82989916	73113792	67200926	66631472	66953522	66384068	65698217	65128763	84.6
	AMSG_F	Non-strand-specific	HiSeq2000	126283775	109106340	94310265	91752241	93782847	91224823	85340163	82782139	74.1
	AMSG_M	Non-strand-specific	HiSeq2000	112950451	97977101	84985745	82699709	84618386	82332350	77544479	75258443	75.1
	ASG_F	Non-strand-specific	HiSeq2000	106237515	90254885	84719217	81461961	84540011	81282755	80972027	77714771	87.9
	ASG_M	Non-strand-specific	HiSeq2000	88984564	74839110	70100791	67753399	69902188	67554796	67074454	64727062	87.5
	Fatbody_F	Non-strand-specific	HiSeq2000	121026800	101661878	96018198	94010575	94916817	92909194	91685455	89677832	89
	Fatbody_M	Non-strand-specific	HiSeq2000	122311168	96616897	90924343	89043931	89223697	87343285	86116804	84236392	87.6
	Malpighian_F	Non-strand-specific	HiSeq2000	133234998	31496193	27039272	26677515	26834624	26472867	25881955	25520198	75.3
	Malpighian_M	Non-strand-specific	HiSeq2000	147691022	102049617	83882098	82468463	83225562	81811927	80452868	79039233	75.9
	MMSG_F	Non-strand-specific	HiSeq2000	184107880	147115563	135269920	132618642	134291707	131640429	127662964	125011686	83.8
	MMSG_M	Non-strand-specific	HiSeq2000	113040392	98833130	89546649	87989626	89220921	87663898	84479662	82922639	82
	PMSG_F	Non-strand-specific	HiSeq2000	133975779	108995234	95766708	94003748	94609371	92846411	89787859	88024899	80.1
	PMSG_M	Non-strand-specific	HiSeq2000	111457012	92828463	82312962	80930943	81512380	80130361	78122705	76740686	82.2
	PSG_F	Non-strand-specific	HiSeq2000	144000000	123961505	104880341	102671038	104925692	102716389	99272979	97063676	78.6
	PSG_M	Non-strand-specific	HiSeq2000	100988168	82155703	71175562	69987881	70397023	69209342	67090523	65902842	79.5
	Ovary	Non-strand-specific	HiSeq2000	122751727	106368451	100267219	98452691	99711846	97897318	96181327	94366799	88.3
	Testis	Non-strand-specific	HiSeq2000	129855252	108105958	102772655	100870287	101581099	99678731	98401494	96499126	89.2
	total reads			2153634761	1708382600	1538881262	1507288771	1527776161	1496183670	1458217368	1426624877
PRJNA215013，PRJNA238971	Integument	Non-strand-specific	HiSeq2000	101279248	8.09224e+07	7.62687e+07	7.45605e+07	7.61651e+07	7.4457e+07	7.34626e+07	7.17544e+07	89.4
DRA001104	embryo_F	Non-strand-specific	HiSeq2000	72437378	48036878	44940392	44363043	44889431	44312082	43727666	43150317	87.6
DRA001104	embryo_M	Non-strand-specific	HiSeq2000	79304150	50312434	46852276	46248169	46797401	46193294	45603881	44999774	87.2
