# Supplementary material for: Systematic Identification and Characterization of Long Non-Coding RNAs in the Silkworm, Bombyx mori
Source: PLoS One. 2016 Jan 15;11(1):e0147147. doi: 10.1371/journal.pone.0147147 (PMC4714849; doi:10.1371/journal.pone.0147147)
Supplement: S2 Table — (XLSX) [file pone.0147147.s008.xlsx]

## Sheet: ilncRNAs.gtf
S2 Table. Genomic information for the identified ilncRNAs(GTF format)
Scanffold	source	feature	start	end	score	strand	frame	nameID
nscaf1108	SilkDB_lncRNA	exon	662709	663037	.	-	.	transcript_id "TCONS_00005074"; gene_id "XLOC_000215";
nscaf1108	SilkDB_lncRNA	exon	663124	663809	.	-	.	transcript_id "TCONS_00005074"; gene_id "XLOC_000215";
nscaf1108	SilkDB_lncRNA	exon	1354502	1356220	.	+	.	transcript_id "TCONS_00002411"; gene_id "XLOC_000145";
nscaf1108	SilkDB_lncRNA	exon	1359499	1360023	.	+	.	transcript_id "TCONS_00002411"; gene_id "XLOC_000145";
nscaf1108	SilkDB_lncRNA	exon	1354502	1354889	.	+	.	transcript_id "TCONS_00002412"; gene_id "XLOC_000145";
nscaf1108	SilkDB_lncRNA	exon	1359499	1360023	.	+	.	transcript_id "TCONS_00002412"; gene_id "XLOC_000145";
nscaf1108	SilkDB_lncRNA	exon	1354503	1354889	.	+	.	transcript_id "TCONS_00002413"; gene_id "XLOC_000145";
nscaf1108	SilkDB_lncRNA	exon	1357112	1358182	.	+	.	transcript_id "TCONS_00002413"; gene_id "XLOC_000145";
nscaf1108	SilkDB_lncRNA	exon	1354503	1354889	.	+	.	transcript_id "TCONS_00002414"; gene_id "XLOC_000145";
nscaf1108	SilkDB_lncRNA	exon	1357112	1357732	.	+	.	transcript_id "TCONS_00002414"; gene_id "XLOC_000145";
nscaf1108	SilkDB_lncRNA	exon	1358296	1358365	.	+	.	transcript_id "TCONS_00002414"; gene_id "XLOC_000145";
nscaf1108	SilkDB_lncRNA	exon	1354503	1354784	.	+	.	transcript_id "TCONS_00002416"; gene_id "XLOC_000145";
nscaf1108	SilkDB_lncRNA	exon	1356053	1356220	.	+	.	transcript_id "TCONS_00002416"; gene_id "XLOC_000145";
nscaf1108	SilkDB_lncRNA	exon	1359499	1360023	.	+	.	transcript_id "TCONS_00002416"; gene_id "XLOC_000145";
nscaf1108	SilkDB_lncRNA	exon	1354503	1354889	.	+	.	transcript_id "TCONS_00002417"; gene_id "XLOC_000145";
nscaf1108	SilkDB_lncRNA	exon	1355476	1356220	.	+	.	transcript_id "TCONS_00002417"; gene_id "XLOC_000145";
nscaf1108	SilkDB_lncRNA	exon	1359499	1360023	.	+	.	transcript_id "TCONS_00002417"; gene_id "XLOC_000145";
nscaf125	SilkDB_lncRNA	exon	27936	28312	.	+	.	transcript_id "TCONS_00006785"; gene_id "XLOC_000330";
nscaf125	SilkDB_lncRNA	exon	29103	29919	.	+	.	transcript_id "TCONS_00006785"; gene_id "XLOC_000330";
nscaf125	SilkDB_lncRNA	exon	27936	28312	.	+	.	transcript_id "TCONS_00006786"; gene_id "XLOC_000330";
nscaf125	SilkDB_lncRNA	exon	35457	35481	.	+	.	transcript_id "TCONS_00006786"; gene_id "XLOC_000330";
nscaf125	SilkDB_lncRNA	exon	33011	33536	.	-	.	transcript_id "TCONS_00006851"; gene_id "XLOC_000345";
nscaf125	SilkDB_lncRNA	exon	52229	52250	.	-	.	transcript_id "TCONS_00006851"; gene_id "XLOC_000345";
nscaf125	SilkDB_lncRNA	exon	208383	208417	.	+	.	transcript_id "TCONS_00006804"; gene_id "XLOC_000336";
nscaf125	SilkDB_lncRNA	exon	212028	212152	.	+	.	transcript_id "TCONS_00006804"; gene_id "XLOC_000336";
nscaf125	SilkDB_lncRNA	exon	217985	218040	.	+	.	transcript_id "TCONS_00006804"; gene_id "XLOC_000336";
nscaf1299	SilkDB_lncRNA	exon	317771	318011	.	-	.	transcript_id "TCONS_00007287"; gene_id "XLOC_000395";
nscaf1299	SilkDB_lncRNA	exon	319107	319403	.	-	.	transcript_id "TCONS_00007287"; gene_id "XLOC_000395";
nscaf1681	SilkDB_lncRNA	exon	156705	157004	.	+	.	transcript_id "TCONS_00008267"; gene_id "XLOC_000540";
nscaf1681	SilkDB_lncRNA	exon	157176	157259	.	+	.	transcript_id "TCONS_00008267"; gene_id "XLOC_000540";
nscaf1681	SilkDB_lncRNA	exon	300504	300557	.	+	.	transcript_id "TCONS_00008508"; gene_id "XLOC_000549";
nscaf1681	SilkDB_lncRNA	exon	305516	307366	.	+	.	transcript_id "TCONS_00008508"; gene_id "XLOC_000549";
nscaf1681	SilkDB_lncRNA	exon	303596	303804	.	+	.	transcript_id "TCONS_00008509"; gene_id "XLOC_000549";
nscaf1681	SilkDB_lncRNA	exon	304117	304153	.	+	.	transcript_id "TCONS_00008509"; gene_id "XLOC_000549";
nscaf1681	SilkDB_lncRNA	exon	303596	303804	.	+	.	transcript_id "TCONS_00008510"; gene_id "XLOC_000549";
nscaf1681	SilkDB_lncRNA	exon	305516	307366	.	+	.	transcript_id "TCONS_00008510"; gene_id "XLOC_000549";
nscaf1681	SilkDB_lncRNA	exon	2111623	2113789	.	-	.	transcript_id "TCONS_00016195"; gene_id "XLOC_000795";
nscaf1681	SilkDB_lncRNA	exon	2114784	2114982	.	-	.	transcript_id "TCONS_00016195"; gene_id "XLOC_000795";
nscaf1681	SilkDB_lncRNA	exon	2115061	2115239	.	-	.	transcript_id "TCONS_00016195"; gene_id "XLOC_000795";
nscaf1681	SilkDB_lncRNA	exon	2111623	2113789	.	-	.	transcript_id "TCONS_00016197"; gene_id "XLOC_000795";
nscaf1681	SilkDB_lncRNA	exon	2114108	2114236	.	-	.	transcript_id "TCONS_00016197"; gene_id "XLOC_000795";
nscaf1681	SilkDB_lncRNA	exon	2114784	2114982	.	-	.	transcript_id "TCONS_00016197"; gene_id "XLOC_000795";
nscaf1681	SilkDB_lncRNA	exon	2115061	2115239	.	-	.	transcript_id "TCONS_00016197"; gene_id "XLOC_000795";
nscaf1681	SilkDB_lncRNA	exon	2111623	2113789	.	-	.	transcript_id "TCONS_00016198"; gene_id "XLOC_000795";
nscaf1681	SilkDB_lncRNA	exon	2114108	2114312	.	-	.	transcript_id "TCONS_00016198"; gene_id "XLOC_000795";
nscaf1681	SilkDB_lncRNA	exon	2114784	2114982	.	-	.	transcript_id "TCONS_00016198"; gene_id "XLOC_000795";
nscaf1681	SilkDB_lncRNA	exon	2115061	2115239	.	-	.	transcript_id "TCONS_00016198"; gene_id "XLOC_000795";
nscaf1681	SilkDB_lncRNA	exon	2239328	2239876	.	-	.	transcript_id "TCONS_00016203"; gene_id "XLOC_000797";
nscaf1681	SilkDB_lncRNA	exon	2240089	2240943	.	-	.	transcript_id "TCONS_00016203"; gene_id "XLOC_000797";
nscaf1681	SilkDB_lncRNA	exon	3799674	3799984	.	-	.	transcript_id "TCONS_00017423"; gene_id "XLOC_000838";
nscaf1681	SilkDB_lncRNA	exon	3800217	3800453	.	-	.	transcript_id "TCONS_00017423"; gene_id "XLOC_000838";
nscaf1681	SilkDB_lncRNA	exon	4530794	4531721	.	-	.	transcript_id "TCONS_00018551"; gene_id "XLOC_000846";
nscaf1681	SilkDB_lncRNA	exon	4569644	4569987	.	-	.	transcript_id "TCONS_00018551"; gene_id "XLOC_000846";
nscaf1681	SilkDB_lncRNA	exon	4530794	4530907	.	-	.	transcript_id "TCONS_00018553"; gene_id "XLOC_000846";
nscaf1681	SilkDB_lncRNA	exon	4569606	4569664	.	-	.	transcript_id "TCONS_00018553"; gene_id "XLOC_000846";
nscaf1681	SilkDB_lncRNA	exon	4576676	4576820	.	-	.	transcript_id "TCONS_00018553"; gene_id "XLOC_000846";
nscaf1681	SilkDB_lncRNA	exon	4530794	4531664	.	-	.	transcript_id "TCONS_00018555"; gene_id "XLOC_000846";
nscaf1681	SilkDB_lncRNA	exon	4569609	4569664	.	-	.	transcript_id "TCONS_00018555"; gene_id "XLOC_000846";
nscaf1681	SilkDB_lncRNA	exon	4576910	4577052	.	-	.	transcript_id "TCONS_00018555"; gene_id "XLOC_000846";
nscaf1681	SilkDB_lncRNA	exon	4577441	4578179	.	-	.	transcript_id "TCONS_00018555"; gene_id "XLOC_000846";
nscaf1681	SilkDB_lncRNA	exon	4530794	4531679	.	-	.	transcript_id "TCONS_00018560"; gene_id "XLOC_000846";
nscaf1681	SilkDB_lncRNA	exon	4569609	4569664	.	-	.	transcript_id "TCONS_00018560"; gene_id "XLOC_000846";
nscaf1681	SilkDB_lncRNA	exon	4576910	4577052	.	-	.	transcript_id "TCONS_00018560"; gene_id "XLOC_000846";
nscaf1681	SilkDB_lncRNA	exon	4577441	4578179	.	-	.	transcript_id "TCONS_00018560"; gene_id "XLOC_000846";
nscaf1681	SilkDB_lncRNA	exon	4531625	4531673	.	+	.	transcript_id "TCONS_00011891"; gene_id "XLOC_000679";
nscaf1681	SilkDB_lncRNA	exon	4569642	4570962	.	+	.	transcript_id "TCONS_00011891"; gene_id "XLOC_000679";
nscaf1681	SilkDB_lncRNA	exon	4583091	4584247	.	+	.	transcript_id "TCONS_00011920"; gene_id "XLOC_000681";
nscaf1681	SilkDB_lncRNA	exon	4585699	4586385	.	+	.	transcript_id "TCONS_00011920"; gene_id "XLOC_000681";
nscaf1690	SilkDB_lncRNA	exon	2674929	2675311	.	-	.	transcript_id "TCONS_00027978"; gene_id "XLOC_001173";
nscaf1690	SilkDB_lncRNA	exon	2676639	2676726	.	-	.	transcript_id "TCONS_00027978"; gene_id "XLOC_001173";
nscaf1690	SilkDB_lncRNA	exon	2677603	2677949	.	-	.	transcript_id "TCONS_00027978"; gene_id "XLOC_001173";
nscaf1690	SilkDB_lncRNA	exon	2674929	2675311	.	-	.	transcript_id "TCONS_00027979"; gene_id "XLOC_001173";
nscaf1690	SilkDB_lncRNA	exon	2676639	2676729	.	-	.	transcript_id "TCONS_00027979"; gene_id "XLOC_001173";
nscaf1690	SilkDB_lncRNA	exon	2677603	2677949	.	-	.	transcript_id "TCONS_00027979"; gene_id "XLOC_001173";
nscaf1690	SilkDB_lncRNA	exon	4273210	4275047	.	-	.	transcript_id "TCONS_00028625"; gene_id "XLOC_001212";
nscaf1690	SilkDB_lncRNA	exon	4276760	4277048	.	-	.	transcript_id "TCONS_00028625"; gene_id "XLOC_001212";
nscaf1690	SilkDB_lncRNA	exon	4851492	4851521	.	+	.	transcript_id "TCONS_00023627"; gene_id "XLOC_001034";
nscaf1690	SilkDB_lncRNA	exon	4852960	4853223	.	+	.	transcript_id "TCONS_00023627"; gene_id "XLOC_001034";
nscaf1690	SilkDB_lncRNA	exon	6091882	6093882	.	-	.	transcript_id "TCONS_00030229"; gene_id "XLOC_001255";
nscaf1690	SilkDB_lncRNA	exon	6094635	6095831	.	-	.	transcript_id "TCONS_00030229"; gene_id "XLOC_001255";
nscaf1690	SilkDB_lncRNA	exon	6776606	6776776	.	-	.	transcript_id "TCONS_00031049"; gene_id "XLOC_001273";
nscaf1690	SilkDB_lncRNA	exon	6778717	6778774	.	-	.	transcript_id "TCONS_00031049"; gene_id "XLOC_001273";
nscaf1705	SilkDB_lncRNA	exon	787033	787373	.	+	.	transcript_id "TCONS_00031993"; gene_id "XLOC_001349";
nscaf1705	SilkDB_lncRNA	exon	790480	790913	.	+	.	transcript_id "TCONS_00031993"; gene_id "XLOC_001349";
nscaf1705	SilkDB_lncRNA	exon	787114	787258	.	+	.	transcript_id "TCONS_00031994"; gene_id "XLOC_001349";
nscaf1705	SilkDB_lncRNA	exon	790541	790913	.	+	.	transcript_id "TCONS_00031994"; gene_id "XLOC_001349";
nscaf1705	SilkDB_lncRNA	exon	787239	787373	.	+	.	transcript_id "TCONS_00031995"; gene_id "XLOC_001349";
nscaf1705	SilkDB_lncRNA	exon	790541	790913	.	+	.	transcript_id "TCONS_00031995"; gene_id "XLOC_001349";
nscaf1705	SilkDB_lncRNA	exon	794237	794420	.	+	.	transcript_id "TCONS_00031996"; gene_id "XLOC_001350";
nscaf1705	SilkDB_lncRNA	exon	799116	800740	.	+	.	transcript_id "TCONS_00031996"; gene_id "XLOC_001350";
nscaf1705	SilkDB_lncRNA	exon	794279	794328	.	+	.	transcript_id "TCONS_00031997"; gene_id "XLOC_001350";
nscaf1705	SilkDB_lncRNA	exon	799088	800740	.	+	.	transcript_id "TCONS_00031997"; gene_id "XLOC_001350";
nscaf1705	SilkDB_lncRNA	exon	963144	963192	.	+	.	transcript_id "TCONS_00032311"; gene_id "XLOC_001358";
nscaf1705	SilkDB_lncRNA	exon	967519	967854	.	+	.	transcript_id "TCONS_00032311"; gene_id "XLOC_001358";
nscaf1705	SilkDB_lncRNA	exon	966790	967143	.	+	.	transcript_id "TCONS_00032312"; gene_id "XLOC_001358";
nscaf1705	SilkDB_lncRNA	exon	967519	967854	.	+	.	transcript_id "TCONS_00032312"; gene_id "XLOC_001358";
nscaf1898	SilkDB_lncRNA	exon	3984278	3984715	.	+	.	transcript_id "TCONS_00035734"; gene_id "XLOC_001573";
nscaf1898	SilkDB_lncRNA	exon	3986282	3986594	.	+	.	transcript_id "TCONS_00035734"; gene_id "XLOC_001573";
nscaf1898	SilkDB_lncRNA	exon	4512183	4512386	.	+	.	transcript_id "TCONS_00036551"; gene_id "XLOC_001590";
nscaf1898	SilkDB_lncRNA	exon	4514585	4514658	.	+	.	transcript_id "TCONS_00036551"; gene_id "XLOC_001590";
nscaf1898	SilkDB_lncRNA	exon	4536091	4538054	.	-	.	transcript_id "TCONS_00049755"; gene_id "XLOC_002030";
nscaf1898	SilkDB_lncRNA	exon	4538913	4538983	.	-	.	transcript_id "TCONS_00049755"; gene_id "XLOC_002030";
nscaf1898	SilkDB_lncRNA	exon	4539061	4539155	.	-	.	transcript_id "TCONS_00049755"; gene_id "XLOC_002030";
nscaf1898	SilkDB_lncRNA	exon	4545023	4545199	.	-	.	transcript_id "TCONS_00049755"; gene_id "XLOC_002030";
nscaf1898	SilkDB_lncRNA	exon	4536091	4538054	.	-	.	transcript_id "TCONS_00049757"; gene_id "XLOC_002030";
nscaf1898	SilkDB_lncRNA	exon	4538913	4538983	.	-	.	transcript_id "TCONS_00049757"; gene_id "XLOC_002030";
nscaf1898	SilkDB_lncRNA	exon	4539061	4539605	.	-	.	transcript_id "TCONS_00049757"; gene_id "XLOC_002030";
nscaf1898	SilkDB_lncRNA	exon	4545023	4545172	.	-	.	transcript_id "TCONS_00049757"; gene_id "XLOC_002030";
nscaf1898	SilkDB_lncRNA	exon	4545259	4545707	.	-	.	transcript_id "TCONS_00049757"; gene_id "XLOC_002030";
nscaf1898	SilkDB_lncRNA	exon	4536091	4537591	.	-	.	transcript_id "TCONS_00049759"; gene_id "XLOC_002030";
nscaf1898	SilkDB_lncRNA	exon	4537867	4538054	.	-	.	transcript_id "TCONS_00049759"; gene_id "XLOC_002030";
nscaf1898	SilkDB_lncRNA	exon	4538913	4538983	.	-	.	transcript_id "TCONS_00049759"; gene_id "XLOC_002030";
nscaf1898	SilkDB_lncRNA	exon	4539061	4539155	.	-	.	transcript_id "TCONS_00049759"; gene_id "XLOC_002030";
nscaf1898	SilkDB_lncRNA	exon	4539232	4539605	.	-	.	transcript_id "TCONS_00049759"; gene_id "XLOC_002030";
nscaf1898	SilkDB_lncRNA	exon	4545023	4545172	.	-	.	transcript_id "TCONS_00049759"; gene_id "XLOC_002030";
nscaf1898	SilkDB_lncRNA	exon	4545259	4545364	.	-	.	transcript_id "TCONS_00049759"; gene_id "XLOC_002030";
nscaf1898	SilkDB_lncRNA	exon	4548410	4548566	.	-	.	transcript_id "TCONS_00049759"; gene_id "XLOC_002030";
nscaf1898	SilkDB_lncRNA	exon	4549931	4550111	.	-	.	transcript_id "TCONS_00049759"; gene_id "XLOC_002030";
nscaf1898	SilkDB_lncRNA	exon	4536091	4537591	.	-	.	transcript_id "TCONS_00049760"; gene_id "XLOC_002030";
nscaf1898	SilkDB_lncRNA	exon	4537867	4538054	.	-	.	transcript_id "TCONS_00049760"; gene_id "XLOC_002030";
nscaf1898	SilkDB_lncRNA	exon	4538913	4538983	.	-	.	transcript_id "TCONS_00049760"; gene_id "XLOC_002030";
nscaf1898	SilkDB_lncRNA	exon	4539061	4539155	.	-	.	transcript_id "TCONS_00049760"; gene_id "XLOC_002030";
nscaf1898	SilkDB_lncRNA	exon	4539232	4539605	.	-	.	transcript_id "TCONS_00049760"; gene_id "XLOC_002030";
nscaf1898	SilkDB_lncRNA	exon	4549931	4550111	.	-	.	transcript_id "TCONS_00049760"; gene_id "XLOC_002030";
nscaf1898	SilkDB_lncRNA	exon	4536091	4537591	.	-	.	transcript_id "TCONS_00049761"; gene_id "XLOC_002030";
nscaf1898	SilkDB_lncRNA	exon	4537867	4538054	.	-	.	transcript_id "TCONS_00049761"; gene_id "XLOC_002030";
nscaf1898	SilkDB_lncRNA	exon	4538913	4538983	.	-	.	transcript_id "TCONS_00049761"; gene_id "XLOC_002030";
nscaf1898	SilkDB_lncRNA	exon	4539061	4539605	.	-	.	transcript_id "TCONS_00049761"; gene_id "XLOC_002030";
nscaf1898	SilkDB_lncRNA	exon	4548410	4550111	.	-	.	transcript_id "TCONS_00049761"; gene_id "XLOC_002030";
nscaf1898	SilkDB_lncRNA	exon	4537962	4538070	.	+	.	transcript_id "TCONS_00036554"; gene_id "XLOC_001590";
nscaf1898	SilkDB_lncRNA	exon	4553822	4554092	.	+	.	transcript_id "TCONS_00036554"; gene_id "XLOC_001590";
nscaf1898	SilkDB_lncRNA	exon	4547514	4548351	.	-	.	transcript_id "TCONS_00049778"; gene_id "XLOC_002030";
nscaf1898	SilkDB_lncRNA	exon	4549931	4550107	.	-	.	transcript_id "TCONS_00049778"; gene_id "XLOC_002030";
nscaf1898	SilkDB_lncRNA	exon	4554743	4555411	.	-	.	transcript_id "TCONS_00049778"; gene_id "XLOC_002030";
nscaf1898	SilkDB_lncRNA	exon	4547514	4548566	.	-	.	transcript_id "TCONS_00049779"; gene_id "XLOC_002030";
nscaf1898	SilkDB_lncRNA	exon	4549931	4550107	.	-	.	transcript_id "TCONS_00049779"; gene_id "XLOC_002030";
nscaf1898	SilkDB_lncRNA	exon	4554743	4555411	.	-	.	transcript_id "TCONS_00049779"; gene_id "XLOC_002030";
nscaf1898	SilkDB_lncRNA	exon	4547514	4549503	.	-	.	transcript_id "TCONS_00049780"; gene_id "XLOC_002030";
nscaf1898	SilkDB_lncRNA	exon	4549931	4550107	.	-	.	transcript_id "TCONS_00049780"; gene_id "XLOC_002030";
nscaf1898	SilkDB_lncRNA	exon	4554743	4555411	.	-	.	transcript_id "TCONS_00049780"; gene_id "XLOC_002030";
nscaf1898	SilkDB_lncRNA	exon	4547514	4548566	.	-	.	transcript_id "TCONS_00049781"; gene_id "XLOC_002030";
nscaf1898	SilkDB_lncRNA	exon	4549931	4550107	.	-	.	transcript_id "TCONS_00049781"; gene_id "XLOC_002030";
nscaf1898	SilkDB_lncRNA	exon	4558065	4558106	.	-	.	transcript_id "TCONS_00049781"; gene_id "XLOC_002030";
nscaf1898	SilkDB_lncRNA	exon	4909939	4910387	.	+	.	transcript_id "TCONS_00037192"; gene_id "XLOC_001598";
nscaf1898	SilkDB_lncRNA	exon	4910495	4910739	.	+	.	transcript_id "TCONS_00037192"; gene_id "XLOC_001598";
nscaf1898	SilkDB_lncRNA	exon	9032135	9032412	.	+	.	transcript_id "TCONS_00041256"; gene_id "XLOC_001731";
nscaf1898	SilkDB_lncRNA	exon	9032904	9033523	.	+	.	transcript_id "TCONS_00041256"; gene_id "XLOC_001731";
nscaf1898	SilkDB_lncRNA	exon	9033778	9034067	.	+	.	transcript_id "TCONS_00041256"; gene_id "XLOC_001731";
nscaf1898	SilkDB_lncRNA	exon	9032652	9032688	.	+	.	transcript_id "TCONS_00041257"; gene_id "XLOC_001731";
nscaf1898	SilkDB_lncRNA	exon	9032904	9033523	.	+	.	transcript_id "TCONS_00041257"; gene_id "XLOC_001731";
nscaf1898	SilkDB_lncRNA	exon	9033778	9034067	.	+	.	transcript_id "TCONS_00041257"; gene_id "XLOC_001731";
nscaf1962	SilkDB_lncRNA	exon	470540	470916	.	+	.	transcript_id "TCONS_00055933"; gene_id "XLOC_002344";
nscaf1962	SilkDB_lncRNA	exon	471651	471808	.	+	.	transcript_id "TCONS_00055933"; gene_id "XLOC_002344";
nscaf2136	SilkDB_lncRNA	exon	7346165	7348990	.	-	.	transcript_id "TCONS_00065746"; gene_id "XLOC_002838";
nscaf2136	SilkDB_lncRNA	exon	7349338	7355432	.	-	.	transcript_id "TCONS_00065746"; gene_id "XLOC_002838";
nscaf2176	SilkDB_lncRNA	exon	170069	172001	.	-	.	transcript_id "TCONS_00074001"; gene_id "XLOC_003068";
nscaf2176	SilkDB_lncRNA	exon	172540	174202	.	-	.	transcript_id "TCONS_00074001"; gene_id "XLOC_003068";
nscaf2176	SilkDB_lncRNA	exon	363957	364674	.	+	.	transcript_id "TCONS_00066507"; gene_id "XLOC_002904";
nscaf2176	SilkDB_lncRNA	exon	367367	370052	.	+	.	transcript_id "TCONS_00066507"; gene_id "XLOC_002904";
nscaf2204	SilkDB_lncRNA	exon	830149	830437	.	-	.	transcript_id "TCONS_00082056"; gene_id "XLOC_003317";
nscaf2204	SilkDB_lncRNA	exon	831210	831359	.	-	.	transcript_id "TCONS_00082056"; gene_id "XLOC_003317";
nscaf2204	SilkDB_lncRNA	exon	832547	833097	.	-	.	transcript_id "TCONS_00082056"; gene_id "XLOC_003317";
nscaf2204	SilkDB_lncRNA	exon	830149	830437	.	-	.	transcript_id "TCONS_00082057"; gene_id "XLOC_003317";
nscaf2204	SilkDB_lncRNA	exon	831210	831359	.	-	.	transcript_id "TCONS_00082057"; gene_id "XLOC_003317";
nscaf2204	SilkDB_lncRNA	exon	835574	835781	.	-	.	transcript_id "TCONS_00082057"; gene_id "XLOC_003317";
nscaf2204	SilkDB_lncRNA	exon	3632005	3632538	.	+	.	transcript_id "TCONS_00081181"; gene_id "XLOC_003283";
nscaf2204	SilkDB_lncRNA	exon	3633435	3633739	.	+	.	transcript_id "TCONS_00081181"; gene_id "XLOC_003283";
nscaf2204	SilkDB_lncRNA	exon	3632005	3632602	.	+	.	transcript_id "TCONS_00081182"; gene_id "XLOC_003283";
nscaf2204	SilkDB_lncRNA	exon	3633435	3633739	.	+	.	transcript_id "TCONS_00081182"; gene_id "XLOC_003283";
nscaf2204	SilkDB_lncRNA	exon	3632005	3632606	.	+	.	transcript_id "TCONS_00081183"; gene_id "XLOC_003283";
nscaf2204	SilkDB_lncRNA	exon	3633435	3633739	.	+	.	transcript_id "TCONS_00081183"; gene_id "XLOC_003283";
nscaf2204	SilkDB_lncRNA	exon	3632005	3632736	.	+	.	transcript_id "TCONS_00081184"; gene_id "XLOC_003283";
nscaf2204	SilkDB_lncRNA	exon	3633435	3633739	.	+	.	transcript_id "TCONS_00081184"; gene_id "XLOC_003283";
nscaf2204	SilkDB_lncRNA	exon	3632005	3632740	.	+	.	transcript_id "TCONS_00081185"; gene_id "XLOC_003283";
nscaf2204	SilkDB_lncRNA	exon	3633435	3633739	.	+	.	transcript_id "TCONS_00081185"; gene_id "XLOC_003283";
nscaf2204	SilkDB_lncRNA	exon	3632005	3632744	.	+	.	transcript_id "TCONS_00081186"; gene_id "XLOC_003283";
nscaf2204	SilkDB_lncRNA	exon	3633435	3633739	.	+	.	transcript_id "TCONS_00081186"; gene_id "XLOC_003283";
nscaf2204	SilkDB_lncRNA	exon	3632005	3632740	.	+	.	transcript_id "TCONS_00081187"; gene_id "XLOC_003283";
nscaf2204	SilkDB_lncRNA	exon	3632853	3632917	.	+	.	transcript_id "TCONS_00081187"; gene_id "XLOC_003283";
nscaf2204	SilkDB_lncRNA	exon	3633435	3633739	.	+	.	transcript_id "TCONS_00081187"; gene_id "XLOC_003283";
nscaf2204	SilkDB_lncRNA	exon	3632346	3632606	.	+	.	transcript_id "TCONS_00081190"; gene_id "XLOC_003283";
nscaf2204	SilkDB_lncRNA	exon	3632853	3632917	.	+	.	transcript_id "TCONS_00081190"; gene_id "XLOC_003283";
nscaf2204	SilkDB_lncRNA	exon	3633435	3633739	.	+	.	transcript_id "TCONS_00081190"; gene_id "XLOC_003283";
nscaf2204	SilkDB_lncRNA	exon	3632371	3632538	.	+	.	transcript_id "TCONS_00081191"; gene_id "XLOC_003283";
nscaf2204	SilkDB_lncRNA	exon	3633441	3633739	.	+	.	transcript_id "TCONS_00081191"; gene_id "XLOC_003283";
nscaf2210	SilkDB_lncRNA	exon	3261082	3261844	.	+	.	transcript_id "TCONS_00088038"; gene_id "XLOC_003495";
nscaf2210	SilkDB_lncRNA	exon	3263002	3263110	.	+	.	transcript_id "TCONS_00088038"; gene_id "XLOC_003495";
nscaf2210	SilkDB_lncRNA	exon	3264718	3265542	.	+	.	transcript_id "TCONS_00088038"; gene_id "XLOC_003495";
nscaf2210	SilkDB_lncRNA	exon	3264315	3264626	.	+	.	transcript_id "TCONS_00088039"; gene_id "XLOC_003495";
nscaf2210	SilkDB_lncRNA	exon	3264718	3265542	.	+	.	transcript_id "TCONS_00088039"; gene_id "XLOC_003495";
nscaf2210	SilkDB_lncRNA	exon	3266240	3266471	.	+	.	transcript_id "TCONS_00088040"; gene_id "XLOC_003494";
nscaf2210	SilkDB_lncRNA	exon	3271811	3271992	.	+	.	transcript_id "TCONS_00088040"; gene_id "XLOC_003494";
nscaf2210	SilkDB_lncRNA	exon	3266355	3266471	.	+	.	transcript_id "TCONS_00088041"; gene_id "XLOC_003494";
nscaf2210	SilkDB_lncRNA	exon	3270168	3270272	.	+	.	transcript_id "TCONS_00088041"; gene_id "XLOC_003494";
nscaf2210	SilkDB_lncRNA	exon	3271811	3272026	.	+	.	transcript_id "TCONS_00088041"; gene_id "XLOC_003494";
nscaf2210	SilkDB_lncRNA	exon	3274075	3274863	.	+	.	transcript_id "TCONS_00088041"; gene_id "XLOC_003494";
nscaf2210	SilkDB_lncRNA	exon	3266397	3266471	.	+	.	transcript_id "TCONS_00088044"; gene_id "XLOC_003494";
nscaf2210	SilkDB_lncRNA	exon	3270168	3270272	.	+	.	transcript_id "TCONS_00088044"; gene_id "XLOC_003494";
nscaf2210	SilkDB_lncRNA	exon	3270620	3270691	.	+	.	transcript_id "TCONS_00088044"; gene_id "XLOC_003494";
nscaf2210	SilkDB_lncRNA	exon	3285868	3286222	.	+	.	transcript_id "TCONS_00088047"; gene_id "XLOC_003496";
nscaf2210	SilkDB_lncRNA	exon	3286351	3286398	.	+	.	transcript_id "TCONS_00088047"; gene_id "XLOC_003496";
nscaf2210	SilkDB_lncRNA	exon	3824987	3827582	.	-	.	transcript_id "TCONS_00089964"; gene_id "XLOC_003609";
nscaf2210	SilkDB_lncRNA	exon	3828237	3829335	.	-	.	transcript_id "TCONS_00089964"; gene_id "XLOC_003609";
nscaf2210	SilkDB_lncRNA	exon	3824987	3826150	.	-	.	transcript_id "TCONS_00089965"; gene_id "XLOC_003609";
nscaf2210	SilkDB_lncRNA	exon	3827394	3827582	.	-	.	transcript_id "TCONS_00089965"; gene_id "XLOC_003609";
nscaf2210	SilkDB_lncRNA	exon	3828237	3829335	.	-	.	transcript_id "TCONS_00089965"; gene_id "XLOC_003609";
nscaf2210	SilkDB_lncRNA	exon	3848681	3848981	.	-	.	transcript_id "TCONS_00089969"; gene_id "XLOC_003611";
nscaf2210	SilkDB_lncRNA	exon	3850920	3851065	.	-	.	transcript_id "TCONS_00089969"; gene_id "XLOC_003611";
nscaf2210	SilkDB_lncRNA	exon	3848681	3848981	.	-	.	transcript_id "TCONS_00089970"; gene_id "XLOC_003611";
nscaf2210	SilkDB_lncRNA	exon	3850153	3851065	.	-	.	transcript_id "TCONS_00089970"; gene_id "XLOC_003611";
nscaf2210	SilkDB_lncRNA	exon	3848681	3848981	.	-	.	transcript_id "TCONS_00089971"; gene_id "XLOC_003611";
nscaf2210	SilkDB_lncRNA	exon	3850153	3850333	.	-	.	transcript_id "TCONS_00089971"; gene_id "XLOC_003611";
nscaf2210	SilkDB_lncRNA	exon	3850658	3851065	.	-	.	transcript_id "TCONS_00089971"; gene_id "XLOC_003611";
nscaf2210	SilkDB_lncRNA	exon	4948918	4949117	.	+	.	transcript_id "TCONS_00088442"; gene_id "XLOC_003540";
nscaf2210	SilkDB_lncRNA	exon	4949847	4950030	.	+	.	transcript_id "TCONS_00088442"; gene_id "XLOC_003540";
nscaf2216	SilkDB_lncRNA	exon	2097615	2098028	.	-	.	transcript_id "TCONS_00091528"; gene_id "XLOC_003750";
nscaf2216	SilkDB_lncRNA	exon	2099004	2099362	.	-	.	transcript_id "TCONS_00091528"; gene_id "XLOC_003750";
nscaf2330	SilkDB_lncRNA	exon	1405290	1405645	.	-	.	transcript_id "TCONS_00095626"; gene_id "XLOC_004003";
nscaf2330	SilkDB_lncRNA	exon	1407069	1407321	.	-	.	transcript_id "TCONS_00095626"; gene_id "XLOC_004003";
nscaf2330	SilkDB_lncRNA	exon	2078145	2081175	.	-	.	transcript_id "TCONS_00095775"; gene_id "XLOC_004011";
nscaf2330	SilkDB_lncRNA	exon	2081302	2081501	.	-	.	transcript_id "TCONS_00095775"; gene_id "XLOC_004011";
nscaf2330	SilkDB_lncRNA	exon	2084928	2086728	.	+	.	transcript_id "TCONS_00094328"; gene_id "XLOC_003914";
nscaf2330	SilkDB_lncRNA	exon	2092020	2092142	.	+	.	transcript_id "TCONS_00094328"; gene_id "XLOC_003914";
nscaf2330	SilkDB_lncRNA	exon	2092689	2092725	.	+	.	transcript_id "TCONS_00094328"; gene_id "XLOC_003914";
nscaf2330	SilkDB_lncRNA	exon	2092807	2093853	.	+	.	transcript_id "TCONS_00094328"; gene_id "XLOC_003914";
nscaf2330	SilkDB_lncRNA	exon	2084928	2086728	.	+	.	transcript_id "TCONS_00094329"; gene_id "XLOC_003914";
nscaf2330	SilkDB_lncRNA	exon	2092020	2092142	.	+	.	transcript_id "TCONS_00094329"; gene_id "XLOC_003914";
nscaf2330	SilkDB_lncRNA	exon	2092689	2092736	.	+	.	transcript_id "TCONS_00094329"; gene_id "XLOC_003914";
nscaf2330	SilkDB_lncRNA	exon	2092807	2093853	.	+	.	transcript_id "TCONS_00094329"; gene_id "XLOC_003914";
nscaf2330	SilkDB_lncRNA	exon	2085688	2085750	.	+	.	transcript_id "TCONS_00094331"; gene_id "XLOC_003914";
nscaf2330	SilkDB_lncRNA	exon	2086683	2086728	.	+	.	transcript_id "TCONS_00094331"; gene_id "XLOC_003914";
nscaf2330	SilkDB_lncRNA	exon	2092020	2092142	.	+	.	transcript_id "TCONS_00094331"; gene_id "XLOC_003914";
nscaf2330	SilkDB_lncRNA	exon	2092689	2092725	.	+	.	transcript_id "TCONS_00094331"; gene_id "XLOC_003914";
nscaf2330	SilkDB_lncRNA	exon	2092807	2093853	.	+	.	transcript_id "TCONS_00094331"; gene_id "XLOC_003914";
nscaf2330	SilkDB_lncRNA	exon	2091741	2092142	.	+	.	transcript_id "TCONS_00094333"; gene_id "XLOC_003914";
nscaf2330	SilkDB_lncRNA	exon	2092689	2092736	.	+	.	transcript_id "TCONS_00094333"; gene_id "XLOC_003914";
nscaf2330	SilkDB_lncRNA	exon	2092807	2093853	.	+	.	transcript_id "TCONS_00094333"; gene_id "XLOC_003914";
nscaf2330	SilkDB_lncRNA	exon	4026510	4026760	.	+	.	transcript_id "TCONS_00094644"; gene_id "XLOC_003976";
nscaf2330	SilkDB_lncRNA	exon	4027480	4027623	.	+	.	transcript_id "TCONS_00094644"; gene_id "XLOC_003976";
nscaf2330	SilkDB_lncRNA	exon	4077792	4078350	.	-	.	transcript_id "TCONS_00096162"; gene_id "XLOC_004042";
nscaf2330	SilkDB_lncRNA	exon	4080141	4080954	.	-	.	transcript_id "TCONS_00096162"; gene_id "XLOC_004042";
nscaf2330	SilkDB_lncRNA	exon	4078509	4078862	.	-	.	transcript_id "TCONS_00096163"; gene_id "XLOC_004042";
nscaf2330	SilkDB_lncRNA	exon	4080141	4081861	.	-	.	transcript_id "TCONS_00096163"; gene_id "XLOC_004042";
nscaf2511	SilkDB_lncRNA	exon	699623	700827	.	-	.	transcript_id "TCONS_00101049"; gene_id "XLOC_004359";
nscaf2511	SilkDB_lncRNA	exon	702197	703690	.	-	.	transcript_id "TCONS_00101049"; gene_id "XLOC_004359";
nscaf2511	SilkDB_lncRNA	exon	706912	706940	.	-	.	transcript_id "TCONS_00101049"; gene_id "XLOC_004359";
nscaf2511	SilkDB_lncRNA	exon	699623	700827	.	-	.	transcript_id "TCONS_00101050"; gene_id "XLOC_004359";
nscaf2511	SilkDB_lncRNA	exon	702197	703690	.	-	.	transcript_id "TCONS_00101050"; gene_id "XLOC_004359";
nscaf2511	SilkDB_lncRNA	exon	706835	706951	.	-	.	transcript_id "TCONS_00101050"; gene_id "XLOC_004359";
nscaf2511	SilkDB_lncRNA	exon	1905894	1906106	.	+	.	transcript_id "TCONS_00098704"; gene_id "XLOC_004219";
nscaf2511	SilkDB_lncRNA	exon	1907111	1915143	.	+	.	transcript_id "TCONS_00098704"; gene_id "XLOC_004219";
nscaf2511	SilkDB_lncRNA	exon	2835398	2841949	.	-	.	transcript_id "TCONS_00102676"; gene_id "XLOC_004407";
nscaf2511	SilkDB_lncRNA	exon	2852710	2852917	.	-	.	transcript_id "TCONS_00102676"; gene_id "XLOC_004407";
nscaf2511	SilkDB_lncRNA	exon	2844889	2845458	.	-	.	transcript_id "TCONS_00102677"; gene_id "XLOC_004407";
nscaf2511	SilkDB_lncRNA	exon	2852710	2853048	.	-	.	transcript_id "TCONS_00102677"; gene_id "XLOC_004407";
nscaf2511	SilkDB_lncRNA	exon	3911573	3911661	.	+	.	transcript_id "TCONS_00099911"; gene_id "XLOC_004277";
nscaf2511	SilkDB_lncRNA	exon	3913579	3914008	.	+	.	transcript_id "TCONS_00099911"; gene_id "XLOC_004277";
nscaf2511	SilkDB_lncRNA	exon	3911820	3912309	.	+	.	transcript_id "TCONS_00099912"; gene_id "XLOC_004277";
nscaf2511	SilkDB_lncRNA	exon	3913579	3914008	.	+	.	transcript_id "TCONS_00099912"; gene_id "XLOC_004277";
nscaf2511	SilkDB_lncRNA	exon	3912664	3912860	.	+	.	transcript_id "TCONS_00099913"; gene_id "XLOC_004277";
nscaf2511	SilkDB_lncRNA	exon	3913579	3914008	.	+	.	transcript_id "TCONS_00099913"; gene_id "XLOC_004277";
nscaf2529	SilkDB_lncRNA	exon	828880	830170	.	-	.	transcript_id "TCONS_00109369"; gene_id "XLOC_004630";
nscaf2529	SilkDB_lncRNA	exon	830276	830304	.	-	.	transcript_id "TCONS_00109369"; gene_id "XLOC_004630";
nscaf2529	SilkDB_lncRNA	exon	1848524	1848828	.	-	.	transcript_id "TCONS_00109827"; gene_id "XLOC_004647";
nscaf2529	SilkDB_lncRNA	exon	1850006	1850191	.	-	.	transcript_id "TCONS_00109827"; gene_id "XLOC_004647";
nscaf2575	SilkDB_lncRNA	exon	2726129	2726879	.	-	.	transcript_id "TCONS_00119225"; gene_id "XLOC_004990";
nscaf2575	SilkDB_lncRNA	exon	2727128	2727198	.	-	.	transcript_id "TCONS_00119225"; gene_id "XLOC_004990";
nscaf2575	SilkDB_lncRNA	exon	2726129	2726777	.	-	.	transcript_id "TCONS_00119226"; gene_id "XLOC_004990";
nscaf2575	SilkDB_lncRNA	exon	2727128	2727198	.	-	.	transcript_id "TCONS_00119226"; gene_id "XLOC_004990";
nscaf2589	SilkDB_lncRNA	exon	4059561	4060001	.	+	.	transcript_id "TCONS_00121465"; gene_id "XLOC_005119";
nscaf2589	SilkDB_lncRNA	exon	4060440	4060461	.	+	.	transcript_id "TCONS_00121465"; gene_id "XLOC_005119";
nscaf2589	SilkDB_lncRNA	exon	5231157	5231640	.	+	.	transcript_id "TCONS_00122678"; gene_id "XLOC_005162";
nscaf2589	SilkDB_lncRNA	exon	5232907	5233472	.	+	.	transcript_id "TCONS_00122678"; gene_id "XLOC_005162";
nscaf2589	SilkDB_lncRNA	exon	5493653	5493897	.	-	.	transcript_id "TCONS_00126874"; gene_id "XLOC_005329";
nscaf2589	SilkDB_lncRNA	exon	5494264	5494528	.	-	.	transcript_id "TCONS_00126874"; gene_id "XLOC_005329";
nscaf2589	SilkDB_lncRNA	exon	5553067	5600856	.	-	.	transcript_id "TCONS_00126875"; gene_id "XLOC_005330";
nscaf2589	SilkDB_lncRNA	exon	5600988	5605681	.	-	.	transcript_id "TCONS_00126875"; gene_id "XLOC_005330";
nscaf2589	SilkDB_lncRNA	exon	5611961	5614411	.	-	.	transcript_id "TCONS_00126877"; gene_id "XLOC_005331";
nscaf2589	SilkDB_lncRNA	exon	5614777	5615762	.	-	.	transcript_id "TCONS_00126877"; gene_id "XLOC_005331";
nscaf2589	SilkDB_lncRNA	exon	5611961	5614411	.	-	.	transcript_id "TCONS_00126880"; gene_id "XLOC_005331";
nscaf2589	SilkDB_lncRNA	exon	5614499	5614644	.	-	.	transcript_id "TCONS_00126880"; gene_id "XLOC_005331";
nscaf2589	SilkDB_lncRNA	exon	5614777	5616200	.	-	.	transcript_id "TCONS_00126880"; gene_id "XLOC_005331";
nscaf2589	SilkDB_lncRNA	exon	5611961	5614411	.	-	.	transcript_id "TCONS_00126881"; gene_id "XLOC_005331";
nscaf2589	SilkDB_lncRNA	exon	5615581	5616200	.	-	.	transcript_id "TCONS_00126881"; gene_id "XLOC_005331";
nscaf2589	SilkDB_lncRNA	exon	5611961	5614411	.	-	.	transcript_id "TCONS_00126883"; gene_id "XLOC_005331";
nscaf2589	SilkDB_lncRNA	exon	5615980	5616200	.	-	.	transcript_id "TCONS_00126883"; gene_id "XLOC_005331";
nscaf2589	SilkDB_lncRNA	exon	5611961	5613293	.	-	.	transcript_id "TCONS_00126885"; gene_id "XLOC_005331";
nscaf2589	SilkDB_lncRNA	exon	5613909	5614411	.	-	.	transcript_id "TCONS_00126885"; gene_id "XLOC_005331";
nscaf2589	SilkDB_lncRNA	exon	5614499	5616200	.	-	.	transcript_id "TCONS_00126885"; gene_id "XLOC_005331";
nscaf2589	SilkDB_lncRNA	exon	5611961	5614411	.	-	.	transcript_id "TCONS_00126887"; gene_id "XLOC_005331";
nscaf2589	SilkDB_lncRNA	exon	5615021	5616200	.	-	.	transcript_id "TCONS_00126887"; gene_id "XLOC_005331";
nscaf2589	SilkDB_lncRNA	exon	5611961	5614411	.	-	.	transcript_id "TCONS_00126890"; gene_id "XLOC_005331";
nscaf2589	SilkDB_lncRNA	exon	5616707	5616800	.	-	.	transcript_id "TCONS_00126890"; gene_id "XLOC_005331";
nscaf2589	SilkDB_lncRNA	exon	5619715	5619877	.	-	.	transcript_id "TCONS_00126893"; gene_id "XLOC_005331";
nscaf2589	SilkDB_lncRNA	exon	5620665	5620705	.	-	.	transcript_id "TCONS_00126893"; gene_id "XLOC_005331";
nscaf2589	SilkDB_lncRNA	exon	6586068	6586158	.	+	.	transcript_id "TCONS_00123332"; gene_id "XLOC_005212";
nscaf2589	SilkDB_lncRNA	exon	6586324	6586880	.	+	.	transcript_id "TCONS_00123332"; gene_id "XLOC_005212";
nscaf2589	SilkDB_lncRNA	exon	6586956	6587359	.	+	.	transcript_id "TCONS_00123332"; gene_id "XLOC_005212";
nscaf2589	SilkDB_lncRNA	exon	6586068	6586158	.	+	.	transcript_id "TCONS_00123333"; gene_id "XLOC_005212";
nscaf2589	SilkDB_lncRNA	exon	6586324	6586387	.	+	.	transcript_id "TCONS_00123333"; gene_id "XLOC_005212";
nscaf2589	SilkDB_lncRNA	exon	6586671	6586880	.	+	.	transcript_id "TCONS_00123333"; gene_id "XLOC_005212";
nscaf2589	SilkDB_lncRNA	exon	6586956	6587359	.	+	.	transcript_id "TCONS_00123333"; gene_id "XLOC_005212";
nscaf2589	SilkDB_lncRNA	exon	6607661	6607844	.	+	.	transcript_id "TCONS_00123334"; gene_id "XLOC_005213";
nscaf2589	SilkDB_lncRNA	exon	6609202	6609324	.	+	.	transcript_id "TCONS_00123334"; gene_id "XLOC_005213";
nscaf2623	SilkDB_lncRNA	exon	437661	437809	.	+	.	transcript_id "TCONS_00127543"; gene_id "XLOC_005421";
nscaf2623	SilkDB_lncRNA	exon	440193	447932	.	+	.	transcript_id "TCONS_00127543"; gene_id "XLOC_005421";
nscaf2655	SilkDB_lncRNA	exon	2534585	2535456	.	+	.	transcript_id "TCONS_00131198"; gene_id "XLOC_005633";
nscaf2655	SilkDB_lncRNA	exon	2548189	2548762	.	+	.	transcript_id "TCONS_00131198"; gene_id "XLOC_005633";
nscaf2655	SilkDB_lncRNA	exon	2539024	2539347	.	+	.	transcript_id "TCONS_00131199"; gene_id "XLOC_005633";
nscaf2655	SilkDB_lncRNA	exon	2548189	2548762	.	+	.	transcript_id "TCONS_00131199"; gene_id "XLOC_005633";
nscaf2655	SilkDB_lncRNA	exon	2548923	2548938	.	+	.	transcript_id "TCONS_00131200"; gene_id "XLOC_005636";
nscaf2655	SilkDB_lncRNA	exon	2549751	2550098	.	+	.	transcript_id "TCONS_00131200"; gene_id "XLOC_005636";
nscaf2674	SilkDB_lncRNA	exon	433087	433448	.	-	.	transcript_id "TCONS_00143948"; gene_id "XLOC_006045";
nscaf2674	SilkDB_lncRNA	exon	433568	434050	.	-	.	transcript_id "TCONS_00143948"; gene_id "XLOC_006045";
nscaf2674	SilkDB_lncRNA	exon	3100270	3100573	.	+	.	transcript_id "TCONS_00138098"; gene_id "XLOC_005878";
nscaf2674	SilkDB_lncRNA	exon	3100760	3100795	.	+	.	transcript_id "TCONS_00138098"; gene_id "XLOC_005878";
nscaf2674	SilkDB_lncRNA	exon	5954681	5954831	.	+	.	transcript_id "TCONS_00141759"; gene_id "XLOC_005956";
nscaf2674	SilkDB_lncRNA	exon	5955698	5956146	.	+	.	transcript_id "TCONS_00141759"; gene_id "XLOC_005956";
nscaf2674	SilkDB_lncRNA	exon	5965653	5965697	.	+	.	transcript_id "TCONS_00141761"; gene_id "XLOC_005958";
nscaf2674	SilkDB_lncRNA	exon	5966212	5966391	.	+	.	transcript_id "TCONS_00141761"; gene_id "XLOC_005958";
nscaf2674	SilkDB_lncRNA	exon	5966877	5967201	.	+	.	transcript_id "TCONS_00141761"; gene_id "XLOC_005958";
nscaf2674	SilkDB_lncRNA	exon	5965653	5965697	.	+	.	transcript_id "TCONS_00141762"; gene_id "XLOC_005958";
nscaf2674	SilkDB_lncRNA	exon	5966877	5967201	.	+	.	transcript_id "TCONS_00141762"; gene_id "XLOC_005958";
nscaf2674	SilkDB_lncRNA	exon	6532202	6532535	.	-	.	transcript_id "TCONS_00149784"; gene_id "XLOC_006204";
nscaf2674	SilkDB_lncRNA	exon	6532961	6533145	.	-	.	transcript_id "TCONS_00149784"; gene_id "XLOC_006204";
nscaf2674	SilkDB_lncRNA	exon	7510017	7510171	.	+	.	transcript_id "TCONS_00143610"; gene_id "XLOC_006023";
nscaf2674	SilkDB_lncRNA	exon	7510300	7510425	.	+	.	transcript_id "TCONS_00143610"; gene_id "XLOC_006023";
nscaf2674	SilkDB_lncRNA	exon	7511359	7511434	.	+	.	transcript_id "TCONS_00143610"; gene_id "XLOC_006023";
nscaf2674	SilkDB_lncRNA	exon	7510017	7510127	.	+	.	transcript_id "TCONS_00143611"; gene_id "XLOC_006023";
nscaf2674	SilkDB_lncRNA	exon	7510300	7510467	.	+	.	transcript_id "TCONS_00143611"; gene_id "XLOC_006023";
nscaf2674	SilkDB_lncRNA	exon	7511359	7511434	.	+	.	transcript_id "TCONS_00143611"; gene_id "XLOC_006023";
nscaf2674	SilkDB_lncRNA	exon	7510017	7510127	.	+	.	transcript_id "TCONS_00143612"; gene_id "XLOC_006023";
nscaf2674	SilkDB_lncRNA	exon	7510300	7510425	.	+	.	transcript_id "TCONS_00143612"; gene_id "XLOC_006023";
nscaf2674	SilkDB_lncRNA	exon	7511359	7511434	.	+	.	transcript_id "TCONS_00143612"; gene_id "XLOC_006023";
nscaf2674	SilkDB_lncRNA	exon	7510017	7510467	.	+	.	transcript_id "TCONS_00143613"; gene_id "XLOC_006023";
nscaf2674	SilkDB_lncRNA	exon	7511007	7511434	.	+	.	transcript_id "TCONS_00143613"; gene_id "XLOC_006023";
nscaf2674	SilkDB_lncRNA	exon	7510017	7510127	.	+	.	transcript_id "TCONS_00143614"; gene_id "XLOC_006023";
nscaf2674	SilkDB_lncRNA	exon	7510300	7510425	.	+	.	transcript_id "TCONS_00143614"; gene_id "XLOC_006023";
nscaf2674	SilkDB_lncRNA	exon	7511007	7511434	.	+	.	transcript_id "TCONS_00143614"; gene_id "XLOC_006023";
nscaf2681	SilkDB_lncRNA	exon	115807	115936	.	-	.	transcript_id "TCONS_00151524"; gene_id "XLOC_006301";
nscaf2681	SilkDB_lncRNA	exon	118115	118245	.	-	.	transcript_id "TCONS_00151524"; gene_id "XLOC_006301";
nscaf2681	SilkDB_lncRNA	exon	118355	118745	.	-	.	transcript_id "TCONS_00151524"; gene_id "XLOC_006301";
nscaf2681	SilkDB_lncRNA	exon	116335	117362	.	-	.	transcript_id "TCONS_00151525"; gene_id "XLOC_006301";
nscaf2681	SilkDB_lncRNA	exon	118115	118259	.	-	.	transcript_id "TCONS_00151525"; gene_id "XLOC_006301";
nscaf2681	SilkDB_lncRNA	exon	118355	118671	.	-	.	transcript_id "TCONS_00151525"; gene_id "XLOC_006301";
nscaf2681	SilkDB_lncRNA	exon	116335	117362	.	-	.	transcript_id "TCONS_00151526"; gene_id "XLOC_006301";
nscaf2681	SilkDB_lncRNA	exon	118115	118245	.	-	.	transcript_id "TCONS_00151526"; gene_id "XLOC_006301";
nscaf2681	SilkDB_lncRNA	exon	118355	118745	.	-	.	transcript_id "TCONS_00151526"; gene_id "XLOC_006301";
nscaf2734	SilkDB_lncRNA	exon	173040	173660	.	-	.	transcript_id "TCONS_00154541"; gene_id "XLOC_006469";
nscaf2734	SilkDB_lncRNA	exon	173868	174097	.	-	.	transcript_id "TCONS_00154541"; gene_id "XLOC_006469";
nscaf2759	SilkDB_lncRNA	exon	300442	300540	.	+	.	transcript_id "TCONS_00155789"; gene_id "XLOC_006520";
nscaf2759	SilkDB_lncRNA	exon	300626	300903	.	+	.	transcript_id "TCONS_00155789"; gene_id "XLOC_006520";
nscaf2767	SilkDB_lncRNA	exon	646370	647529	.	-	.	transcript_id "TCONS_00161716"; gene_id "XLOC_006811";
nscaf2767	SilkDB_lncRNA	exon	647623	648267	.	-	.	transcript_id "TCONS_00161716"; gene_id "XLOC_006811";
nscaf2767	SilkDB_lncRNA	exon	646370	647529	.	-	.	transcript_id "TCONS_00161717"; gene_id "XLOC_006811";
nscaf2767	SilkDB_lncRNA	exon	648106	648267	.	-	.	transcript_id "TCONS_00161717"; gene_id "XLOC_006811";
nscaf2767	SilkDB_lncRNA	exon	646370	646635	.	-	.	transcript_id "TCONS_00161718"; gene_id "XLOC_006811";
nscaf2767	SilkDB_lncRNA	exon	648106	648267	.	-	.	transcript_id "TCONS_00161718"; gene_id "XLOC_006811";
nscaf2767	SilkDB_lncRNA	exon	646370	647529	.	-	.	transcript_id "TCONS_00161721"; gene_id "XLOC_006811";
nscaf2767	SilkDB_lncRNA	exon	649630	649748	.	-	.	transcript_id "TCONS_00161721"; gene_id "XLOC_006811";
nscaf2767	SilkDB_lncRNA	exon	650551	650767	.	-	.	transcript_id "TCONS_00161721"; gene_id "XLOC_006811";
nscaf2767	SilkDB_lncRNA	exon	652113	652260	.	-	.	transcript_id "TCONS_00161721"; gene_id "XLOC_006811";
nscaf2767	SilkDB_lncRNA	exon	646370	646635	.	-	.	transcript_id "TCONS_00161722"; gene_id "XLOC_006811";
nscaf2767	SilkDB_lncRNA	exon	649630	649744	.	-	.	transcript_id "TCONS_00161722"; gene_id "XLOC_006811";
nscaf2767	SilkDB_lncRNA	exon	650551	650727	.	-	.	transcript_id "TCONS_00161722"; gene_id "XLOC_006811";
nscaf2767	SilkDB_lncRNA	exon	652113	652359	.	-	.	transcript_id "TCONS_00161722"; gene_id "XLOC_006811";
nscaf2767	SilkDB_lncRNA	exon	648256	648311	.	+	.	transcript_id "TCONS_00159086"; gene_id "XLOC_006683";
nscaf2767	SilkDB_lncRNA	exon	649641	649770	.	+	.	transcript_id "TCONS_00159086"; gene_id "XLOC_006683";
nscaf2767	SilkDB_lncRNA	exon	650611	650862	.	+	.	transcript_id "TCONS_00159086"; gene_id "XLOC_006683";
nscaf2767	SilkDB_lncRNA	exon	652154	652260	.	+	.	transcript_id "TCONS_00159087"; gene_id "XLOC_006684";
nscaf2767	SilkDB_lncRNA	exon	652556	652781	.	+	.	transcript_id "TCONS_00159087"; gene_id "XLOC_006684";
nscaf2767	SilkDB_lncRNA	exon	654189	654331	.	+	.	transcript_id "TCONS_00159087"; gene_id "XLOC_006684";
nscaf2767	SilkDB_lncRNA	exon	2184226	2185084	.	+	.	transcript_id "TCONS_00159694"; gene_id "XLOC_006723";
nscaf2767	SilkDB_lncRNA	exon	2185529	2186570	.	+	.	transcript_id "TCONS_00159694"; gene_id "XLOC_006723";
nscaf2767	SilkDB_lncRNA	exon	2188045	2188970	.	+	.	transcript_id "TCONS_00159695"; gene_id "XLOC_006728";
nscaf2767	SilkDB_lncRNA	exon	2189058	2189092	.	+	.	transcript_id "TCONS_00159695"; gene_id "XLOC_006728";
nscaf2767	SilkDB_lncRNA	exon	2244600	2244664	.	-	.	transcript_id "TCONS_00161992"; gene_id "XLOC_006838";
nscaf2767	SilkDB_lncRNA	exon	2244904	2244975	.	-	.	transcript_id "TCONS_00161992"; gene_id "XLOC_006838";
nscaf2767	SilkDB_lncRNA	exon	2245630	2245744	.	-	.	transcript_id "TCONS_00161992"; gene_id "XLOC_006838";
nscaf2767	SilkDB_lncRNA	exon	2303027	2303294	.	-	.	transcript_id "TCONS_00161993"; gene_id "XLOC_006839";
nscaf2767	SilkDB_lncRNA	exon	2303828	2305115	.	-	.	transcript_id "TCONS_00161993"; gene_id "XLOC_006839";
nscaf2767	SilkDB_lncRNA	exon	2781383	2781916	.	+	.	transcript_id "TCONS_00160222"; gene_id "XLOC_006744";
nscaf2767	SilkDB_lncRNA	exon	2782216	2782719	.	+	.	transcript_id "TCONS_00160222"; gene_id "XLOC_006744";
nscaf2767	SilkDB_lncRNA	exon	4053186	4053405	.	+	.	transcript_id "TCONS_00160672"; gene_id "XLOC_006780";
nscaf2767	SilkDB_lncRNA	exon	4054912	4055408	.	+	.	transcript_id "TCONS_00160672"; gene_id "XLOC_006780";
nscaf2770	SilkDB_lncRNA	exon	1938110	1938395	.	-	.	transcript_id "TCONS_00166664"; gene_id "XLOC_007004";
nscaf2770	SilkDB_lncRNA	exon	1939718	1939768	.	-	.	transcript_id "TCONS_00166664"; gene_id "XLOC_007004";
nscaf2780	SilkDB_lncRNA	exon	320139	320288	.	-	.	transcript_id "TCONS_00167698"; gene_id "XLOC_007076";
nscaf2780	SilkDB_lncRNA	exon	320541	320657	.	-	.	transcript_id "TCONS_00167698"; gene_id "XLOC_007076";
nscaf2780	SilkDB_lncRNA	exon	321018	321106	.	-	.	transcript_id "TCONS_00167698"; gene_id "XLOC_007076";
nscaf2780	SilkDB_lncRNA	exon	320139	320657	.	-	.	transcript_id "TCONS_00167699"; gene_id "XLOC_007076";
nscaf2780	SilkDB_lncRNA	exon	321246	321639	.	-	.	transcript_id "TCONS_00167699"; gene_id "XLOC_007076";
nscaf2795	SilkDB_lncRNA	exon	2740778	2740971	.	-	.	transcript_id "TCONS_00175767"; gene_id "XLOC_007386";
nscaf2795	SilkDB_lncRNA	exon	2742013	2742506	.	-	.	transcript_id "TCONS_00175767"; gene_id "XLOC_007386";
nscaf2795	SilkDB_lncRNA	exon	3504569	3504631	.	+	.	transcript_id "TCONS_00174176"; gene_id "XLOC_007328";
nscaf2795	SilkDB_lncRNA	exon	3505039	3505396	.	+	.	transcript_id "TCONS_00174176"; gene_id "XLOC_007328";
nscaf2796	SilkDB_lncRNA	exon	8410	8582	.	-	.	transcript_id "TCONS_00177720"; gene_id "XLOC_007432";
nscaf2796	SilkDB_lncRNA	exon	10457	10512	.	-	.	transcript_id "TCONS_00177720"; gene_id "XLOC_007432";
nscaf2796	SilkDB_lncRNA	exon	11779	11903	.	-	.	transcript_id "TCONS_00177720"; gene_id "XLOC_007432";
nscaf2796	SilkDB_lncRNA	exon	8410	8582	.	-	.	transcript_id "TCONS_00177721"; gene_id "XLOC_007432";
nscaf2796	SilkDB_lncRNA	exon	10452	10512	.	-	.	transcript_id "TCONS_00177721"; gene_id "XLOC_007432";
nscaf2796	SilkDB_lncRNA	exon	11779	11903	.	-	.	transcript_id "TCONS_00177721"; gene_id "XLOC_007432";
nscaf2797	SilkDB_lncRNA	exon	900587	901300	.	+	.	transcript_id "TCONS_00178132"; gene_id "XLOC_007459";
nscaf2797	SilkDB_lncRNA	exon	901459	903207	.	+	.	transcript_id "TCONS_00178132"; gene_id "XLOC_007459";
nscaf2797	SilkDB_lncRNA	exon	900587	901300	.	+	.	transcript_id "TCONS_00178133"; gene_id "XLOC_007459";
nscaf2797	SilkDB_lncRNA	exon	901406	903207	.	+	.	transcript_id "TCONS_00178133"; gene_id "XLOC_007459";
nscaf2797	SilkDB_lncRNA	exon	900587	901300	.	+	.	transcript_id "TCONS_00178134"; gene_id "XLOC_007459";
nscaf2797	SilkDB_lncRNA	exon	901448	903207	.	+	.	transcript_id "TCONS_00178134"; gene_id "XLOC_007459";
nscaf2797	SilkDB_lncRNA	exon	900587	901300	.	+	.	transcript_id "TCONS_00178135"; gene_id "XLOC_007459";
nscaf2797	SilkDB_lncRNA	exon	901382	903207	.	+	.	transcript_id "TCONS_00178135"; gene_id "XLOC_007459";
nscaf2797	SilkDB_lncRNA	exon	900587	901104	.	+	.	transcript_id "TCONS_00178136"; gene_id "XLOC_007459";
nscaf2797	SilkDB_lncRNA	exon	918383	926373	.	+	.	transcript_id "TCONS_00178136"; gene_id "XLOC_007459";
nscaf2797	SilkDB_lncRNA	exon	900587	901300	.	+	.	transcript_id "TCONS_00178137"; gene_id "XLOC_007459";
nscaf2797	SilkDB_lncRNA	exon	901373	901601	.	+	.	transcript_id "TCONS_00178137"; gene_id "XLOC_007459";
nscaf2797	SilkDB_lncRNA	exon	918383	926373	.	+	.	transcript_id "TCONS_00178137"; gene_id "XLOC_007459";
nscaf2797	SilkDB_lncRNA	exon	900587	901321	.	+	.	transcript_id "TCONS_00178139"; gene_id "XLOC_007459";
nscaf2797	SilkDB_lncRNA	exon	901448	901601	.	+	.	transcript_id "TCONS_00178139"; gene_id "XLOC_007459";
nscaf2797	SilkDB_lncRNA	exon	918383	926373	.	+	.	transcript_id "TCONS_00178139"; gene_id "XLOC_007459";
nscaf2797	SilkDB_lncRNA	exon	900587	901279	.	+	.	transcript_id "TCONS_00178143"; gene_id "XLOC_007459";
nscaf2797	SilkDB_lncRNA	exon	901373	901601	.	+	.	transcript_id "TCONS_00178143"; gene_id "XLOC_007459";
nscaf2797	SilkDB_lncRNA	exon	918383	926373	.	+	.	transcript_id "TCONS_00178143"; gene_id "XLOC_007459";
nscaf2797	SilkDB_lncRNA	exon	900910	901104	.	+	.	transcript_id "TCONS_00178270"; gene_id "XLOC_007459";
nscaf2797	SilkDB_lncRNA	exon	901448	903207	.	+	.	transcript_id "TCONS_00178270"; gene_id "XLOC_007459";
nscaf2801	SilkDB_lncRNA	exon	565383	572316	.	+	.	transcript_id "TCONS_00181479"; gene_id "XLOC_007628";
nscaf2801	SilkDB_lncRNA	exon	572905	573185	.	+	.	transcript_id "TCONS_00181479"; gene_id "XLOC_007628";
nscaf2801	SilkDB_lncRNA	exon	572735	572826	.	+	.	transcript_id "TCONS_00181480"; gene_id "XLOC_007628";
nscaf2801	SilkDB_lncRNA	exon	572905	573185	.	+	.	transcript_id "TCONS_00181480"; gene_id "XLOC_007628";
nscaf2814	SilkDB_lncRNA	exon	458093	458113	.	+	.	transcript_id "TCONS_00184650"; gene_id "XLOC_007843";
nscaf2814	SilkDB_lncRNA	exon	483592	484493	.	+	.	transcript_id "TCONS_00184650"; gene_id "XLOC_007843";
nscaf2814	SilkDB_lncRNA	exon	459094	459236	.	-	.	transcript_id "TCONS_00185400"; gene_id "XLOC_007860";
nscaf2814	SilkDB_lncRNA	exon	459303	459491	.	-	.	transcript_id "TCONS_00185400"; gene_id "XLOC_007860";
nscaf2814	SilkDB_lncRNA	exon	478477	478651	.	-	.	transcript_id "TCONS_00185400"; gene_id "XLOC_007860";
nscaf2814	SilkDB_lncRNA	exon	487261	487283	.	-	.	transcript_id "TCONS_00185400"; gene_id "XLOC_007860";
nscaf2814	SilkDB_lncRNA	exon	487352	487840	.	-	.	transcript_id "TCONS_00185400"; gene_id "XLOC_007860";
nscaf2814	SilkDB_lncRNA	exon	459303	459491	.	-	.	transcript_id "TCONS_00185420"; gene_id "XLOC_007860";
nscaf2814	SilkDB_lncRNA	exon	478477	478651	.	-	.	transcript_id "TCONS_00185420"; gene_id "XLOC_007860";
nscaf2814	SilkDB_lncRNA	exon	487261	487266	.	-	.	transcript_id "TCONS_00185420"; gene_id "XLOC_007860";
nscaf2814	SilkDB_lncRNA	exon	487352	487840	.	-	.	transcript_id "TCONS_00185420"; gene_id "XLOC_007860";
nscaf2814	SilkDB_lncRNA	exon	464254	464301	.	-	.	transcript_id "TCONS_00185505"; gene_id "XLOC_007860";
nscaf2814	SilkDB_lncRNA	exon	478477	478651	.	-	.	transcript_id "TCONS_00185505"; gene_id "XLOC_007860";
nscaf2814	SilkDB_lncRNA	exon	487261	487283	.	-	.	transcript_id "TCONS_00185505"; gene_id "XLOC_007860";
nscaf2814	SilkDB_lncRNA	exon	489757	489808	.	-	.	transcript_id "TCONS_00185505"; gene_id "XLOC_007860";
nscaf2814	SilkDB_lncRNA	exon	464254	464301	.	-	.	transcript_id "TCONS_00185506"; gene_id "XLOC_007860";
nscaf2814	SilkDB_lncRNA	exon	478477	478651	.	-	.	transcript_id "TCONS_00185506"; gene_id "XLOC_007860";
nscaf2814	SilkDB_lncRNA	exon	487261	487283	.	-	.	transcript_id "TCONS_00185506"; gene_id "XLOC_007860";
nscaf2814	SilkDB_lncRNA	exon	487352	487552	.	-	.	transcript_id "TCONS_00185506"; gene_id "XLOC_007860";
nscaf2814	SilkDB_lncRNA	exon	489757	489808	.	-	.	transcript_id "TCONS_00185506"; gene_id "XLOC_007860";
nscaf2814	SilkDB_lncRNA	exon	468109	468132	.	-	.	transcript_id "TCONS_00185510"; gene_id "XLOC_007860";
nscaf2814	SilkDB_lncRNA	exon	468201	468352	.	-	.	transcript_id "TCONS_00185510"; gene_id "XLOC_007860";
nscaf2814	SilkDB_lncRNA	exon	478895	478943	.	-	.	transcript_id "TCONS_00185510"; gene_id "XLOC_007860";
nscaf2814	SilkDB_lncRNA	exon	489757	489808	.	-	.	transcript_id "TCONS_00185510"; gene_id "XLOC_007860";
nscaf2814	SilkDB_lncRNA	exon	468109	468132	.	-	.	transcript_id "TCONS_00185511"; gene_id "XLOC_007860";
nscaf2814	SilkDB_lncRNA	exon	487352	487552	.	-	.	transcript_id "TCONS_00185511"; gene_id "XLOC_007860";
nscaf2814	SilkDB_lncRNA	exon	489757	489808	.	-	.	transcript_id "TCONS_00185511"; gene_id "XLOC_007860";
nscaf2814	SilkDB_lncRNA	exon	468109	468132	.	-	.	transcript_id "TCONS_00185512"; gene_id "XLOC_007860";
nscaf2814	SilkDB_lncRNA	exon	468201	468352	.	-	.	transcript_id "TCONS_00185512"; gene_id "XLOC_007860";
nscaf2814	SilkDB_lncRNA	exon	487504	487552	.	-	.	transcript_id "TCONS_00185512"; gene_id "XLOC_007860";
nscaf2814	SilkDB_lncRNA	exon	489757	489808	.	-	.	transcript_id "TCONS_00185512"; gene_id "XLOC_007860";
nscaf2814	SilkDB_lncRNA	exon	468109	468132	.	-	.	transcript_id "TCONS_00185513"; gene_id "XLOC_007860";
nscaf2814	SilkDB_lncRNA	exon	487352	487503	.	-	.	transcript_id "TCONS_00185513"; gene_id "XLOC_007860";
nscaf2814	SilkDB_lncRNA	exon	488934	488982	.	-	.	transcript_id "TCONS_00185513"; gene_id "XLOC_007860";
nscaf2814	SilkDB_lncRNA	exon	489757	489808	.	-	.	transcript_id "TCONS_00185513"; gene_id "XLOC_007860";
nscaf2814	SilkDB_lncRNA	exon	468109	468132	.	-	.	transcript_id "TCONS_00185514"; gene_id "XLOC_007860";
nscaf2814	SilkDB_lncRNA	exon	488782	488982	.	-	.	transcript_id "TCONS_00185514"; gene_id "XLOC_007860";
nscaf2814	SilkDB_lncRNA	exon	489757	489808	.	-	.	transcript_id "TCONS_00185514"; gene_id "XLOC_007860";
nscaf2814	SilkDB_lncRNA	exon	487178	487475	.	+	.	transcript_id "TCONS_00184655"; gene_id "XLOC_007847";
nscaf2814	SilkDB_lncRNA	exon	488541	488993	.	+	.	transcript_id "TCONS_00184655"; gene_id "XLOC_007847";
nscaf2818	SilkDB_lncRNA	exon	171878	171927	.	+	.	transcript_id "TCONS_00187347"; gene_id "XLOC_007996";
nscaf2818	SilkDB_lncRNA	exon	173064	173471	.	+	.	transcript_id "TCONS_00187347"; gene_id "XLOC_007996";
nscaf2818	SilkDB_lncRNA	exon	174435	174584	.	+	.	transcript_id "TCONS_00187347"; gene_id "XLOC_007996";
nscaf2818	SilkDB_lncRNA	exon	175437	175818	.	+	.	transcript_id "TCONS_00187347"; gene_id "XLOC_007996";
nscaf2818	SilkDB_lncRNA	exon	172538	172694	.	+	.	transcript_id "TCONS_00187348"; gene_id "XLOC_007996";
nscaf2818	SilkDB_lncRNA	exon	173288	173471	.	+	.	transcript_id "TCONS_00187348"; gene_id "XLOC_007996";
nscaf2818	SilkDB_lncRNA	exon	174435	174584	.	+	.	transcript_id "TCONS_00187348"; gene_id "XLOC_007996";
nscaf2818	SilkDB_lncRNA	exon	175437	175818	.	+	.	transcript_id "TCONS_00187348"; gene_id "XLOC_007996";
nscaf2818	SilkDB_lncRNA	exon	1277315	1277415	.	-	.	transcript_id "TCONS_00189866"; gene_id "XLOC_008093";
nscaf2818	SilkDB_lncRNA	exon	1277856	1278022	.	-	.	transcript_id "TCONS_00189866"; gene_id "XLOC_008093";
nscaf2818	SilkDB_lncRNA	exon	1278903	1279687	.	-	.	transcript_id "TCONS_00189866"; gene_id "XLOC_008093";
nscaf2823	SilkDB_lncRNA	exon	625008	625066	.	+	.	transcript_id "TCONS_00196863"; gene_id "XLOC_008319";
nscaf2823	SilkDB_lncRNA	exon	625697	625868	.	+	.	transcript_id "TCONS_00196863"; gene_id "XLOC_008319";
nscaf2823	SilkDB_lncRNA	exon	635974	636019	.	+	.	transcript_id "TCONS_00196863"; gene_id "XLOC_008319";
nscaf2823	SilkDB_lncRNA	exon	634756	635231	.	+	.	transcript_id "TCONS_00196864"; gene_id "XLOC_008319";
nscaf2823	SilkDB_lncRNA	exon	635974	636019	.	+	.	transcript_id "TCONS_00196864"; gene_id "XLOC_008319";
nscaf2823	SilkDB_lncRNA	exon	636965	637606	.	-	.	transcript_id "TCONS_00200624"; gene_id "XLOC_008455";
nscaf2823	SilkDB_lncRNA	exon	641936	642104	.	-	.	transcript_id "TCONS_00200624"; gene_id "XLOC_008455";
nscaf2823	SilkDB_lncRNA	exon	786190	786431	.	-	.	transcript_id "TCONS_00200626"; gene_id "XLOC_008457";
nscaf2823	SilkDB_lncRNA	exon	798990	799426	.	-	.	transcript_id "TCONS_00200626"; gene_id "XLOC_008457";
nscaf2823	SilkDB_lncRNA	exon	802417	802768	.	-	.	transcript_id "TCONS_00200627"; gene_id "XLOC_008458";
nscaf2823	SilkDB_lncRNA	exon	804248	804273	.	-	.	transcript_id "TCONS_00200627"; gene_id "XLOC_008458";
nscaf2823	SilkDB_lncRNA	exon	802417	802768	.	-	.	transcript_id "TCONS_00200628"; gene_id "XLOC_008458";
nscaf2823	SilkDB_lncRNA	exon	807148	807708	.	-	.	transcript_id "TCONS_00200628"; gene_id "XLOC_008458";
nscaf2823	SilkDB_lncRNA	exon	1343459	1343919	.	-	.	transcript_id "TCONS_00200770"; gene_id "XLOC_008471";
nscaf2823	SilkDB_lncRNA	exon	1344392	1344793	.	-	.	transcript_id "TCONS_00200770"; gene_id "XLOC_008471";
nscaf2823	SilkDB_lncRNA	exon	3288673	3288904	.	-	.	transcript_id "TCONS_00202619"; gene_id "XLOC_008519";
nscaf2823	SilkDB_lncRNA	exon	3289194	3289929	.	-	.	transcript_id "TCONS_00202619"; gene_id "XLOC_008519";
nscaf2823	SilkDB_lncRNA	exon	3310917	3311045	.	-	.	transcript_id "TCONS_00202620"; gene_id "XLOC_008520";
nscaf2823	SilkDB_lncRNA	exon	3311951	3312056	.	-	.	transcript_id "TCONS_00202620"; gene_id "XLOC_008520";
nscaf2823	SilkDB_lncRNA	exon	4272095	4272447	.	+	.	transcript_id "TCONS_00199967"; gene_id "XLOC_008435";
nscaf2823	SilkDB_lncRNA	exon	4280612	4283875	.	+	.	transcript_id "TCONS_00199967"; gene_id "XLOC_008435";
nscaf2823	SilkDB_lncRNA	exon	4273459	4280058	.	+	.	transcript_id "TCONS_00199968"; gene_id "XLOC_008435";
nscaf2823	SilkDB_lncRNA	exon	4280612	4283875	.	+	.	transcript_id "TCONS_00199968"; gene_id "XLOC_008435";
nscaf2828	SilkDB_lncRNA	exon	2091681	2094162	.	-	.	transcript_id "TCONS_00215323"; gene_id "XLOC_009029";
nscaf2828	SilkDB_lncRNA	exon	2094413	2094869	.	-	.	transcript_id "TCONS_00215323"; gene_id "XLOC_009029";
nscaf2828	SilkDB_lncRNA	exon	2095365	2095424	.	-	.	transcript_id "TCONS_00215323"; gene_id "XLOC_009029";
nscaf2828	SilkDB_lncRNA	exon	2091681	2094162	.	-	.	transcript_id "TCONS_00215324"; gene_id "XLOC_009029";
nscaf2828	SilkDB_lncRNA	exon	2094413	2094869	.	-	.	transcript_id "TCONS_00215324"; gene_id "XLOC_009029";
nscaf2828	SilkDB_lncRNA	exon	2094983	2095068	.	-	.	transcript_id "TCONS_00215324"; gene_id "XLOC_009029";
nscaf2828	SilkDB_lncRNA	exon	2095365	2095424	.	-	.	transcript_id "TCONS_00215324"; gene_id "XLOC_009029";
nscaf2828	SilkDB_lncRNA	exon	2091681	2094869	.	-	.	transcript_id "TCONS_00215325"; gene_id "XLOC_009029";
nscaf2828	SilkDB_lncRNA	exon	2095365	2096148	.	-	.	transcript_id "TCONS_00215325"; gene_id "XLOC_009029";
nscaf2828	SilkDB_lncRNA	exon	2091681	2094162	.	-	.	transcript_id "TCONS_00215326"; gene_id "XLOC_009029";
nscaf2828	SilkDB_lncRNA	exon	2094413	2094869	.	-	.	transcript_id "TCONS_00215326"; gene_id "XLOC_009029";
nscaf2828	SilkDB_lncRNA	exon	2094983	2095068	.	-	.	transcript_id "TCONS_00215326"; gene_id "XLOC_009029";
nscaf2828	SilkDB_lncRNA	exon	2095240	2099518	.	-	.	transcript_id "TCONS_00215326"; gene_id "XLOC_009029";
nscaf2828	SilkDB_lncRNA	exon	2091681	2094869	.	-	.	transcript_id "TCONS_00215327"; gene_id "XLOC_009029";
nscaf2828	SilkDB_lncRNA	exon	2094983	2095068	.	-	.	transcript_id "TCONS_00215327"; gene_id "XLOC_009029";
nscaf2828	SilkDB_lncRNA	exon	2095365	2099518	.	-	.	transcript_id "TCONS_00215327"; gene_id "XLOC_009029";
nscaf2828	SilkDB_lncRNA	exon	3440298	3440907	.	+	.	transcript_id "TCONS_00210092"; gene_id "XLOC_008890";
nscaf2828	SilkDB_lncRNA	exon	3442327	3449071	.	+	.	transcript_id "TCONS_00210092"; gene_id "XLOC_008890";
nscaf2828	SilkDB_lncRNA	exon	3442248	3445179	.	-	.	transcript_id "TCONS_00216610"; gene_id "XLOC_009050";
nscaf2828	SilkDB_lncRNA	exon	3446506	3446569	.	-	.	transcript_id "TCONS_00216610"; gene_id "XLOC_009050";
nscaf2828	SilkDB_lncRNA	exon	3461808	3462813	.	-	.	transcript_id "TCONS_00216611"; gene_id "XLOC_009050";
nscaf2828	SilkDB_lncRNA	exon	3465269	3465701	.	-	.	transcript_id "TCONS_00216611"; gene_id "XLOC_009050";
nscaf2828	SilkDB_lncRNA	exon	3476064	3476491	.	-	.	transcript_id "TCONS_00216612"; gene_id "XLOC_009050";
nscaf2828	SilkDB_lncRNA	exon	3487845	3487930	.	-	.	transcript_id "TCONS_00216612"; gene_id "XLOC_009050";
nscaf2828	SilkDB_lncRNA	exon	4239881	4239996	.	+	.	transcript_id "TCONS_00211123"; gene_id "XLOC_008906";
nscaf2828	SilkDB_lncRNA	exon	4247155	4247450	.	+	.	transcript_id "TCONS_00211123"; gene_id "XLOC_008906";
nscaf2828	SilkDB_lncRNA	exon	4711987	4712044	.	+	.	transcript_id "TCONS_00212293"; gene_id "XLOC_008927";
nscaf2828	SilkDB_lncRNA	exon	4717095	4717337	.	+	.	transcript_id "TCONS_00212293"; gene_id "XLOC_008927";
nscaf2829	SilkDB_lncRNA	exon	1101694	1101914	.	+	.	transcript_id "TCONS_00220084"; gene_id "XLOC_009169";
nscaf2829	SilkDB_lncRNA	exon	1102058	1102084	.	+	.	transcript_id "TCONS_00220084"; gene_id "XLOC_009169";
nscaf2829	SilkDB_lncRNA	exon	1101694	1101914	.	+	.	transcript_id "TCONS_00220085"; gene_id "XLOC_009169";
nscaf2829	SilkDB_lncRNA	exon	1106518	1106679	.	+	.	transcript_id "TCONS_00220085"; gene_id "XLOC_009169";
nscaf2829	SilkDB_lncRNA	exon	1107060	1107267	.	+	.	transcript_id "TCONS_00220085"; gene_id "XLOC_009169";
nscaf2829	SilkDB_lncRNA	exon	2294912	2300028	.	-	.	transcript_id "TCONS_00224304"; gene_id "XLOC_009324";
nscaf2829	SilkDB_lncRNA	exon	2301269	2303785	.	-	.	transcript_id "TCONS_00224304"; gene_id "XLOC_009324";
nscaf2829	SilkDB_lncRNA	exon	2294912	2295273	.	-	.	transcript_id "TCONS_00224306"; gene_id "XLOC_009324";
nscaf2829	SilkDB_lncRNA	exon	2298342	2305448	.	-	.	transcript_id "TCONS_00224306"; gene_id "XLOC_009324";
nscaf2830	SilkDB_lncRNA	exon	192177	192412	.	+	.	transcript_id "TCONS_00225308"; gene_id "XLOC_009381";
nscaf2830	SilkDB_lncRNA	exon	192846	192980	.	+	.	transcript_id "TCONS_00225308"; gene_id "XLOC_009381";
nscaf2830	SilkDB_lncRNA	exon	216944	217649	.	+	.	transcript_id "TCONS_00225312"; gene_id "XLOC_009383";
nscaf2830	SilkDB_lncRNA	exon	219616	219806	.	+	.	transcript_id "TCONS_00225312"; gene_id "XLOC_009383";
nscaf2830	SilkDB_lncRNA	exon	220328	220499	.	+	.	transcript_id "TCONS_00225312"; gene_id "XLOC_009383";
nscaf2830	SilkDB_lncRNA	exon	222944	223173	.	-	.	transcript_id "TCONS_00225740"; gene_id "XLOC_009391";
nscaf2830	SilkDB_lncRNA	exon	225710	226045	.	-	.	transcript_id "TCONS_00225740"; gene_id "XLOC_009391";
nscaf2838	SilkDB_lncRNA	exon	757651	758279	.	-	.	transcript_id "TCONS_00228994"; gene_id "XLOC_009588";
nscaf2838	SilkDB_lncRNA	exon	759787	759923	.	-	.	transcript_id "TCONS_00228994"; gene_id "XLOC_009588";
nscaf2838	SilkDB_lncRNA	exon	929601	929624	.	+	.	transcript_id "TCONS_00227668"; gene_id "XLOC_009521";
nscaf2838	SilkDB_lncRNA	exon	931864	932307	.	+	.	transcript_id "TCONS_00227668"; gene_id "XLOC_009521";
nscaf2838	SilkDB_lncRNA	exon	932789	933230	.	+	.	transcript_id "TCONS_00227668"; gene_id "XLOC_009521";
nscaf2838	SilkDB_lncRNA	exon	946013	946053	.	+	.	transcript_id "TCONS_00227669"; gene_id "XLOC_009522";
nscaf2838	SilkDB_lncRNA	exon	948174	948724	.	+	.	transcript_id "TCONS_00227669"; gene_id "XLOC_009522";
nscaf2838	SilkDB_lncRNA	exon	971110	972073	.	+	.	transcript_id "TCONS_00227674"; gene_id "XLOC_009523";
nscaf2838	SilkDB_lncRNA	exon	972170	972814	.	+	.	transcript_id "TCONS_00227674"; gene_id "XLOC_009523";
nscaf2838	SilkDB_lncRNA	exon	975517	975689	.	+	.	transcript_id "TCONS_00227674"; gene_id "XLOC_009523";
nscaf2847	SilkDB_lncRNA	exon	4407939	4408248	.	-	.	transcript_id "TCONS_00240306"; gene_id "XLOC_010148";
nscaf2847	SilkDB_lncRNA	exon	4408611	4408782	.	-	.	transcript_id "TCONS_00240306"; gene_id "XLOC_010148";
nscaf2847	SilkDB_lncRNA	exon	5315291	5318948	.	+	.	transcript_id "TCONS_00235787"; gene_id "XLOC_009945";
nscaf2847	SilkDB_lncRNA	exon	5324412	5324505	.	+	.	transcript_id "TCONS_00235787"; gene_id "XLOC_009945";
nscaf2847	SilkDB_lncRNA	exon	5325107	5327078	.	+	.	transcript_id "TCONS_00235787"; gene_id "XLOC_009945";
nscaf2847	SilkDB_lncRNA	exon	5318456	5318948	.	+	.	transcript_id "TCONS_00235788"; gene_id "XLOC_009945";
nscaf2847	SilkDB_lncRNA	exon	5322346	5322559	.	+	.	transcript_id "TCONS_00235788"; gene_id "XLOC_009945";
nscaf2847	SilkDB_lncRNA	exon	7302805	7303576	.	+	.	transcript_id "TCONS_00237065"; gene_id "XLOC_010012";
nscaf2847	SilkDB_lncRNA	exon	7305038	7305351	.	+	.	transcript_id "TCONS_00237065"; gene_id "XLOC_010012";
nscaf2847	SilkDB_lncRNA	exon	7302805	7302865	.	+	.	transcript_id "TCONS_00237066"; gene_id "XLOC_010012";
nscaf2847	SilkDB_lncRNA	exon	7303393	7303576	.	+	.	transcript_id "TCONS_00237066"; gene_id "XLOC_010012";
nscaf2847	SilkDB_lncRNA	exon	7305038	7305182	.	+	.	transcript_id "TCONS_00237066"; gene_id "XLOC_010012";
nscaf2847	SilkDB_lncRNA	exon	7305257	7305351	.	+	.	transcript_id "TCONS_00237066"; gene_id "XLOC_010012";
nscaf2847	SilkDB_lncRNA	exon	7304040	7304087	.	+	.	transcript_id "TCONS_00237067"; gene_id "XLOC_010012";
nscaf2847	SilkDB_lncRNA	exon	7305038	7305351	.	+	.	transcript_id "TCONS_00237067"; gene_id "XLOC_010012";
nscaf2851	SilkDB_lncRNA	exon	1299671	1300237	.	+	.	transcript_id "TCONS_00244154"; gene_id "XLOC_010320";
nscaf2851	SilkDB_lncRNA	exon	1300316	1300363	.	+	.	transcript_id "TCONS_00244154"; gene_id "XLOC_010320";
nscaf2852	SilkDB_lncRNA	exon	277442	277690	.	+	.	transcript_id "TCONS_00245020"; gene_id "XLOC_010376";
nscaf2852	SilkDB_lncRNA	exon	282635	282704	.	+	.	transcript_id "TCONS_00245020"; gene_id "XLOC_010376";
nscaf2852	SilkDB_lncRNA	exon	302892	302981	.	+	.	transcript_id "TCONS_00245021"; gene_id "XLOC_010377";
nscaf2852	SilkDB_lncRNA	exon	309277	309536	.	+	.	transcript_id "TCONS_00245021"; gene_id "XLOC_010377";
nscaf2852	SilkDB_lncRNA	exon	310038	310402	.	+	.	transcript_id "TCONS_00245021"; gene_id "XLOC_010377";
nscaf2852	SilkDB_lncRNA	exon	306188	306308	.	+	.	transcript_id "TCONS_00245022"; gene_id "XLOC_010377";
nscaf2852	SilkDB_lncRNA	exon	307520	307640	.	+	.	transcript_id "TCONS_00245022"; gene_id "XLOC_010377";
nscaf2852	SilkDB_lncRNA	exon	309277	309536	.	+	.	transcript_id "TCONS_00245022"; gene_id "XLOC_010377";
nscaf2852	SilkDB_lncRNA	exon	310038	310402	.	+	.	transcript_id "TCONS_00245022"; gene_id "XLOC_010377";
nscaf2852	SilkDB_lncRNA	exon	1758742	1758859	.	+	.	transcript_id "TCONS_00246050"; gene_id "XLOC_010425";
nscaf2852	SilkDB_lncRNA	exon	1759151	1759269	.	+	.	transcript_id "TCONS_00246050"; gene_id "XLOC_010425";
nscaf2855	SilkDB_lncRNA	exon	1509898	1511759	.	-	.	transcript_id "TCONS_00259730"; gene_id "XLOC_011108";
nscaf2855	SilkDB_lncRNA	exon	1511911	1512345	.	-	.	transcript_id "TCONS_00259730"; gene_id "XLOC_011108";
nscaf2855	SilkDB_lncRNA	exon	1509898	1511341	.	-	.	transcript_id "TCONS_00259731"; gene_id "XLOC_011108";
nscaf2855	SilkDB_lncRNA	exon	1511911	1512345	.	-	.	transcript_id "TCONS_00259731"; gene_id "XLOC_011108";
nscaf2855	SilkDB_lncRNA	exon	3560170	3560402	.	-	.	transcript_id "TCONS_00260788"; gene_id "XLOC_011148";
nscaf2855	SilkDB_lncRNA	exon	3560515	3560650	.	-	.	transcript_id "TCONS_00260788"; gene_id "XLOC_011148";
nscaf2855	SilkDB_lncRNA	exon	4784728	4785300	.	+	.	transcript_id "TCONS_00257914"; gene_id "XLOC_011013";
nscaf2855	SilkDB_lncRNA	exon	4785356	4785895	.	+	.	transcript_id "TCONS_00257914"; gene_id "XLOC_011013";
nscaf2855	SilkDB_lncRNA	exon	5238117	5238155	.	+	.	transcript_id "TCONS_00258083"; gene_id "XLOC_011029";
nscaf2855	SilkDB_lncRNA	exon	5241005	5241253	.	+	.	transcript_id "TCONS_00258083"; gene_id "XLOC_011029";
nscaf2855	SilkDB_lncRNA	exon	6164934	6164987	.	-	.	transcript_id "TCONS_00262549"; gene_id "XLOC_011205";
nscaf2855	SilkDB_lncRNA	exon	6178293	6178517	.	-	.	transcript_id "TCONS_00262549"; gene_id "XLOC_011205";
nscaf2855	SilkDB_lncRNA	exon	6164934	6164987	.	-	.	transcript_id "TCONS_00262550"; gene_id "XLOC_011205";
nscaf2855	SilkDB_lncRNA	exon	6177885	6178240	.	-	.	transcript_id "TCONS_00262550"; gene_id "XLOC_011205";
nscaf2855	SilkDB_lncRNA	exon	6179908	6180899	.	-	.	transcript_id "TCONS_00262550"; gene_id "XLOC_011205";
nscaf2855	SilkDB_lncRNA	exon	6179846	6180116	.	+	.	transcript_id "TCONS_00258523"; gene_id "XLOC_011046";
nscaf2855	SilkDB_lncRNA	exon	6183244	6183413	.	+	.	transcript_id "TCONS_00258523"; gene_id "XLOC_011046";
nscaf2855	SilkDB_lncRNA	exon	6183667	6183693	.	+	.	transcript_id "TCONS_00258523"; gene_id "XLOC_011046";
nscaf2855	SilkDB_lncRNA	exon	6179846	6180116	.	+	.	transcript_id "TCONS_00258524"; gene_id "XLOC_011046";
nscaf2855	SilkDB_lncRNA	exon	6184125	6184363	.	+	.	transcript_id "TCONS_00258524"; gene_id "XLOC_011046";
nscaf2855	SilkDB_lncRNA	exon	6179846	6180116	.	+	.	transcript_id "TCONS_00258525"; gene_id "XLOC_011046";
nscaf2855	SilkDB_lncRNA	exon	6183244	6183413	.	+	.	transcript_id "TCONS_00258525"; gene_id "XLOC_011046";
nscaf2855	SilkDB_lncRNA	exon	6184125	6184363	.	+	.	transcript_id "TCONS_00258525"; gene_id "XLOC_011046";
nscaf2855	SilkDB_lncRNA	exon	6181985	6182102	.	+	.	transcript_id "TCONS_00258527"; gene_id "XLOC_011046";
nscaf2855	SilkDB_lncRNA	exon	6183244	6183376	.	+	.	transcript_id "TCONS_00258527"; gene_id "XLOC_011046";
nscaf2855	SilkDB_lncRNA	exon	6391693	6391828	.	+	.	transcript_id "TCONS_00258580"; gene_id "XLOC_011052";
nscaf2855	SilkDB_lncRNA	exon	6392391	6392511	.	+	.	transcript_id "TCONS_00258580"; gene_id "XLOC_011052";
nscaf2855	SilkDB_lncRNA	exon	7182181	7182377	.	+	.	transcript_id "TCONS_00259212"; gene_id "XLOC_011074";
nscaf2855	SilkDB_lncRNA	exon	7182715	7183536	.	+	.	transcript_id "TCONS_00259212"; gene_id "XLOC_011074";
nscaf2859	SilkDB_lncRNA	exon	251318	251424	.	-	.	transcript_id "TCONS_00267338"; gene_id "XLOC_011335";
nscaf2859	SilkDB_lncRNA	exon	252973	254283	.	-	.	transcript_id "TCONS_00267338"; gene_id "XLOC_011335";
nscaf2860	SilkDB_lncRNA	exon	490277	490584	.	+	.	transcript_id "TCONS_00269425"; gene_id "XLOC_011421";
nscaf2860	SilkDB_lncRNA	exon	490688	491207	.	+	.	transcript_id "TCONS_00269425"; gene_id "XLOC_011421";
nscaf2860	SilkDB_lncRNA	exon	1932012	1932622	.	-	.	transcript_id "TCONS_00272073"; gene_id "XLOC_011528";
nscaf2860	SilkDB_lncRNA	exon	1934294	1934564	.	-	.	transcript_id "TCONS_00272073"; gene_id "XLOC_011528";
nscaf2865	SilkDB_lncRNA	exon	2330116	2330484	.	-	.	transcript_id "TCONS_00278088"; gene_id "XLOC_011793";
nscaf2865	SilkDB_lncRNA	exon	2337405	2337444	.	-	.	transcript_id "TCONS_00278088"; gene_id "XLOC_011793";
nscaf2865	SilkDB_lncRNA	exon	2594771	2595000	.	-	.	transcript_id "TCONS_00278124"; gene_id "XLOC_011798";
nscaf2865	SilkDB_lncRNA	exon	2595831	2595865	.	-	.	transcript_id "TCONS_00278124"; gene_id "XLOC_011798";
nscaf2868	SilkDB_lncRNA	exon	507066	507323	.	-	.	transcript_id "TCONS_00281697"; gene_id "XLOC_011956";
nscaf2868	SilkDB_lncRNA	exon	508708	508767	.	-	.	transcript_id "TCONS_00281697"; gene_id "XLOC_011956";
nscaf2883	SilkDB_lncRNA	exon	15808	16616	.	-	.	transcript_id "TCONS_00289136"; gene_id "XLOC_012294";
nscaf2883	SilkDB_lncRNA	exon	23547	23730	.	-	.	transcript_id "TCONS_00289136"; gene_id "XLOC_012294";
nscaf2883	SilkDB_lncRNA	exon	22850	23053	.	-	.	transcript_id "TCONS_00289139"; gene_id "XLOC_012295";
nscaf2883	SilkDB_lncRNA	exon	23411	23433	.	-	.	transcript_id "TCONS_00289139"; gene_id "XLOC_012295";
nscaf2883	SilkDB_lncRNA	exon	1093205	1094508	.	-	.	transcript_id "TCONS_00289723"; gene_id "XLOC_012316";
nscaf2883	SilkDB_lncRNA	exon	1094588	1094739	.	-	.	transcript_id "TCONS_00289723"; gene_id "XLOC_012316";
nscaf2883	SilkDB_lncRNA	exon	1324496	1324608	.	+	.	transcript_id "TCONS_00288021"; gene_id "XLOC_012243";
nscaf2883	SilkDB_lncRNA	exon	1324854	1325624	.	+	.	transcript_id "TCONS_00288021"; gene_id "XLOC_012243";
nscaf2883	SilkDB_lncRNA	exon	2148064	2148141	.	+	.	transcript_id "TCONS_00288491"; gene_id "XLOC_012272";
nscaf2883	SilkDB_lncRNA	exon	2155240	2155371	.	+	.	transcript_id "TCONS_00288491"; gene_id "XLOC_012272";
nscaf2883	SilkDB_lncRNA	exon	2157823	2157964	.	+	.	transcript_id "TCONS_00288491"; gene_id "XLOC_012272";
nscaf2883	SilkDB_lncRNA	exon	2153732	2153753	.	+	.	transcript_id "TCONS_00288493"; gene_id "XLOC_012272";
nscaf2883	SilkDB_lncRNA	exon	2155240	2155371	.	+	.	transcript_id "TCONS_00288493"; gene_id "XLOC_012272";
nscaf2883	SilkDB_lncRNA	exon	2162471	2162917	.	+	.	transcript_id "TCONS_00288493"; gene_id "XLOC_012272";
nscaf2886	SilkDB_lncRNA	exon	1128857	1129196	.	-	.	transcript_id "TCONS_00293056"; gene_id "XLOC_012452";
nscaf2886	SilkDB_lncRNA	exon	1133011	1133180	.	-	.	transcript_id "TCONS_00293056"; gene_id "XLOC_012452";
nscaf2886	SilkDB_lncRNA	exon	1130158	1130372	.	-	.	transcript_id "TCONS_00293057"; gene_id "XLOC_012452";
nscaf2886	SilkDB_lncRNA	exon	1133011	1133143	.	-	.	transcript_id "TCONS_00293057"; gene_id "XLOC_012452";
nscaf2886	SilkDB_lncRNA	exon	1136929	1137073	.	+	.	transcript_id "TCONS_00291848"; gene_id "XLOC_012424";
nscaf2886	SilkDB_lncRNA	exon	1137180	1137675	.	+	.	transcript_id "TCONS_00291848"; gene_id "XLOC_012424";
nscaf2888	SilkDB_lncRNA	exon	433097	433291	.	+	.	transcript_id "TCONS_00300043"; gene_id "XLOC_012620";
nscaf2888	SilkDB_lncRNA	exon	436130	436198	.	+	.	transcript_id "TCONS_00300043"; gene_id "XLOC_012620";
nscaf2888	SilkDB_lncRNA	exon	439832	440205	.	+	.	transcript_id "TCONS_00300043"; gene_id "XLOC_012620";
nscaf2888	SilkDB_lncRNA	exon	433097	433291	.	+	.	transcript_id "TCONS_00300044"; gene_id "XLOC_012620";
nscaf2888	SilkDB_lncRNA	exon	439832	440205	.	+	.	transcript_id "TCONS_00300044"; gene_id "XLOC_012620";
nscaf2888	SilkDB_lncRNA	exon	437899	439002	.	+	.	transcript_id "TCONS_00300045"; gene_id "XLOC_012620";
nscaf2888	SilkDB_lncRNA	exon	439832	440205	.	+	.	transcript_id "TCONS_00300045"; gene_id "XLOC_012620";
nscaf2888	SilkDB_lncRNA	exon	1477788	1477995	.	+	.	transcript_id "TCONS_00301166"; gene_id "XLOC_012664";
nscaf2888	SilkDB_lncRNA	exon	1481030	1481669	.	+	.	transcript_id "TCONS_00301166"; gene_id "XLOC_012664";
nscaf2888	SilkDB_lncRNA	exon	3812980	3813275	.	-	.	transcript_id "TCONS_00312583"; gene_id "XLOC_013002";
nscaf2888	SilkDB_lncRNA	exon	3816578	3816642	.	-	.	transcript_id "TCONS_00312583"; gene_id "XLOC_013002";
nscaf2888	SilkDB_lncRNA	exon	6422702	6423112	.	+	.	transcript_id "TCONS_00306066"; gene_id "XLOC_012806";
nscaf2888	SilkDB_lncRNA	exon	6424153	6424591	.	+	.	transcript_id "TCONS_00306066"; gene_id "XLOC_012806";
nscaf2888	SilkDB_lncRNA	exon	6640314	6640525	.	-	.	transcript_id "TCONS_00314649"; gene_id "XLOC_013067";
nscaf2888	SilkDB_lncRNA	exon	6641432	6641453	.	-	.	transcript_id "TCONS_00314649"; gene_id "XLOC_013067";
nscaf2888	SilkDB_lncRNA	exon	6931920	6933847	.	-	.	transcript_id "TCONS_00314859"; gene_id "XLOC_013072";
nscaf2888	SilkDB_lncRNA	exon	6934221	6935073	.	-	.	transcript_id "TCONS_00314859"; gene_id "XLOC_013072";
nscaf2888	SilkDB_lncRNA	exon	8056480	8056751	.	+	.	transcript_id "TCONS_00307296"; gene_id "XLOC_012838";
nscaf2888	SilkDB_lncRNA	exon	8059703	8059790	.	+	.	transcript_id "TCONS_00307296"; gene_id "XLOC_012838";
nscaf2888	SilkDB_lncRNA	exon	9020085	9020411	.	-	.	transcript_id "TCONS_00317234"; gene_id "XLOC_013117";
nscaf2888	SilkDB_lncRNA	exon	9020532	9020542	.	-	.	transcript_id "TCONS_00317234"; gene_id "XLOC_013117";
nscaf2889	SilkDB_lncRNA	exon	218241	218454	.	-	.	transcript_id "TCONS_00319703"; gene_id "XLOC_013281";
nscaf2889	SilkDB_lncRNA	exon	218543	218655	.	-	.	transcript_id "TCONS_00319703"; gene_id "XLOC_013281";
nscaf2889	SilkDB_lncRNA	exon	600336	601539	.	-	.	transcript_id "TCONS_00319971"; gene_id "XLOC_013289";
nscaf2889	SilkDB_lncRNA	exon	602912	603116	.	-	.	transcript_id "TCONS_00319971"; gene_id "XLOC_013289";
nscaf2889	SilkDB_lncRNA	exon	600336	601539	.	-	.	transcript_id "TCONS_00319973"; gene_id "XLOC_013289";
nscaf2889	SilkDB_lncRNA	exon	607176	607467	.	-	.	transcript_id "TCONS_00319973"; gene_id "XLOC_013289";
nscaf2901	SilkDB_lncRNA	exon	15502	15840	.	+	.	transcript_id "TCONS_00326419"; gene_id "XLOC_013642";
nscaf2901	SilkDB_lncRNA	exon	17055	18022	.	+	.	transcript_id "TCONS_00326419"; gene_id "XLOC_013642";
nscaf2901	SilkDB_lncRNA	exon	848758	848893	.	+	.	transcript_id "TCONS_00326757"; gene_id "XLOC_013669";
nscaf2901	SilkDB_lncRNA	exon	848999	849110	.	+	.	transcript_id "TCONS_00326757"; gene_id "XLOC_013669";
nscaf2901	SilkDB_lncRNA	exon	849670	849835	.	+	.	transcript_id "TCONS_00326757"; gene_id "XLOC_013669";
nscaf2902	SilkDB_lncRNA	exon	2536733	2536910	.	-	.	transcript_id "TCONS_00333240"; gene_id "XLOC_014127";
nscaf2902	SilkDB_lncRNA	exon	2539755	2539892	.	-	.	transcript_id "TCONS_00333240"; gene_id "XLOC_014127";
nscaf2902	SilkDB_lncRNA	exon	2541224	2541418	.	-	.	transcript_id "TCONS_00333240"; gene_id "XLOC_014127";
nscaf2902	SilkDB_lncRNA	exon	2536733	2536910	.	-	.	transcript_id "TCONS_00333242"; gene_id "XLOC_014127";
nscaf2902	SilkDB_lncRNA	exon	2541224	2541418	.	-	.	transcript_id "TCONS_00333242"; gene_id "XLOC_014127";
nscaf2902	SilkDB_lncRNA	exon	2536733	2536910	.	-	.	transcript_id "TCONS_00333243"; gene_id "XLOC_014127";
nscaf2902	SilkDB_lncRNA	exon	2539751	2539853	.	-	.	transcript_id "TCONS_00333243"; gene_id "XLOC_014127";
nscaf2902	SilkDB_lncRNA	exon	2541224	2541418	.	-	.	transcript_id "TCONS_00333243"; gene_id "XLOC_014127";
nscaf2902	SilkDB_lncRNA	exon	2536733	2536910	.	-	.	transcript_id "TCONS_00333244"; gene_id "XLOC_014127";
nscaf2902	SilkDB_lncRNA	exon	2545435	2545466	.	-	.	transcript_id "TCONS_00333244"; gene_id "XLOC_014127";
nscaf2902	SilkDB_lncRNA	exon	2547084	2547278	.	-	.	transcript_id "TCONS_00333244"; gene_id "XLOC_014127";
nscaf2902	SilkDB_lncRNA	exon	2542612	2542703	.	-	.	transcript_id "TCONS_00333245"; gene_id "XLOC_014127";
nscaf2902	SilkDB_lncRNA	exon	2547084	2547278	.	-	.	transcript_id "TCONS_00333245"; gene_id "XLOC_014127";
nscaf2902	SilkDB_lncRNA	exon	2542612	2542714	.	-	.	transcript_id "TCONS_00333246"; gene_id "XLOC_014127";
nscaf2902	SilkDB_lncRNA	exon	2547084	2547278	.	-	.	transcript_id "TCONS_00333246"; gene_id "XLOC_014127";
nscaf2902	SilkDB_lncRNA	exon	2542612	2542714	.	-	.	transcript_id "TCONS_00333247"; gene_id "XLOC_014127";
nscaf2902	SilkDB_lncRNA	exon	2545435	2545466	.	-	.	transcript_id "TCONS_00333247"; gene_id "XLOC_014127";
nscaf2902	SilkDB_lncRNA	exon	2547084	2547278	.	-	.	transcript_id "TCONS_00333247"; gene_id "XLOC_014127";
nscaf2902	SilkDB_lncRNA	exon	3326627	3327209	.	-	.	transcript_id "TCONS_00333359"; gene_id "XLOC_014136";
nscaf2902	SilkDB_lncRNA	exon	3328367	3328571	.	-	.	transcript_id "TCONS_00333359"; gene_id "XLOC_014136";
nscaf2902	SilkDB_lncRNA	exon	3474938	3476796	.	+	.	transcript_id "TCONS_00328887"; gene_id "XLOC_013839";
nscaf2902	SilkDB_lncRNA	exon	3481542	3481690	.	+	.	transcript_id "TCONS_00328887"; gene_id "XLOC_013839";
nscaf2902	SilkDB_lncRNA	exon	3481767	3482794	.	+	.	transcript_id "TCONS_00328887"; gene_id "XLOC_013839";
nscaf2902	SilkDB_lncRNA	exon	4670042	4670561	.	+	.	transcript_id "TCONS_00329487"; gene_id "XLOC_013880";
nscaf2902	SilkDB_lncRNA	exon	4672658	4674503	.	+	.	transcript_id "TCONS_00329487"; gene_id "XLOC_013880";
nscaf2902	SilkDB_lncRNA	exon	6347873	6349112	.	-	.	transcript_id "TCONS_00335140"; gene_id "XLOC_014197";
nscaf2902	SilkDB_lncRNA	exon	6349280	6351414	.	-	.	transcript_id "TCONS_00335140"; gene_id "XLOC_014197";
nscaf2902	SilkDB_lncRNA	exon	6351494	6351731	.	-	.	transcript_id "TCONS_00335140"; gene_id "XLOC_014197";
nscaf2902	SilkDB_lncRNA	exon	6876089	6876152	.	+	.	transcript_id "TCONS_00330218"; gene_id "XLOC_013942";
nscaf2902	SilkDB_lncRNA	exon	6877302	6877424	.	+	.	transcript_id "TCONS_00330218"; gene_id "XLOC_013942";
nscaf2902	SilkDB_lncRNA	exon	6878073	6878264	.	+	.	transcript_id "TCONS_00330218"; gene_id "XLOC_013942";
nscaf2902	SilkDB_lncRNA	exon	6876089	6876152	.	+	.	transcript_id "TCONS_00330219"; gene_id "XLOC_013942";
nscaf2902	SilkDB_lncRNA	exon	6879966	6880181	.	+	.	transcript_id "TCONS_00330219"; gene_id "XLOC_013942";
nscaf2902	SilkDB_lncRNA	exon	6999170	7002710	.	+	.	transcript_id "TCONS_00330239"; gene_id "XLOC_013945";
nscaf2902	SilkDB_lncRNA	exon	7003083	7004421	.	+	.	transcript_id "TCONS_00330239"; gene_id "XLOC_013945";
nscaf2902	SilkDB_lncRNA	exon	6999701	7001138	.	+	.	transcript_id "TCONS_00330241"; gene_id "XLOC_013945";
nscaf2902	SilkDB_lncRNA	exon	7003083	7004421	.	+	.	transcript_id "TCONS_00330241"; gene_id "XLOC_013945";
nscaf2902	SilkDB_lncRNA	exon	8811177	8811457	.	+	.	transcript_id "TCONS_00331301"; gene_id "XLOC_013994";
nscaf2902	SilkDB_lncRNA	exon	8812822	8813088	.	+	.	transcript_id "TCONS_00331301"; gene_id "XLOC_013994";
nscaf2903	SilkDB_lncRNA	exon	789152	789197	.	+	.	transcript_id "TCONS_00338430"; gene_id "XLOC_014375";
nscaf2903	SilkDB_lncRNA	exon	789469	789671	.	+	.	transcript_id "TCONS_00338430"; gene_id "XLOC_014375";
nscaf2912	SilkDB_lncRNA	exon	897193	897458	.	+	.	transcript_id "TCONS_00339755"; gene_id "XLOC_014558";
nscaf2912	SilkDB_lncRNA	exon	898354	898374	.	+	.	transcript_id "TCONS_00339755"; gene_id "XLOC_014558";
nscaf2912	SilkDB_lncRNA	exon	1133219	1133599	.	+	.	transcript_id "TCONS_00339924"; gene_id "XLOC_014566";
nscaf2912	SilkDB_lncRNA	exon	1134734	1134756	.	+	.	transcript_id "TCONS_00339924"; gene_id "XLOC_014566";
nscaf2924	SilkDB_lncRNA	exon	785630	786818	.	+	.	transcript_id "TCONS_00342888"; gene_id "XLOC_014749";
nscaf2924	SilkDB_lncRNA	exon	787186	788165	.	+	.	transcript_id "TCONS_00342888"; gene_id "XLOC_014749";
nscaf2930	SilkDB_lncRNA	exon	685540	685894	.	-	.	transcript_id "TCONS_00347947"; gene_id "XLOC_014997";
nscaf2930	SilkDB_lncRNA	exon	686281	686314	.	-	.	transcript_id "TCONS_00347947"; gene_id "XLOC_014997";
nscaf2930	SilkDB_lncRNA	exon	695756	695826	.	-	.	transcript_id "TCONS_00347947"; gene_id "XLOC_014997";
nscaf2930	SilkDB_lncRNA	exon	685540	685894	.	-	.	transcript_id "TCONS_00347948"; gene_id "XLOC_014997";
nscaf2930	SilkDB_lncRNA	exon	686281	686314	.	-	.	transcript_id "TCONS_00347948"; gene_id "XLOC_014997";
nscaf2930	SilkDB_lncRNA	exon	697929	698131	.	-	.	transcript_id "TCONS_00347948"; gene_id "XLOC_014997";
nscaf2930	SilkDB_lncRNA	exon	1759770	1760597	.	+	.	transcript_id "TCONS_00344394"; gene_id "XLOC_014867";
nscaf2930	SilkDB_lncRNA	exon	1764780	1766161	.	+	.	transcript_id "TCONS_00344394"; gene_id "XLOC_014867";
nscaf2930	SilkDB_lncRNA	exon	4086943	4087640	.	-	.	transcript_id "TCONS_00349960"; gene_id "XLOC_015078";
nscaf2930	SilkDB_lncRNA	exon	4088773	4088925	.	-	.	transcript_id "TCONS_00349960"; gene_id "XLOC_015078";
nscaf2930	SilkDB_lncRNA	exon	4089591	4089966	.	-	.	transcript_id "TCONS_00349960"; gene_id "XLOC_015078";
nscaf2930	SilkDB_lncRNA	exon	4281849	4282304	.	+	.	transcript_id "TCONS_00346820"; gene_id "XLOC_014939";
nscaf2930	SilkDB_lncRNA	exon	4284930	4285058	.	+	.	transcript_id "TCONS_00346820"; gene_id "XLOC_014939";
nscaf2930	SilkDB_lncRNA	exon	4370540	4370844	.	+	.	transcript_id "TCONS_00346831"; gene_id "XLOC_014946";
nscaf2930	SilkDB_lncRNA	exon	4371025	4371750	.	+	.	transcript_id "TCONS_00346831"; gene_id "XLOC_014946";
nscaf2930	SilkDB_lncRNA	exon	4370540	4370675	.	+	.	transcript_id "TCONS_00346832"; gene_id "XLOC_014946";
nscaf2930	SilkDB_lncRNA	exon	4371025	4371750	.	+	.	transcript_id "TCONS_00346832"; gene_id "XLOC_014946";
nscaf2930	SilkDB_lncRNA	exon	5438677	5455227	.	-	.	transcript_id "TCONS_00351002"; gene_id "XLOC_015109";
nscaf2930	SilkDB_lncRNA	exon	5459994	5466110	.	-	.	transcript_id "TCONS_00351002"; gene_id "XLOC_015109";
nscaf2938	SilkDB_lncRNA	exon	249451	249647	.	-	.	transcript_id "TCONS_00354880"; gene_id "XLOC_015355";
nscaf2938	SilkDB_lncRNA	exon	250601	250609	.	-	.	transcript_id "TCONS_00354880"; gene_id "XLOC_015355";
nscaf2943	SilkDB_lncRNA	exon	172706	173102	.	+	.	transcript_id "TCONS_00355947"; gene_id "XLOC_015410";
nscaf2943	SilkDB_lncRNA	exon	173178	173489	.	+	.	transcript_id "TCONS_00355947"; gene_id "XLOC_015410";
nscaf2943	SilkDB_lncRNA	exon	827132	827466	.	+	.	transcript_id "TCONS_00356256"; gene_id "XLOC_015433";
nscaf2943	SilkDB_lncRNA	exon	834389	839711	.	+	.	transcript_id "TCONS_00356256"; gene_id "XLOC_015433";
nscaf2943	SilkDB_lncRNA	exon	1690241	1690630	.	-	.	transcript_id "TCONS_00358634"; gene_id "XLOC_015554";
nscaf2943	SilkDB_lncRNA	exon	1690711	1690807	.	-	.	transcript_id "TCONS_00358634"; gene_id "XLOC_015554";
nscaf2943	SilkDB_lncRNA	exon	3638313	3638597	.	+	.	transcript_id "TCONS_00357864"; gene_id "XLOC_015514";
nscaf2943	SilkDB_lncRNA	exon	3638687	3639036	.	+	.	transcript_id "TCONS_00357864"; gene_id "XLOC_015514";
nscaf2948	SilkDB_lncRNA	exon	339350	339483	.	-	.	transcript_id "TCONS_00361669"; gene_id "XLOC_015684";
nscaf2948	SilkDB_lncRNA	exon	343458	343756	.	-	.	transcript_id "TCONS_00361669"; gene_id "XLOC_015684";
nscaf2951	SilkDB_lncRNA	exon	452251	452929	.	-	.	transcript_id "TCONS_00364944"; gene_id "XLOC_015775";
nscaf2951	SilkDB_lncRNA	exon	458331	458844	.	-	.	transcript_id "TCONS_00364944"; gene_id "XLOC_015775";
nscaf2951	SilkDB_lncRNA	exon	898163	898410	.	+	.	transcript_id "TCONS_00364202"; gene_id "XLOC_015764";
nscaf2951	SilkDB_lncRNA	exon	898948	898984	.	+	.	transcript_id "TCONS_00364202"; gene_id "XLOC_015764";
nscaf2951	SilkDB_lncRNA	exon	899145	899439	.	+	.	transcript_id "TCONS_00364202"; gene_id "XLOC_015764";
nscaf2953	SilkDB_lncRNA	exon	1049260	1050528	.	-	.	transcript_id "TCONS_00366994"; gene_id "XLOC_015920";
nscaf2953	SilkDB_lncRNA	exon	1055439	1055578	.	-	.	transcript_id "TCONS_00366994"; gene_id "XLOC_015920";
nscaf2953	SilkDB_lncRNA	exon	1053806	1054143	.	-	.	transcript_id "TCONS_00366995"; gene_id "XLOC_015920";
nscaf2953	SilkDB_lncRNA	exon	1055439	1055578	.	-	.	transcript_id "TCONS_00366995"; gene_id "XLOC_015920";
nscaf2953	SilkDB_lncRNA	exon	2311856	2312032	.	-	.	transcript_id "TCONS_00367710"; gene_id "XLOC_015947";
nscaf2953	SilkDB_lncRNA	exon	2312290	2312520	.	-	.	transcript_id "TCONS_00367710"; gene_id "XLOC_015947";
nscaf2953	SilkDB_lncRNA	exon	2311856	2312068	.	-	.	transcript_id "TCONS_00367711"; gene_id "XLOC_015947";
nscaf2953	SilkDB_lncRNA	exon	2312290	2312520	.	-	.	transcript_id "TCONS_00367711"; gene_id "XLOC_015947";
nscaf2964	SilkDB_lncRNA	exon	830496	831585	.	-	.	transcript_id "TCONS_00375352"; gene_id "XLOC_016327";
nscaf2964	SilkDB_lncRNA	exon	831664	832384	.	-	.	transcript_id "TCONS_00375352"; gene_id "XLOC_016327";
nscaf2964	SilkDB_lncRNA	exon	1826174	1826252	.	+	.	transcript_id "TCONS_00373512"; gene_id "XLOC_016212";
nscaf2964	SilkDB_lncRNA	exon	1827458	1828081	.	+	.	transcript_id "TCONS_00373512"; gene_id "XLOC_016212";
nscaf2964	SilkDB_lncRNA	exon	2917765	2923295	.	+	.	transcript_id "TCONS_00373697"; gene_id "XLOC_016233";
nscaf2964	SilkDB_lncRNA	exon	2942960	2952767	.	+	.	transcript_id "TCONS_00373697"; gene_id "XLOC_016233";
nscaf2964	SilkDB_lncRNA	exon	2931409	2932007	.	+	.	transcript_id "TCONS_00373713"; gene_id "XLOC_016234";
nscaf2964	SilkDB_lncRNA	exon	2935176	2936923	.	+	.	transcript_id "TCONS_00373713"; gene_id "XLOC_016234";
nscaf2964	SilkDB_lncRNA	exon	3205217	3209386	.	+	.	transcript_id "TCONS_00373871"; gene_id "XLOC_016239";
nscaf2964	SilkDB_lncRNA	exon	3209713	3214877	.	+	.	transcript_id "TCONS_00373871"; gene_id "XLOC_016239";
nscaf2970	SilkDB_lncRNA	exon	993803	994478	.	+	.	transcript_id "TCONS_00378477"; gene_id "XLOC_016465";
nscaf2970	SilkDB_lncRNA	exon	995486	995531	.	+	.	transcript_id "TCONS_00378477"; gene_id "XLOC_016465";
nscaf2970	SilkDB_lncRNA	exon	1008985	1009165	.	+	.	transcript_id "TCONS_00378530"; gene_id "XLOC_016464";
nscaf2970	SilkDB_lncRNA	exon	1012974	1013512	.	+	.	transcript_id "TCONS_00378530"; gene_id "XLOC_016464";
nscaf2971	SilkDB_lncRNA	exon	361265	361597	.	+	.	transcript_id "TCONS_00382569"; gene_id "XLOC_016601";
nscaf2971	SilkDB_lncRNA	exon	362035	362451	.	+	.	transcript_id "TCONS_00382569"; gene_id "XLOC_016601";
nscaf2971	SilkDB_lncRNA	exon	363586	364638	.	+	.	transcript_id "TCONS_00382572"; gene_id "XLOC_016601";
nscaf2971	SilkDB_lncRNA	exon	365146	370736	.	+	.	transcript_id "TCONS_00382572"; gene_id "XLOC_016601";
nscaf2977	SilkDB_lncRNA	exon	131944	132794	.	+	.	transcript_id "TCONS_00383467"; gene_id "XLOC_016652";
nscaf2977	SilkDB_lncRNA	exon	133533	133773	.	+	.	transcript_id "TCONS_00383467"; gene_id "XLOC_016652";
nscaf2980	SilkDB_lncRNA	exon	228243	228713	.	+	.	transcript_id "TCONS_00384292"; gene_id "XLOC_016686";
nscaf2980	SilkDB_lncRNA	exon	229476	229575	.	+	.	transcript_id "TCONS_00384292"; gene_id "XLOC_016686";
nscaf2980	SilkDB_lncRNA	exon	231281	233113	.	+	.	transcript_id "TCONS_00384292"; gene_id "XLOC_016686";
nscaf2980	SilkDB_lncRNA	exon	233818	234630	.	+	.	transcript_id "TCONS_00384292"; gene_id "XLOC_016686";
nscaf2980	SilkDB_lncRNA	exon	228243	228713	.	+	.	transcript_id "TCONS_00384293"; gene_id "XLOC_016686";
nscaf2980	SilkDB_lncRNA	exon	229476	229575	.	+	.	transcript_id "TCONS_00384293"; gene_id "XLOC_016686";
nscaf2980	SilkDB_lncRNA	exon	231281	233127	.	+	.	transcript_id "TCONS_00384293"; gene_id "XLOC_016686";
nscaf2980	SilkDB_lncRNA	exon	233818	234630	.	+	.	transcript_id "TCONS_00384293"; gene_id "XLOC_016686";
nscaf2980	SilkDB_lncRNA	exon	228245	229575	.	+	.	transcript_id "TCONS_00384296"; gene_id "XLOC_016686";
nscaf2980	SilkDB_lncRNA	exon	233005	233127	.	+	.	transcript_id "TCONS_00384296"; gene_id "XLOC_016686";
nscaf2980	SilkDB_lncRNA	exon	233820	234630	.	+	.	transcript_id "TCONS_00384296"; gene_id "XLOC_016686";
nscaf2980	SilkDB_lncRNA	exon	228245	228713	.	+	.	transcript_id "TCONS_00384298"; gene_id "XLOC_016686";
nscaf2980	SilkDB_lncRNA	exon	229476	229575	.	+	.	transcript_id "TCONS_00384298"; gene_id "XLOC_016686";
nscaf2980	SilkDB_lncRNA	exon	231281	231385	.	+	.	transcript_id "TCONS_00384298"; gene_id "XLOC_016686";
nscaf2980	SilkDB_lncRNA	exon	233005	233127	.	+	.	transcript_id "TCONS_00384298"; gene_id "XLOC_016686";
nscaf2980	SilkDB_lncRNA	exon	233820	234630	.	+	.	transcript_id "TCONS_00384298"; gene_id "XLOC_016686";
nscaf2980	SilkDB_lncRNA	exon	228246	228713	.	+	.	transcript_id "TCONS_00384299"; gene_id "XLOC_016686";
nscaf2980	SilkDB_lncRNA	exon	229476	229575	.	+	.	transcript_id "TCONS_00384299"; gene_id "XLOC_016686";
nscaf2980	SilkDB_lncRNA	exon	231281	231385	.	+	.	transcript_id "TCONS_00384299"; gene_id "XLOC_016686";
nscaf2980	SilkDB_lncRNA	exon	233005	233211	.	+	.	transcript_id "TCONS_00384299"; gene_id "XLOC_016686";
nscaf2980	SilkDB_lncRNA	exon	233818	234630	.	+	.	transcript_id "TCONS_00384299"; gene_id "XLOC_016686";
nscaf2980	SilkDB_lncRNA	exon	230730	234440	.	-	.	transcript_id "TCONS_00385239"; gene_id "XLOC_016713";
nscaf2980	SilkDB_lncRNA	exon	235305	237787	.	-	.	transcript_id "TCONS_00385239"; gene_id "XLOC_016713";
nscaf2980	SilkDB_lncRNA	exon	1073778	1073918	.	-	.	transcript_id "TCONS_00385696"; gene_id "XLOC_016721";
nscaf2980	SilkDB_lncRNA	exon	1074005	1075244	.	-	.	transcript_id "TCONS_00385696"; gene_id "XLOC_016721";
nscaf2986	SilkDB_lncRNA	exon	558684	558871	.	+	.	transcript_id "TCONS_00387684"; gene_id "XLOC_016936";
nscaf2986	SilkDB_lncRNA	exon	559635	559918	.	+	.	transcript_id "TCONS_00387684"; gene_id "XLOC_016936";
nscaf2986	SilkDB_lncRNA	exon	2476729	2477007	.	+	.	transcript_id "TCONS_00388096"; gene_id "XLOC_016983";
nscaf2986	SilkDB_lncRNA	exon	2479689	2479749	.	+	.	transcript_id "TCONS_00388096"; gene_id "XLOC_016983";
nscaf2986	SilkDB_lncRNA	exon	2478428	2479097	.	+	.	transcript_id "TCONS_00388097"; gene_id "XLOC_016983";
nscaf2986	SilkDB_lncRNA	exon	2479689	2479749	.	+	.	transcript_id "TCONS_00388097"; gene_id "XLOC_016983";
nscaf2986	SilkDB_lncRNA	exon	5195085	5195219	.	+	.	transcript_id "TCONS_00390261"; gene_id "XLOC_017068";
nscaf2986	SilkDB_lncRNA	exon	5200835	5202035	.	+	.	transcript_id "TCONS_00390261"; gene_id "XLOC_017068";
nscaf2986	SilkDB_lncRNA	exon	5316353	5317542	.	-	.	transcript_id "TCONS_00394407"; gene_id "XLOC_017208";
nscaf2986	SilkDB_lncRNA	exon	5320735	5331392	.	-	.	transcript_id "TCONS_00394407"; gene_id "XLOC_017208";
nscaf2987	SilkDB_lncRNA	exon	422778	422963	.	-	.	transcript_id "TCONS_00395124"; gene_id "XLOC_017268";
nscaf2987	SilkDB_lncRNA	exon	423741	424211	.	-	.	transcript_id "TCONS_00395124"; gene_id "XLOC_017268";
nscaf2987	SilkDB_lncRNA	exon	427446	427601	.	-	.	transcript_id "TCONS_00395124"; gene_id "XLOC_017268";
nscaf2987	SilkDB_lncRNA	exon	427667	427817	.	-	.	transcript_id "TCONS_00395124"; gene_id "XLOC_017268";
nscaf2987	SilkDB_lncRNA	exon	422778	422963	.	-	.	transcript_id "TCONS_00395125"; gene_id "XLOC_017268";
nscaf2987	SilkDB_lncRNA	exon	423741	424211	.	-	.	transcript_id "TCONS_00395125"; gene_id "XLOC_017268";
nscaf2987	SilkDB_lncRNA	exon	427446	427601	.	-	.	transcript_id "TCONS_00395125"; gene_id "XLOC_017268";
nscaf2987	SilkDB_lncRNA	exon	427728	427853	.	-	.	transcript_id "TCONS_00395125"; gene_id "XLOC_017268";
nscaf2987	SilkDB_lncRNA	exon	422778	422963	.	-	.	transcript_id "TCONS_00395126"; gene_id "XLOC_017268";
nscaf2987	SilkDB_lncRNA	exon	423741	424211	.	-	.	transcript_id "TCONS_00395126"; gene_id "XLOC_017268";
nscaf2987	SilkDB_lncRNA	exon	427446	427601	.	-	.	transcript_id "TCONS_00395126"; gene_id "XLOC_017268";
nscaf2987	SilkDB_lncRNA	exon	438830	439243	.	-	.	transcript_id "TCONS_00395126"; gene_id "XLOC_017268";
nscaf2987	SilkDB_lncRNA	exon	423361	424211	.	-	.	transcript_id "TCONS_00395127"; gene_id "XLOC_017268";
nscaf2987	SilkDB_lncRNA	exon	427446	427601	.	-	.	transcript_id "TCONS_00395127"; gene_id "XLOC_017268";
nscaf2987	SilkDB_lncRNA	exon	427667	427817	.	-	.	transcript_id "TCONS_00395127"; gene_id "XLOC_017268";
nscaf2987	SilkDB_lncRNA	exon	423361	424211	.	-	.	transcript_id "TCONS_00395128"; gene_id "XLOC_017268";
nscaf2987	SilkDB_lncRNA	exon	427446	427601	.	-	.	transcript_id "TCONS_00395128"; gene_id "XLOC_017268";
nscaf2987	SilkDB_lncRNA	exon	438830	439243	.	-	.	transcript_id "TCONS_00395128"; gene_id "XLOC_017268";
nscaf2987	SilkDB_lncRNA	exon	431120	431882	.	-	.	transcript_id "TCONS_00395138"; gene_id "XLOC_017268";
nscaf2987	SilkDB_lncRNA	exon	432798	432903	.	-	.	transcript_id "TCONS_00395138"; gene_id "XLOC_017268";
nscaf2987	SilkDB_lncRNA	exon	433722	433844	.	-	.	transcript_id "TCONS_00395138"; gene_id "XLOC_017268";
nscaf2987	SilkDB_lncRNA	exon	438830	439243	.	-	.	transcript_id "TCONS_00395138"; gene_id "XLOC_017268";
nscaf2987	SilkDB_lncRNA	exon	431120	431882	.	-	.	transcript_id "TCONS_00395140"; gene_id "XLOC_017268";
nscaf2987	SilkDB_lncRNA	exon	432798	432903	.	-	.	transcript_id "TCONS_00395140"; gene_id "XLOC_017268";
nscaf2987	SilkDB_lncRNA	exon	433722	433844	.	-	.	transcript_id "TCONS_00395140"; gene_id "XLOC_017268";
nscaf2987	SilkDB_lncRNA	exon	438825	439243	.	-	.	transcript_id "TCONS_00395140"; gene_id "XLOC_017268";
nscaf2987	SilkDB_lncRNA	exon	431120	431882	.	-	.	transcript_id "TCONS_00395141"; gene_id "XLOC_017268";
nscaf2987	SilkDB_lncRNA	exon	433722	433844	.	-	.	transcript_id "TCONS_00395141"; gene_id "XLOC_017268";
nscaf2987	SilkDB_lncRNA	exon	438825	439243	.	-	.	transcript_id "TCONS_00395141"; gene_id "XLOC_017268";
nscaf2990	SilkDB_lncRNA	exon	178949	179230	.	+	.	transcript_id "TCONS_00395241"; gene_id "XLOC_017284";
nscaf2990	SilkDB_lncRNA	exon	179525	179820	.	+	.	transcript_id "TCONS_00395241"; gene_id "XLOC_017284";
nscaf2990	SilkDB_lncRNA	exon	517066	517164	.	+	.	transcript_id "TCONS_00395537"; gene_id "XLOC_017295";
nscaf2990	SilkDB_lncRNA	exon	518616	520541	.	+	.	transcript_id "TCONS_00395537"; gene_id "XLOC_017295";
nscaf2990	SilkDB_lncRNA	exon	517131	517164	.	+	.	transcript_id "TCONS_00395538"; gene_id "XLOC_017295";
nscaf2990	SilkDB_lncRNA	exon	518616	519108	.	+	.	transcript_id "TCONS_00395538"; gene_id "XLOC_017295";
nscaf2990	SilkDB_lncRNA	exon	525062	525134	.	+	.	transcript_id "TCONS_00395538"; gene_id "XLOC_017295";
nscaf2990	SilkDB_lncRNA	exon	518569	520224	.	+	.	transcript_id "TCONS_00395539"; gene_id "XLOC_017295";
nscaf2990	SilkDB_lncRNA	exon	521729	522155	.	+	.	transcript_id "TCONS_00395539"; gene_id "XLOC_017295";
nscaf2993	SilkDB_lncRNA	exon	271519	272084	.	+	.	transcript_id "TCONS_00396663"; gene_id "XLOC_017364";
nscaf2993	SilkDB_lncRNA	exon	274203	274245	.	+	.	transcript_id "TCONS_00396663"; gene_id "XLOC_017364";
nscaf2993	SilkDB_lncRNA	exon	274479	275102	.	+	.	transcript_id "TCONS_00396663"; gene_id "XLOC_017364";
nscaf2993	SilkDB_lncRNA	exon	272868	274245	.	+	.	transcript_id "TCONS_00396664"; gene_id "XLOC_017364";
nscaf2993	SilkDB_lncRNA	exon	274479	275102	.	+	.	transcript_id "TCONS_00396664"; gene_id "XLOC_017364";
nscaf2993	SilkDB_lncRNA	exon	526817	530453	.	+	.	transcript_id "TCONS_00396738"; gene_id "XLOC_017376";
nscaf2993	SilkDB_lncRNA	exon	535841	539810	.	+	.	transcript_id "TCONS_00396738"; gene_id "XLOC_017376";
nscaf2993	SilkDB_lncRNA	exon	529295	529421	.	+	.	transcript_id "TCONS_00396739"; gene_id "XLOC_017376";
nscaf2993	SilkDB_lncRNA	exon	530377	530457	.	+	.	transcript_id "TCONS_00396739"; gene_id "XLOC_017376";
nscaf2993	SilkDB_lncRNA	exon	531840	539810	.	+	.	transcript_id "TCONS_00396739"; gene_id "XLOC_017376";
nscaf2993	SilkDB_lncRNA	exon	529295	529425	.	+	.	transcript_id "TCONS_00396740"; gene_id "XLOC_017376";
nscaf2993	SilkDB_lncRNA	exon	530377	539810	.	+	.	transcript_id "TCONS_00396740"; gene_id "XLOC_017376";
nscaf2993	SilkDB_lncRNA	exon	529295	529421	.	+	.	transcript_id "TCONS_00396741"; gene_id "XLOC_017376";
nscaf2993	SilkDB_lncRNA	exon	530377	530453	.	+	.	transcript_id "TCONS_00396741"; gene_id "XLOC_017376";
nscaf2993	SilkDB_lncRNA	exon	531840	539810	.	+	.	transcript_id "TCONS_00396741"; gene_id "XLOC_017376";
nscaf2993	SilkDB_lncRNA	exon	529295	529421	.	+	.	transcript_id "TCONS_00396744"; gene_id "XLOC_017376";
nscaf2993	SilkDB_lncRNA	exon	530377	539810	.	+	.	transcript_id "TCONS_00396744"; gene_id "XLOC_017376";
nscaf2993	SilkDB_lncRNA	exon	591173	592011	.	+	.	transcript_id "TCONS_00396748"; gene_id "XLOC_017379";
nscaf2993	SilkDB_lncRNA	exon	592519	593667	.	+	.	transcript_id "TCONS_00396748"; gene_id "XLOC_017379";
nscaf2993	SilkDB_lncRNA	exon	3354805	3355001	.	-	.	transcript_id "TCONS_00402368"; gene_id "XLOC_017639";
nscaf2993	SilkDB_lncRNA	exon	3356101	3356442	.	-	.	transcript_id "TCONS_00402368"; gene_id "XLOC_017639";
nscaf2993	SilkDB_lncRNA	exon	3355636	3355885	.	-	.	transcript_id "TCONS_00402369"; gene_id "XLOC_017639";
nscaf2993	SilkDB_lncRNA	exon	3356101	3356442	.	-	.	transcript_id "TCONS_00402369"; gene_id "XLOC_017639";
nscaf2993	SilkDB_lncRNA	exon	5937503	5937606	.	-	.	transcript_id "TCONS_00404051"; gene_id "XLOC_017687";
nscaf2993	SilkDB_lncRNA	exon	5938667	5938759	.	-	.	transcript_id "TCONS_00404051"; gene_id "XLOC_017687";
nscaf2993	SilkDB_lncRNA	exon	5939099	5939253	.	-	.	transcript_id "TCONS_00404051"; gene_id "XLOC_017687";
nscaf2993	SilkDB_lncRNA	exon	6449331	6449428	.	+	.	transcript_id "TCONS_00398725"; gene_id "XLOC_017519";
nscaf2993	SilkDB_lncRNA	exon	6449623	6449839	.	+	.	transcript_id "TCONS_00398725"; gene_id "XLOC_017519";
nscaf2993	SilkDB_lncRNA	exon	6458296	6458420	.	+	.	transcript_id "TCONS_00398725"; gene_id "XLOC_017519";
nscaf2993	SilkDB_lncRNA	exon	6461592	6461696	.	+	.	transcript_id "TCONS_00398725"; gene_id "XLOC_017519";
nscaf2993	SilkDB_lncRNA	exon	6462695	6462899	.	+	.	transcript_id "TCONS_00398725"; gene_id "XLOC_017519";
nscaf2993	SilkDB_lncRNA	exon	6449568	6449839	.	+	.	transcript_id "TCONS_00398727"; gene_id "XLOC_017519";
nscaf2993	SilkDB_lncRNA	exon	6458296	6458420	.	+	.	transcript_id "TCONS_00398727"; gene_id "XLOC_017519";
nscaf2993	SilkDB_lncRNA	exon	6473837	6474007	.	+	.	transcript_id "TCONS_00398727"; gene_id "XLOC_017519";
nscaf2993	SilkDB_lncRNA	exon	6449568	6449839	.	+	.	transcript_id "TCONS_00398728"; gene_id "XLOC_017519";
nscaf2993	SilkDB_lncRNA	exon	6473837	6474007	.	+	.	transcript_id "TCONS_00398728"; gene_id "XLOC_017519";
nscaf2993	SilkDB_lncRNA	exon	6463263	6463479	.	+	.	transcript_id "TCONS_00398729"; gene_id "XLOC_017519";
nscaf2993	SilkDB_lncRNA	exon	6463584	6463755	.	+	.	transcript_id "TCONS_00398729"; gene_id "XLOC_017519";
nscaf2993	SilkDB_lncRNA	exon	6471450	6471552	.	+	.	transcript_id "TCONS_00398729"; gene_id "XLOC_017519";
nscaf2993	SilkDB_lncRNA	exon	6463263	6463479	.	+	.	transcript_id "TCONS_00398730"; gene_id "XLOC_017519";
nscaf2993	SilkDB_lncRNA	exon	6463584	6463755	.	+	.	transcript_id "TCONS_00398730"; gene_id "XLOC_017519";
nscaf2993	SilkDB_lncRNA	exon	6473837	6474007	.	+	.	transcript_id "TCONS_00398730"; gene_id "XLOC_017519";
nscaf2993	SilkDB_lncRNA	exon	8064244	8065729	.	+	.	transcript_id "TCONS_00399822"; gene_id "XLOC_017574";
nscaf2993	SilkDB_lncRNA	exon	8066070	8066361	.	+	.	transcript_id "TCONS_00399822"; gene_id "XLOC_017574";
nscaf2998	SilkDB_lncRNA	exon	1376597	1377261	.	-	.	transcript_id "TCONS_00409847"; gene_id "XLOC_017921";
nscaf2998	SilkDB_lncRNA	exon	1389421	1389680	.	-	.	transcript_id "TCONS_00409847"; gene_id "XLOC_017921";
nscaf3015	SilkDB_lncRNA	exon	9494	10061	.	-	.	transcript_id "TCONS_00422511"; gene_id "XLOC_018690";
nscaf3015	SilkDB_lncRNA	exon	10768	11873	.	-	.	transcript_id "TCONS_00422511"; gene_id "XLOC_018690";
nscaf3015	SilkDB_lncRNA	exon	2400973	2401551	.	+	.	transcript_id "TCONS_00421965"; gene_id "XLOC_018639";
nscaf3015	SilkDB_lncRNA	exon	2401719	2401744	.	+	.	transcript_id "TCONS_00421965"; gene_id "XLOC_018639";
nscaf3015	SilkDB_lncRNA	exon	2400973	2401291	.	+	.	transcript_id "TCONS_00421966"; gene_id "XLOC_018639";
nscaf3015	SilkDB_lncRNA	exon	2401719	2401744	.	+	.	transcript_id "TCONS_00421966"; gene_id "XLOC_018639";
nscaf3026	SilkDB_lncRNA	exon	2060981	2062603	.	-	.	transcript_id "TCONS_00432431"; gene_id "XLOC_019132";
nscaf3026	SilkDB_lncRNA	exon	2063732	2064514	.	-	.	transcript_id "TCONS_00432431"; gene_id "XLOC_019132";
nscaf3026	SilkDB_lncRNA	exon	3039790	3040437	.	+	.	transcript_id "TCONS_00429314"; gene_id "XLOC_019001";
nscaf3026	SilkDB_lncRNA	exon	3040569	3040603	.	+	.	transcript_id "TCONS_00429314"; gene_id "XLOC_019001";
nscaf3027	SilkDB_lncRNA	exon	827375	827583	.	-	.	transcript_id "TCONS_00439541"; gene_id "XLOC_019409";
nscaf3027	SilkDB_lncRNA	exon	829526	830139	.	-	.	transcript_id "TCONS_00439541"; gene_id "XLOC_019409";
nscaf3027	SilkDB_lncRNA	exon	827375	827583	.	-	.	transcript_id "TCONS_00439542"; gene_id "XLOC_019409";
nscaf3027	SilkDB_lncRNA	exon	827969	828061	.	-	.	transcript_id "TCONS_00439542"; gene_id "XLOC_019409";
nscaf3027	SilkDB_lncRNA	exon	829526	830139	.	-	.	transcript_id "TCONS_00439542"; gene_id "XLOC_019409";
nscaf3027	SilkDB_lncRNA	exon	827375	827583	.	-	.	transcript_id "TCONS_00439543"; gene_id "XLOC_019409";
nscaf3027	SilkDB_lncRNA	exon	827965	828061	.	-	.	transcript_id "TCONS_00439543"; gene_id "XLOC_019409";
nscaf3027	SilkDB_lncRNA	exon	829526	830139	.	-	.	transcript_id "TCONS_00439543"; gene_id "XLOC_019409";
nscaf3027	SilkDB_lncRNA	exon	2504757	2504833	.	-	.	transcript_id "TCONS_00440835"; gene_id "XLOC_019439";
nscaf3027	SilkDB_lncRNA	exon	2505418	2506232	.	-	.	transcript_id "TCONS_00440835"; gene_id "XLOC_019439";
nscaf3027	SilkDB_lncRNA	exon	3437319	3437643	.	-	.	transcript_id "TCONS_00441058"; gene_id "XLOC_019453";
nscaf3027	SilkDB_lncRNA	exon	3438539	3440556	.	-	.	transcript_id "TCONS_00441058"; gene_id "XLOC_019453";
nscaf3027	SilkDB_lncRNA	exon	3437319	3437643	.	-	.	transcript_id "TCONS_00441059"; gene_id "XLOC_019453";
nscaf3027	SilkDB_lncRNA	exon	3437747	3437866	.	-	.	transcript_id "TCONS_00441059"; gene_id "XLOC_019453";
nscaf3027	SilkDB_lncRNA	exon	3446774	3446970	.	-	.	transcript_id "TCONS_00441059"; gene_id "XLOC_019453";
nscaf3027	SilkDB_lncRNA	exon	3447129	3447343	.	-	.	transcript_id "TCONS_00441059"; gene_id "XLOC_019453";
nscaf3027	SilkDB_lncRNA	exon	3484441	3484796	.	+	.	transcript_id "TCONS_00438152"; gene_id "XLOC_019344";
nscaf3027	SilkDB_lncRNA	exon	3485456	3487324	.	+	.	transcript_id "TCONS_00438152"; gene_id "XLOC_019344";
nscaf3027	SilkDB_lncRNA	exon	3635097	3636582	.	-	.	transcript_id "TCONS_00441105"; gene_id "XLOC_019458";
nscaf3027	SilkDB_lncRNA	exon	3637249	3637314	.	-	.	transcript_id "TCONS_00441105"; gene_id "XLOC_019458";
nscaf3027	SilkDB_lncRNA	exon	3635097	3636582	.	-	.	transcript_id "TCONS_00441106"; gene_id "XLOC_019458";
nscaf3027	SilkDB_lncRNA	exon	3637322	3637472	.	-	.	transcript_id "TCONS_00441106"; gene_id "XLOC_019458";
nscaf3027	SilkDB_lncRNA	exon	3766852	3769291	.	-	.	transcript_id "TCONS_00441450"; gene_id "XLOC_019462";
nscaf3027	SilkDB_lncRNA	exon	3769567	3770560	.	-	.	transcript_id "TCONS_00441450"; gene_id "XLOC_019462";
nscaf3027	SilkDB_lncRNA	exon	4649243	4650069	.	-	.	transcript_id "TCONS_00441734"; gene_id "XLOC_019477";
nscaf3027	SilkDB_lncRNA	exon	4650800	4650947	.	-	.	transcript_id "TCONS_00441734"; gene_id "XLOC_019477";
nscaf3027	SilkDB_lncRNA	exon	4649243	4649712	.	-	.	transcript_id "TCONS_00441735"; gene_id "XLOC_019477";
nscaf3027	SilkDB_lncRNA	exon	4650023	4650069	.	-	.	transcript_id "TCONS_00441735"; gene_id "XLOC_019477";
nscaf3027	SilkDB_lncRNA	exon	4650800	4650947	.	-	.	transcript_id "TCONS_00441735"; gene_id "XLOC_019477";
nscaf3027	SilkDB_lncRNA	exon	4659005	4659245	.	-	.	transcript_id "TCONS_00441736"; gene_id "XLOC_019478";
nscaf3027	SilkDB_lncRNA	exon	4659609	4659919	.	-	.	transcript_id "TCONS_00441736"; gene_id "XLOC_019478";
nscaf3027	SilkDB_lncRNA	exon	4940091	4940299	.	-	.	transcript_id "TCONS_00441771"; gene_id "XLOC_019482";
nscaf3027	SilkDB_lncRNA	exon	4940639	4940759	.	-	.	transcript_id "TCONS_00441771"; gene_id "XLOC_019482";
nscaf3027	SilkDB_lncRNA	exon	4941125	4941542	.	-	.	transcript_id "TCONS_00441771"; gene_id "XLOC_019482";
nscaf3027	SilkDB_lncRNA	exon	4940091	4940759	.	-	.	transcript_id "TCONS_00441772"; gene_id "XLOC_019482";
nscaf3027	SilkDB_lncRNA	exon	4941125	4941542	.	-	.	transcript_id "TCONS_00441772"; gene_id "XLOC_019482";
nscaf3027	SilkDB_lncRNA	exon	4952797	4953088	.	-	.	transcript_id "TCONS_00441774"; gene_id "XLOC_019483";
nscaf3027	SilkDB_lncRNA	exon	4953186	4953262	.	-	.	transcript_id "TCONS_00441774"; gene_id "XLOC_019483";
nscaf3027	SilkDB_lncRNA	exon	4952797	4953088	.	-	.	transcript_id "TCONS_00441775"; gene_id "XLOC_019483";
nscaf3027	SilkDB_lncRNA	exon	4953323	4953422	.	-	.	transcript_id "TCONS_00441775"; gene_id "XLOC_019483";
nscaf3027	SilkDB_lncRNA	exon	5118568	5118984	.	-	.	transcript_id "TCONS_00442011"; gene_id "XLOC_019488";
nscaf3027	SilkDB_lncRNA	exon	5126232	5126298	.	-	.	transcript_id "TCONS_00442011"; gene_id "XLOC_019488";
nscaf3031	SilkDB_lncRNA	exon	724742	725155	.	-	.	transcript_id "TCONS_00447989"; gene_id "XLOC_019752";
nscaf3031	SilkDB_lncRNA	exon	725401	725549	.	-	.	transcript_id "TCONS_00447989"; gene_id "XLOC_019752";
nscaf3031	SilkDB_lncRNA	exon	724742	725139	.	-	.	transcript_id "TCONS_00447990"; gene_id "XLOC_019752";
nscaf3031	SilkDB_lncRNA	exon	725401	725549	.	-	.	transcript_id "TCONS_00447990"; gene_id "XLOC_019752";
nscaf3031	SilkDB_lncRNA	exon	2097758	2097787	.	+	.	transcript_id "TCONS_00444155"; gene_id "XLOC_019607";
nscaf3031	SilkDB_lncRNA	exon	2099494	2100317	.	+	.	transcript_id "TCONS_00444155"; gene_id "XLOC_019607";
nscaf3031	SilkDB_lncRNA	exon	2097811	2097992	.	+	.	transcript_id "TCONS_00444156"; gene_id "XLOC_019607";
nscaf3031	SilkDB_lncRNA	exon	2099494	2100317	.	+	.	transcript_id "TCONS_00444156"; gene_id "XLOC_019607";
nscaf3031	SilkDB_lncRNA	exon	2099268	2099328	.	+	.	transcript_id "TCONS_00444157"; gene_id "XLOC_019607";
nscaf3031	SilkDB_lncRNA	exon	2099494	2100317	.	+	.	transcript_id "TCONS_00444157"; gene_id "XLOC_019607";
nscaf3031	SilkDB_lncRNA	exon	2099383	2099415	.	+	.	transcript_id "TCONS_00444158"; gene_id "XLOC_019607";
nscaf3031	SilkDB_lncRNA	exon	2099494	2100317	.	+	.	transcript_id "TCONS_00444158"; gene_id "XLOC_019607";
nscaf3031	SilkDB_lncRNA	exon	2661154	2661470	.	-	.	transcript_id "TCONS_00450551"; gene_id "XLOC_019801";
nscaf3031	SilkDB_lncRNA	exon	2667189	2667283	.	-	.	transcript_id "TCONS_00450551"; gene_id "XLOC_019801";
nscaf3031	SilkDB_lncRNA	exon	3052159	3052230	.	+	.	transcript_id "TCONS_00444890"; gene_id "XLOC_019640";
nscaf3031	SilkDB_lncRNA	exon	3054251	3054653	.	+	.	transcript_id "TCONS_00444890"; gene_id "XLOC_019640";
nscaf3031	SilkDB_lncRNA	exon	3602218	3602420	.	-	.	transcript_id "TCONS_00451407"; gene_id "XLOC_019831";
nscaf3031	SilkDB_lncRNA	exon	3606970	3607101	.	-	.	transcript_id "TCONS_00451407"; gene_id "XLOC_019831";
nscaf3031	SilkDB_lncRNA	exon	3609820	3609873	.	-	.	transcript_id "TCONS_00451407"; gene_id "XLOC_019831";
nscaf3031	SilkDB_lncRNA	exon	3621551	3621722	.	+	.	transcript_id "TCONS_00445613"; gene_id "XLOC_019661";
nscaf3031	SilkDB_lncRNA	exon	3626930	3627282	.	+	.	transcript_id "TCONS_00445613"; gene_id "XLOC_019661";
nscaf3031	SilkDB_lncRNA	exon	3629639	3629704	.	+	.	transcript_id "TCONS_00445613"; gene_id "XLOC_019661";
nscaf3031	SilkDB_lncRNA	exon	3634491	3634733	.	+	.	transcript_id "TCONS_00445613"; gene_id "XLOC_019661";
nscaf3031	SilkDB_lncRNA	exon	3621551	3621722	.	+	.	transcript_id "TCONS_00445615"; gene_id "XLOC_019661";
nscaf3031	SilkDB_lncRNA	exon	3629639	3629704	.	+	.	transcript_id "TCONS_00445615"; gene_id "XLOC_019661";
nscaf3031	SilkDB_lncRNA	exon	3634491	3634733	.	+	.	transcript_id "TCONS_00445615"; gene_id "XLOC_019661";
nscaf3031	SilkDB_lncRNA	exon	3621551	3621623	.	+	.	transcript_id "TCONS_00445617"; gene_id "XLOC_019661";
nscaf3031	SilkDB_lncRNA	exon	3626930	3627282	.	+	.	transcript_id "TCONS_00445617"; gene_id "XLOC_019661";
nscaf3031	SilkDB_lncRNA	exon	3629639	3629704	.	+	.	transcript_id "TCONS_00445617"; gene_id "XLOC_019661";
nscaf3031	SilkDB_lncRNA	exon	3634491	3634733	.	+	.	transcript_id "TCONS_00445617"; gene_id "XLOC_019661";
nscaf3031	SilkDB_lncRNA	exon	5289107	5289936	.	+	.	transcript_id "TCONS_00446363"; gene_id "XLOC_019695";
nscaf3031	SilkDB_lncRNA	exon	5290124	5290293	.	+	.	transcript_id "TCONS_00446363"; gene_id "XLOC_019695";
nscaf3032	SilkDB_lncRNA	exon	514088	514399	.	+	.	transcript_id "TCONS_00453055"; gene_id "XLOC_019903";
nscaf3032	SilkDB_lncRNA	exon	520667	520943	.	+	.	transcript_id "TCONS_00453055"; gene_id "XLOC_019903";
nscaf3032	SilkDB_lncRNA	exon	519301	520197	.	-	.	transcript_id "TCONS_00454476"; gene_id "XLOC_019972";
nscaf3032	SilkDB_lncRNA	exon	520362	520479	.	-	.	transcript_id "TCONS_00454476"; gene_id "XLOC_019972";
nscaf3034	SilkDB_lncRNA	exon	162356	166089	.	+	.	transcript_id "TCONS_00456219"; gene_id "XLOC_020043";
nscaf3034	SilkDB_lncRNA	exon	180407	185192	.	+	.	transcript_id "TCONS_00456219"; gene_id "XLOC_020043";
nscaf3034	SilkDB_lncRNA	exon	172379	179459	.	+	.	transcript_id "TCONS_00456220"; gene_id "XLOC_020043";
nscaf3034	SilkDB_lncRNA	exon	180407	185192	.	+	.	transcript_id "TCONS_00456220"; gene_id "XLOC_020043";
nscaf3034	SilkDB_lncRNA	exon	417397	417472	.	-	.	transcript_id "TCONS_00458370"; gene_id "XLOC_020184";
nscaf3034	SilkDB_lncRNA	exon	417551	417693	.	-	.	transcript_id "TCONS_00458370"; gene_id "XLOC_020184";
nscaf3034	SilkDB_lncRNA	exon	1914225	1914399	.	-	.	transcript_id "TCONS_00458668"; gene_id "XLOC_020205";
nscaf3034	SilkDB_lncRNA	exon	1915013	1915287	.	-	.	transcript_id "TCONS_00458668"; gene_id "XLOC_020205";
nscaf3034	SilkDB_lncRNA	exon	1916302	1916394	.	-	.	transcript_id "TCONS_00458668"; gene_id "XLOC_020205";
nscaf3034	SilkDB_lncRNA	exon	1917872	1917922	.	-	.	transcript_id "TCONS_00458668"; gene_id "XLOC_020205";
nscaf3034	SilkDB_lncRNA	exon	3016306	3016410	.	+	.	transcript_id "TCONS_00457144"; gene_id "XLOC_020108";
nscaf3034	SilkDB_lncRNA	exon	3016521	3016606	.	+	.	transcript_id "TCONS_00457144"; gene_id "XLOC_020108";
nscaf3034	SilkDB_lncRNA	exon	3017112	3017783	.	+	.	transcript_id "TCONS_00457144"; gene_id "XLOC_020108";
nscaf3034	SilkDB_lncRNA	exon	3016306	3016410	.	+	.	transcript_id "TCONS_00457145"; gene_id "XLOC_020108";
nscaf3034	SilkDB_lncRNA	exon	3016521	3017783	.	+	.	transcript_id "TCONS_00457145"; gene_id "XLOC_020108";
nscaf3034	SilkDB_lncRNA	exon	3253523	3254090	.	-	.	transcript_id "TCONS_00459085"; gene_id "XLOC_020234";
nscaf3034	SilkDB_lncRNA	exon	3254873	3254988	.	-	.	transcript_id "TCONS_00459085"; gene_id "XLOC_020234";
nscaf3034	SilkDB_lncRNA	exon	3254305	3254793	.	-	.	transcript_id "TCONS_00459086"; gene_id "XLOC_020234";
nscaf3034	SilkDB_lncRNA	exon	3254873	3254949	.	-	.	transcript_id "TCONS_00459086"; gene_id "XLOC_020234";
nscaf3034	SilkDB_lncRNA	exon	3335989	3336150	.	+	.	transcript_id "TCONS_00457179"; gene_id "XLOC_020116";
nscaf3034	SilkDB_lncRNA	exon	3351691	3351838	.	+	.	transcript_id "TCONS_00457179"; gene_id "XLOC_020116";
nscaf3034	SilkDB_lncRNA	exon	3479641	3480345	.	-	.	transcript_id "TCONS_00459088"; gene_id "XLOC_020235";
nscaf3034	SilkDB_lncRNA	exon	3480487	3482172	.	-	.	transcript_id "TCONS_00459088"; gene_id "XLOC_020235";
nscaf3034	SilkDB_lncRNA	exon	3501549	3501942	.	-	.	transcript_id "TCONS_00459089"; gene_id "XLOC_020236";
nscaf3034	SilkDB_lncRNA	exon	3504534	3507737	.	-	.	transcript_id "TCONS_00459089"; gene_id "XLOC_020236";
nscaf3038	SilkDB_lncRNA	exon	136079	136337	.	-	.	transcript_id "TCONS_00463538"; gene_id "XLOC_020431";
nscaf3038	SilkDB_lncRNA	exon	139133	139613	.	-	.	transcript_id "TCONS_00463538"; gene_id "XLOC_020431";
nscaf3038	SilkDB_lncRNA	exon	138327	138546	.	-	.	transcript_id "TCONS_00463539"; gene_id "XLOC_020431";
nscaf3038	SilkDB_lncRNA	exon	139133	139616	.	-	.	transcript_id "TCONS_00463539"; gene_id "XLOC_020431";
nscaf3040	SilkDB_lncRNA	exon	247058	247636	.	+	.	transcript_id "TCONS_00463675"; gene_id "XLOC_020447";
nscaf3040	SilkDB_lncRNA	exon	248487	248688	.	+	.	transcript_id "TCONS_00463675"; gene_id "XLOC_020447";
nscaf3040	SilkDB_lncRNA	exon	256893	258547	.	-	.	transcript_id "TCONS_00467423"; gene_id "XLOC_020557";
nscaf3040	SilkDB_lncRNA	exon	258757	258822	.	-	.	transcript_id "TCONS_00467423"; gene_id "XLOC_020557";
nscaf3040	SilkDB_lncRNA	exon	256893	258547	.	-	.	transcript_id "TCONS_00467424"; gene_id "XLOC_020557";
nscaf3040	SilkDB_lncRNA	exon	293312	293393	.	-	.	transcript_id "TCONS_00467424"; gene_id "XLOC_020557";
nscaf3040	SilkDB_lncRNA	exon	293543	293701	.	-	.	transcript_id "TCONS_00467424"; gene_id "XLOC_020557";
nscaf3040	SilkDB_lncRNA	exon	256893	258547	.	-	.	transcript_id "TCONS_00467425"; gene_id "XLOC_020557";
nscaf3040	SilkDB_lncRNA	exon	293312	293393	.	-	.	transcript_id "TCONS_00467425"; gene_id "XLOC_020557";
nscaf3040	SilkDB_lncRNA	exon	302460	302743	.	-	.	transcript_id "TCONS_00467425"; gene_id "XLOC_020557";
nscaf3040	SilkDB_lncRNA	exon	302835	302869	.	-	.	transcript_id "TCONS_00467425"; gene_id "XLOC_020557";
nscaf3040	SilkDB_lncRNA	exon	256893	258547	.	-	.	transcript_id "TCONS_00467426"; gene_id "XLOC_020557";
nscaf3040	SilkDB_lncRNA	exon	293312	293393	.	-	.	transcript_id "TCONS_00467426"; gene_id "XLOC_020557";
nscaf3040	SilkDB_lncRNA	exon	302465	302743	.	-	.	transcript_id "TCONS_00467426"; gene_id "XLOC_020557";
nscaf3040	SilkDB_lncRNA	exon	302835	302869	.	-	.	transcript_id "TCONS_00467426"; gene_id "XLOC_020557";
nscaf3040	SilkDB_lncRNA	exon	269824	269864	.	-	.	transcript_id "TCONS_00467427"; gene_id "XLOC_020557";
nscaf3040	SilkDB_lncRNA	exon	302460	302743	.	-	.	transcript_id "TCONS_00467427"; gene_id "XLOC_020557";
nscaf3040	SilkDB_lncRNA	exon	302835	302869	.	-	.	transcript_id "TCONS_00467427"; gene_id "XLOC_020557";
nscaf3040	SilkDB_lncRNA	exon	285353	285606	.	-	.	transcript_id "TCONS_00467429"; gene_id "XLOC_020557";
nscaf3040	SilkDB_lncRNA	exon	302460	302743	.	-	.	transcript_id "TCONS_00467429"; gene_id "XLOC_020557";
nscaf3040	SilkDB_lncRNA	exon	302835	302869	.	-	.	transcript_id "TCONS_00467429"; gene_id "XLOC_020557";
nscaf3040	SilkDB_lncRNA	exon	295685	295750	.	-	.	transcript_id "TCONS_00467431"; gene_id "XLOC_020557";
nscaf3040	SilkDB_lncRNA	exon	302460	302743	.	-	.	transcript_id "TCONS_00467431"; gene_id "XLOC_020557";
nscaf3040	SilkDB_lncRNA	exon	302835	302869	.	-	.	transcript_id "TCONS_00467431"; gene_id "XLOC_020557";
nscaf3045	SilkDB_lncRNA	exon	1256150	1256554	.	-	.	transcript_id "TCONS_00474504"; gene_id "XLOC_020941";
nscaf3045	SilkDB_lncRNA	exon	1257564	1257684	.	-	.	transcript_id "TCONS_00474504"; gene_id "XLOC_020941";
nscaf3045	SilkDB_lncRNA	exon	1256150	1256554	.	-	.	transcript_id "TCONS_00474506"; gene_id "XLOC_020941";
nscaf3045	SilkDB_lncRNA	exon	1257720	1257782	.	-	.	transcript_id "TCONS_00474506"; gene_id "XLOC_020941";
nscaf3045	SilkDB_lncRNA	exon	1979096	1979272	.	+	.	transcript_id "TCONS_00473474"; gene_id "XLOC_020883";
nscaf3045	SilkDB_lncRNA	exon	1980030	1980205	.	+	.	transcript_id "TCONS_00473474"; gene_id "XLOC_020883";
nscaf3045	SilkDB_lncRNA	exon	2562189	2563877	.	-	.	transcript_id "TCONS_00475391"; gene_id "XLOC_020967";
nscaf3045	SilkDB_lncRNA	exon	2569085	2569313	.	-	.	transcript_id "TCONS_00475391"; gene_id "XLOC_020967";
nscaf3045	SilkDB_lncRNA	exon	2562189	2563877	.	-	.	transcript_id "TCONS_00475392"; gene_id "XLOC_020967";
nscaf3045	SilkDB_lncRNA	exon	2567951	2568015	.	-	.	transcript_id "TCONS_00475392"; gene_id "XLOC_020967";
nscaf3045	SilkDB_lncRNA	exon	2569085	2569313	.	-	.	transcript_id "TCONS_00475392"; gene_id "XLOC_020967";
nscaf3045	SilkDB_lncRNA	exon	2562189	2563877	.	-	.	transcript_id "TCONS_00475393"; gene_id "XLOC_020967";
nscaf3045	SilkDB_lncRNA	exon	2567955	2568015	.	-	.	transcript_id "TCONS_00475393"; gene_id "XLOC_020967";
nscaf3045	SilkDB_lncRNA	exon	2569085	2569313	.	-	.	transcript_id "TCONS_00475393"; gene_id "XLOC_020967";
nscaf3045	SilkDB_lncRNA	exon	2566523	2568015	.	-	.	transcript_id "TCONS_00475394"; gene_id "XLOC_020967";
nscaf3045	SilkDB_lncRNA	exon	2569085	2569313	.	-	.	transcript_id "TCONS_00475394"; gene_id "XLOC_020967";
nscaf3048	SilkDB_lncRNA	exon	196235	196417	.	+	.	transcript_id "TCONS_00475552"; gene_id "XLOC_021002";
nscaf3048	SilkDB_lncRNA	exon	196800	198117	.	+	.	transcript_id "TCONS_00475552"; gene_id "XLOC_021002";
nscaf3048	SilkDB_lncRNA	exon	245066	245254	.	+	.	transcript_id "TCONS_00475642"; gene_id "XLOC_021007";
nscaf3048	SilkDB_lncRNA	exon	246163	246522	.	+	.	transcript_id "TCONS_00475642"; gene_id "XLOC_021007";
nscaf3048	SilkDB_lncRNA	exon	250084	251666	.	+	.	transcript_id "TCONS_00475643"; gene_id "XLOC_021008";
nscaf3048	SilkDB_lncRNA	exon	253056	253387	.	+	.	transcript_id "TCONS_00475643"; gene_id "XLOC_021008";
nscaf3048	SilkDB_lncRNA	exon	490520	490876	.	-	.	transcript_id "TCONS_00477202"; gene_id "XLOC_021065";
nscaf3048	SilkDB_lncRNA	exon	491593	491929	.	-	.	transcript_id "TCONS_00477202"; gene_id "XLOC_021065";
nscaf3048	SilkDB_lncRNA	exon	542159	542262	.	+	.	transcript_id "TCONS_00475842"; gene_id "XLOC_021015";
nscaf3048	SilkDB_lncRNA	exon	545140	545268	.	+	.	transcript_id "TCONS_00475842"; gene_id "XLOC_021015";
nscaf3048	SilkDB_lncRNA	exon	542231	542262	.	+	.	transcript_id "TCONS_00475843"; gene_id "XLOC_021015";
nscaf3048	SilkDB_lncRNA	exon	543333	543665	.	+	.	transcript_id "TCONS_00475843"; gene_id "XLOC_021015";
nscaf3048	SilkDB_lncRNA	exon	666905	667397	.	-	.	transcript_id "TCONS_00477470"; gene_id "XLOC_021070";
nscaf3048	SilkDB_lncRNA	exon	668636	668854	.	-	.	transcript_id "TCONS_00477470"; gene_id "XLOC_021070";
nscaf3048	SilkDB_lncRNA	exon	1014831	1015267	.	-	.	transcript_id "TCONS_00477564"; gene_id "XLOC_021078";
nscaf3048	SilkDB_lncRNA	exon	1015563	1015736	.	-	.	transcript_id "TCONS_00477564"; gene_id "XLOC_021078";
nscaf3048	SilkDB_lncRNA	exon	1595470	1595542	.	-	.	transcript_id "TCONS_00478045"; gene_id "XLOC_021089";
nscaf3048	SilkDB_lncRNA	exon	1596079	1596217	.	-	.	transcript_id "TCONS_00478045"; gene_id "XLOC_021089";
nscaf3055	SilkDB_lncRNA	exon	508045	508395	.	-	.	transcript_id "TCONS_00483177"; gene_id "XLOC_021291";
nscaf3055	SilkDB_lncRNA	exon	510258	510453	.	-	.	transcript_id "TCONS_00483177"; gene_id "XLOC_021291";
nscaf3055	SilkDB_lncRNA	exon	509398	509549	.	-	.	transcript_id "TCONS_00483178"; gene_id "XLOC_021291";
nscaf3055	SilkDB_lncRNA	exon	510258	510453	.	-	.	transcript_id "TCONS_00483178"; gene_id "XLOC_021291";
nscaf3055	SilkDB_lncRNA	exon	982878	983253	.	-	.	transcript_id "TCONS_00483254"; gene_id "XLOC_021299";
nscaf3055	SilkDB_lncRNA	exon	984148	985263	.	-	.	transcript_id "TCONS_00483254"; gene_id "XLOC_021299";
nscaf3056	SilkDB_lncRNA	exon	698003	698496	.	-	.	transcript_id "TCONS_00484649"; gene_id "XLOC_021373";
nscaf3056	SilkDB_lncRNA	exon	699715	699766	.	-	.	transcript_id "TCONS_00484649"; gene_id "XLOC_021373";
nscaf3058	SilkDB_lncRNA	exon	425662	425858	.	-	.	transcript_id "TCONS_00491518"; gene_id "XLOC_021703";
nscaf3058	SilkDB_lncRNA	exon	425941	426183	.	-	.	transcript_id "TCONS_00491518"; gene_id "XLOC_021703";
nscaf3058	SilkDB_lncRNA	exon	3787555	3788005	.	-	.	transcript_id "TCONS_00493436"; gene_id "XLOC_021794";
nscaf3058	SilkDB_lncRNA	exon	3788609	3788924	.	-	.	transcript_id "TCONS_00493436"; gene_id "XLOC_021794";
nscaf3058	SilkDB_lncRNA	exon	3787555	3788005	.	-	.	transcript_id "TCONS_00493437"; gene_id "XLOC_021794";
nscaf3058	SilkDB_lncRNA	exon	3790386	3790461	.	-	.	transcript_id "TCONS_00493437"; gene_id "XLOC_021794";
nscaf3058	SilkDB_lncRNA	exon	3787555	3788759	.	-	.	transcript_id "TCONS_00493438"; gene_id "XLOC_021794";
nscaf3058	SilkDB_lncRNA	exon	3790386	3790461	.	-	.	transcript_id "TCONS_00493438"; gene_id "XLOC_021794";
nscaf3058	SilkDB_lncRNA	exon	5596991	5597689	.	+	.	transcript_id "TCONS_00488690"; gene_id "XLOC_021571";
nscaf3058	SilkDB_lncRNA	exon	5598084	5598220	.	+	.	transcript_id "TCONS_00488690"; gene_id "XLOC_021571";
nscaf3058	SilkDB_lncRNA	exon	5596991	5597238	.	+	.	transcript_id "TCONS_00488691"; gene_id "XLOC_021571";
nscaf3058	SilkDB_lncRNA	exon	5598084	5598220	.	+	.	transcript_id "TCONS_00488691"; gene_id "XLOC_021571";
nscaf3058	SilkDB_lncRNA	exon	5596991	5597246	.	+	.	transcript_id "TCONS_00488692"; gene_id "XLOC_021571";
nscaf3058	SilkDB_lncRNA	exon	5598084	5598220	.	+	.	transcript_id "TCONS_00488692"; gene_id "XLOC_021571";
nscaf3058	SilkDB_lncRNA	exon	5596999	5597214	.	+	.	transcript_id "TCONS_00488693"; gene_id "XLOC_021571";
nscaf3058	SilkDB_lncRNA	exon	5598084	5598220	.	+	.	transcript_id "TCONS_00488693"; gene_id "XLOC_021571";
nscaf3058	SilkDB_lncRNA	exon	5596999	5597408	.	+	.	transcript_id "TCONS_00488694"; gene_id "XLOC_021571";
nscaf3058	SilkDB_lncRNA	exon	5598084	5598220	.	+	.	transcript_id "TCONS_00488694"; gene_id "XLOC_021571";
nscaf3058	SilkDB_lncRNA	exon	6850041	6852089	.	-	.	transcript_id "TCONS_00494444"; gene_id "XLOC_021856";
nscaf3058	SilkDB_lncRNA	exon	6852181	6853778	.	-	.	transcript_id "TCONS_00494444"; gene_id "XLOC_021856";
nscaf3058	SilkDB_lncRNA	exon	8096537	8096658	.	+	.	transcript_id "TCONS_00490244"; gene_id "XLOC_021662";
nscaf3058	SilkDB_lncRNA	exon	8096815	8096904	.	+	.	transcript_id "TCONS_00490244"; gene_id "XLOC_021662";
nscaf3058	SilkDB_lncRNA	exon	8430762	8431588	.	-	.	transcript_id "TCONS_00495369"; gene_id "XLOC_021892";
nscaf3058	SilkDB_lncRNA	exon	8434474	8435141	.	-	.	transcript_id "TCONS_00495369"; gene_id "XLOC_021892";
nscaf3058	SilkDB_lncRNA	exon	8432775	8433372	.	-	.	transcript_id "TCONS_00495370"; gene_id "XLOC_021893";
nscaf3058	SilkDB_lncRNA	exon	8433716	8433868	.	-	.	transcript_id "TCONS_00495370"; gene_id "XLOC_021893";
nscaf3058	SilkDB_lncRNA	exon	8438592	8438772	.	+	.	transcript_id "TCONS_00490449"; gene_id "XLOC_021675";
nscaf3058	SilkDB_lncRNA	exon	8438947	8439108	.	+	.	transcript_id "TCONS_00490449"; gene_id "XLOC_021675";
nscaf3068	SilkDB_lncRNA	exon	80317	80780	.	+	.	transcript_id "TCONS_00503545"; gene_id "XLOC_022301";
nscaf3068	SilkDB_lncRNA	exon	81060	81580	.	+	.	transcript_id "TCONS_00503545"; gene_id "XLOC_022301";
nscaf3072	SilkDB_lncRNA	exon	1321257	1321510	.	-	.	transcript_id "TCONS_00508115"; gene_id "XLOC_022473";
nscaf3072	SilkDB_lncRNA	exon	1328081	1328183	.	-	.	transcript_id "TCONS_00508115"; gene_id "XLOC_022473";
nscaf3072	SilkDB_lncRNA	exon	1321257	1321510	.	-	.	transcript_id "TCONS_00508116"; gene_id "XLOC_022473";
nscaf3072	SilkDB_lncRNA	exon	1333982	1334083	.	-	.	transcript_id "TCONS_00508116"; gene_id "XLOC_022473";
nscaf3072	SilkDB_lncRNA	exon	1334421	1334778	.	-	.	transcript_id "TCONS_00508116"; gene_id "XLOC_022473";
nscaf3072	SilkDB_lncRNA	exon	1323364	1323729	.	-	.	transcript_id "TCONS_00508117"; gene_id "XLOC_022473";
nscaf3072	SilkDB_lncRNA	exon	1328081	1328115	.	-	.	transcript_id "TCONS_00508117"; gene_id "XLOC_022473";
nscaf3072	SilkDB_lncRNA	exon	1330198	1330563	.	-	.	transcript_id "TCONS_00508118"; gene_id "XLOC_022473";
nscaf3072	SilkDB_lncRNA	exon	1333982	1334083	.	-	.	transcript_id "TCONS_00508118"; gene_id "XLOC_022473";
nscaf3072	SilkDB_lncRNA	exon	1334421	1334579	.	-	.	transcript_id "TCONS_00508118"; gene_id "XLOC_022473";
nscaf3072	SilkDB_lncRNA	exon	1333726	1333861	.	-	.	transcript_id "TCONS_00508119"; gene_id "XLOC_022473";
nscaf3072	SilkDB_lncRNA	exon	1333982	1334083	.	-	.	transcript_id "TCONS_00508119"; gene_id "XLOC_022473";
nscaf3072	SilkDB_lncRNA	exon	1334421	1334778	.	-	.	transcript_id "TCONS_00508119"; gene_id "XLOC_022473";
nscaf3072	SilkDB_lncRNA	exon	1333726	1333858	.	-	.	transcript_id "TCONS_00508120"; gene_id "XLOC_022473";
nscaf3072	SilkDB_lncRNA	exon	1333982	1334083	.	-	.	transcript_id "TCONS_00508120"; gene_id "XLOC_022473";
nscaf3072	SilkDB_lncRNA	exon	1334421	1334778	.	-	.	transcript_id "TCONS_00508120"; gene_id "XLOC_022473";
nscaf3089	SilkDB_lncRNA	exon	226937	227304	.	+	.	transcript_id "TCONS_00519728"; gene_id "XLOC_022898";
nscaf3089	SilkDB_lncRNA	exon	227388	227826	.	+	.	transcript_id "TCONS_00519728"; gene_id "XLOC_022898";
nscaf3089	SilkDB_lncRNA	exon	236926	243469	.	-	.	transcript_id "TCONS_00520434"; gene_id "XLOC_022918";
nscaf3089	SilkDB_lncRNA	exon	243597	244257	.	-	.	transcript_id "TCONS_00520434"; gene_id "XLOC_022918";
nscaf3097	SilkDB_lncRNA	exon	15023	15297	.	+	.	transcript_id "TCONS_00523899"; gene_id "XLOC_023053";
nscaf3097	SilkDB_lncRNA	exon	15783	15851	.	+	.	transcript_id "TCONS_00523899"; gene_id "XLOC_023053";
nscaf3097	SilkDB_lncRNA	exon	1638737	1639741	.	-	.	transcript_id "TCONS_00525428"; gene_id "XLOC_023163";
nscaf3097	SilkDB_lncRNA	exon	1639845	1639974	.	-	.	transcript_id "TCONS_00525428"; gene_id "XLOC_023163";
nscaf3097	SilkDB_lncRNA	exon	1638737	1639741	.	-	.	transcript_id "TCONS_00525429"; gene_id "XLOC_023163";
nscaf3097	SilkDB_lncRNA	exon	1639987	1640352	.	-	.	transcript_id "TCONS_00525429"; gene_id "XLOC_023163";
nscaf3097	SilkDB_lncRNA	exon	2325240	2330618	.	+	.	transcript_id "TCONS_00524983"; gene_id "XLOC_023117";
nscaf3097	SilkDB_lncRNA	exon	2332313	2332869	.	+	.	transcript_id "TCONS_00524983"; gene_id "XLOC_023117";
nscaf3098	SilkDB_lncRNA	exon	1554041	1557582	.	+	.	transcript_id "TCONS_00526229"; gene_id "XLOC_023245";
nscaf3098	SilkDB_lncRNA	exon	1565451	1572137	.	+	.	transcript_id "TCONS_00526229"; gene_id "XLOC_023245";
nscaf3099	SilkDB_lncRNA	exon	2222457	2222484	.	-	.	transcript_id "TCONS_00530063"; gene_id "XLOC_023480";
nscaf3099	SilkDB_lncRNA	exon	2251291	2251486	.	-	.	transcript_id "TCONS_00530063"; gene_id "XLOC_023480";
nscaf3099	SilkDB_lncRNA	exon	4018798	4018987	.	-	.	transcript_id "TCONS_00530603"; gene_id "XLOC_023509";
nscaf3099	SilkDB_lncRNA	exon	4021012	4021046	.	-	.	transcript_id "TCONS_00530603"; gene_id "XLOC_023509";
nscaf3099	SilkDB_lncRNA	exon	4018798	4018987	.	-	.	transcript_id "TCONS_00530604"; gene_id "XLOC_023509";
nscaf3099	SilkDB_lncRNA	exon	4021963	4022552	.	-	.	transcript_id "TCONS_00530604"; gene_id "XLOC_023509";
nscaf98	SilkDB_lncRNA	exon	213841	214018	.	-	.	transcript_id "TCONS_00540162"; gene_id "XLOC_024322";
nscaf98	SilkDB_lncRNA	exon	214830	215010	.	-	.	transcript_id "TCONS_00540162"; gene_id "XLOC_024322";

## Sheet: lincRNAs.gtf
S2 Table. Genomic information for the identified lincRNAs(GTF format)
Scanffold	source	feature	start	end	score	strand	frame	nameID
nscaf1000	SilkDB_lncRNA	exon	18919	18984	.	-	.	transcript_id "TCONS_00000005"; gene_id "XLOC_000003";
nscaf1000	SilkDB_lncRNA	exon	19056	19229	.	-	.	transcript_id "TCONS_00000005"; gene_id "XLOC_000003";
nscaf1071	SilkDB_lncRNA	exon	320092	320201	.	-	.	transcript_id "TCONS_00000978"; gene_id "XLOC_000071";
nscaf1071	SilkDB_lncRNA	exon	338172	338282	.	-	.	transcript_id "TCONS_00000978"; gene_id "XLOC_000071";
nscaf1071	SilkDB_lncRNA	exon	414403	414842	.	-	.	transcript_id "TCONS_00000997"; gene_id "XLOC_000077";
nscaf1071	SilkDB_lncRNA	exon	414959	415006	.	-	.	transcript_id "TCONS_00000997"; gene_id "XLOC_000077";
nscaf1071	SilkDB_lncRNA	exon	415083	415457	.	-	.	transcript_id "TCONS_00000997"; gene_id "XLOC_000077";
nscaf1071	SilkDB_lncRNA	exon	560733	560907	.	-	.	transcript_id "TCONS_00001004"; gene_id "XLOC_000080";
nscaf1071	SilkDB_lncRNA	exon	561446	561540	.	-	.	transcript_id "TCONS_00001004"; gene_id "XLOC_000080";
nscaf1071	SilkDB_lncRNA	exon	562201	562293	.	-	.	transcript_id "TCONS_00001004"; gene_id "XLOC_000080";
nscaf1071	SilkDB_lncRNA	exon	560733	562354	.	-	.	transcript_id "TCONS_00001005"; gene_id "XLOC_000080";
nscaf1071	SilkDB_lncRNA	exon	567858	569240	.	-	.	transcript_id "TCONS_00001005"; gene_id "XLOC_000080";
nscaf1071	SilkDB_lncRNA	exon	560733	562354	.	-	.	transcript_id "TCONS_00001012"; gene_id "XLOC_000080";
nscaf1071	SilkDB_lncRNA	exon	567357	569838	.	-	.	transcript_id "TCONS_00001012"; gene_id "XLOC_000080";
nscaf1071	SilkDB_lncRNA	exon	587657	587724	.	+	.	transcript_id "TCONS_00000383"; gene_id "XLOC_000037";
nscaf1071	SilkDB_lncRNA	exon	590535	590706	.	+	.	transcript_id "TCONS_00000383"; gene_id "XLOC_000037";
nscaf1071	SilkDB_lncRNA	exon	707028	707947	.	-	.	transcript_id "TCONS_00001021"; gene_id "XLOC_000083";
nscaf1071	SilkDB_lncRNA	exon	708090	708279	.	-	.	transcript_id "TCONS_00001021"; gene_id "XLOC_000083";
nscaf1071	SilkDB_lncRNA	exon	1089203	1089803	.	+	.	transcript_id "TCONS_00000447"; gene_id "XLOC_000056";
nscaf1071	SilkDB_lncRNA	exon	1090424	1092520	.	+	.	transcript_id "TCONS_00000447"; gene_id "XLOC_000056";
nscaf1071	SilkDB_lncRNA	exon	1106434	1106458	.	-	.	transcript_id "TCONS_00001209"; gene_id "XLOC_000090";
nscaf1071	SilkDB_lncRNA	exon	1110704	1110988	.	-	.	transcript_id "TCONS_00001209"; gene_id "XLOC_000090";
nscaf1071	SilkDB_lncRNA	exon	1247916	1247981	.	+	.	transcript_id "TCONS_00000763"; gene_id "XLOC_000060";
nscaf1071	SilkDB_lncRNA	exon	1253615	1253815	.	+	.	transcript_id "TCONS_00000763"; gene_id "XLOC_000060";
nscaf1071	SilkDB_lncRNA	exon	1254857	1254888	.	+	.	transcript_id "TCONS_00000763"; gene_id "XLOC_000060";
nscaf1079	SilkDB_lncRNA	exon	2597	4806	.	+	.	transcript_id "TCONS_00001660"; gene_id "XLOC_000107";
nscaf1079	SilkDB_lncRNA	exon	5280	5743	.	+	.	transcript_id "TCONS_00001660"; gene_id "XLOC_000107";
nscaf1079	SilkDB_lncRNA	exon	4531	4787	.	+	.	transcript_id "TCONS_00001661"; gene_id "XLOC_000107";
nscaf1079	SilkDB_lncRNA	exon	5280	5743	.	+	.	transcript_id "TCONS_00001661"; gene_id "XLOC_000107";
nscaf1108	SilkDB_lncRNA	exon	125170	125830	.	+	.	transcript_id "TCONS_00001747"; gene_id "XLOC_000115";
nscaf1108	SilkDB_lncRNA	exon	125968	126427	.	+	.	transcript_id "TCONS_00001747"; gene_id "XLOC_000115";
nscaf1108	SilkDB_lncRNA	exon	126503	126556	.	+	.	transcript_id "TCONS_00001747"; gene_id "XLOC_000115";
nscaf1108	SilkDB_lncRNA	exon	127621	127661	.	+	.	transcript_id "TCONS_00001747"; gene_id "XLOC_000115";
nscaf1108	SilkDB_lncRNA	exon	127934	128310	.	+	.	transcript_id "TCONS_00001747"; gene_id "XLOC_000115";
nscaf1108	SilkDB_lncRNA	exon	125170	125830	.	+	.	transcript_id "TCONS_00001748"; gene_id "XLOC_000115";
nscaf1108	SilkDB_lncRNA	exon	125968	125988	.	+	.	transcript_id "TCONS_00001748"; gene_id "XLOC_000115";
nscaf1108	SilkDB_lncRNA	exon	126503	126556	.	+	.	transcript_id "TCONS_00001748"; gene_id "XLOC_000115";
nscaf1108	SilkDB_lncRNA	exon	127222	127230	.	+	.	transcript_id "TCONS_00001748"; gene_id "XLOC_000115";
nscaf1108	SilkDB_lncRNA	exon	127621	127661	.	+	.	transcript_id "TCONS_00001748"; gene_id "XLOC_000115";
nscaf1108	SilkDB_lncRNA	exon	127934	128310	.	+	.	transcript_id "TCONS_00001748"; gene_id "XLOC_000115";
nscaf1108	SilkDB_lncRNA	exon	125170	125812	.	+	.	transcript_id "TCONS_00001750"; gene_id "XLOC_000115";
nscaf1108	SilkDB_lncRNA	exon	126503	126556	.	+	.	transcript_id "TCONS_00001750"; gene_id "XLOC_000115";
nscaf1108	SilkDB_lncRNA	exon	127621	127661	.	+	.	transcript_id "TCONS_00001750"; gene_id "XLOC_000115";
nscaf1108	SilkDB_lncRNA	exon	127934	128310	.	+	.	transcript_id "TCONS_00001750"; gene_id "XLOC_000115";
nscaf1108	SilkDB_lncRNA	exon	125170	125797	.	+	.	transcript_id "TCONS_00001757"; gene_id "XLOC_000115";
nscaf1108	SilkDB_lncRNA	exon	125968	125988	.	+	.	transcript_id "TCONS_00001757"; gene_id "XLOC_000115";
nscaf1108	SilkDB_lncRNA	exon	126503	126556	.	+	.	transcript_id "TCONS_00001757"; gene_id "XLOC_000115";
nscaf1108	SilkDB_lncRNA	exon	127621	127661	.	+	.	transcript_id "TCONS_00001757"; gene_id "XLOC_000115";
nscaf1108	SilkDB_lncRNA	exon	127934	128310	.	+	.	transcript_id "TCONS_00001757"; gene_id "XLOC_000115";
nscaf1108	SilkDB_lncRNA	exon	125170	125830	.	+	.	transcript_id "TCONS_00001758"; gene_id "XLOC_000115";
nscaf1108	SilkDB_lncRNA	exon	125968	125988	.	+	.	transcript_id "TCONS_00001758"; gene_id "XLOC_000115";
nscaf1108	SilkDB_lncRNA	exon	126503	126556	.	+	.	transcript_id "TCONS_00001758"; gene_id "XLOC_000115";
nscaf1108	SilkDB_lncRNA	exon	127621	127661	.	+	.	transcript_id "TCONS_00001758"; gene_id "XLOC_000115";
nscaf1108	SilkDB_lncRNA	exon	127934	128310	.	+	.	transcript_id "TCONS_00001758"; gene_id "XLOC_000115";
nscaf1108	SilkDB_lncRNA	exon	125170	125830	.	+	.	transcript_id "TCONS_00001759"; gene_id "XLOC_000115";
nscaf1108	SilkDB_lncRNA	exon	125924	125988	.	+	.	transcript_id "TCONS_00001759"; gene_id "XLOC_000115";
nscaf1108	SilkDB_lncRNA	exon	126503	126556	.	+	.	transcript_id "TCONS_00001759"; gene_id "XLOC_000115";
nscaf1108	SilkDB_lncRNA	exon	127621	127661	.	+	.	transcript_id "TCONS_00001759"; gene_id "XLOC_000115";
nscaf1108	SilkDB_lncRNA	exon	127934	128310	.	+	.	transcript_id "TCONS_00001759"; gene_id "XLOC_000115";
nscaf1108	SilkDB_lncRNA	exon	125170	125797	.	+	.	transcript_id "TCONS_00001764"; gene_id "XLOC_000115";
nscaf1108	SilkDB_lncRNA	exon	126503	126556	.	+	.	transcript_id "TCONS_00001764"; gene_id "XLOC_000115";
nscaf1108	SilkDB_lncRNA	exon	127934	128310	.	+	.	transcript_id "TCONS_00001764"; gene_id "XLOC_000115";
nscaf1108	SilkDB_lncRNA	exon	125170	125797	.	+	.	transcript_id "TCONS_00001771"; gene_id "XLOC_000115";
nscaf1108	SilkDB_lncRNA	exon	126503	126556	.	+	.	transcript_id "TCONS_00001771"; gene_id "XLOC_000115";
nscaf1108	SilkDB_lncRNA	exon	127621	127661	.	+	.	transcript_id "TCONS_00001771"; gene_id "XLOC_000115";
nscaf1108	SilkDB_lncRNA	exon	127934	128310	.	+	.	transcript_id "TCONS_00001771"; gene_id "XLOC_000115";
nscaf1108	SilkDB_lncRNA	exon	125170	125830	.	+	.	transcript_id "TCONS_00001773"; gene_id "XLOC_000115";
nscaf1108	SilkDB_lncRNA	exon	125968	126427	.	+	.	transcript_id "TCONS_00001773"; gene_id "XLOC_000115";
nscaf1108	SilkDB_lncRNA	exon	126503	126556	.	+	.	transcript_id "TCONS_00001773"; gene_id "XLOC_000115";
nscaf1108	SilkDB_lncRNA	exon	127934	128310	.	+	.	transcript_id "TCONS_00001773"; gene_id "XLOC_000115";
nscaf1108	SilkDB_lncRNA	exon	125170	125830	.	+	.	transcript_id "TCONS_00001774"; gene_id "XLOC_000115";
nscaf1108	SilkDB_lncRNA	exon	125924	125988	.	+	.	transcript_id "TCONS_00001774"; gene_id "XLOC_000115";
nscaf1108	SilkDB_lncRNA	exon	126503	126556	.	+	.	transcript_id "TCONS_00001774"; gene_id "XLOC_000115";
nscaf1108	SilkDB_lncRNA	exon	127934	128310	.	+	.	transcript_id "TCONS_00001774"; gene_id "XLOC_000115";
nscaf1108	SilkDB_lncRNA	exon	125170	125797	.	+	.	transcript_id "TCONS_00001777"; gene_id "XLOC_000115";
nscaf1108	SilkDB_lncRNA	exon	125968	125988	.	+	.	transcript_id "TCONS_00001777"; gene_id "XLOC_000115";
nscaf1108	SilkDB_lncRNA	exon	126503	126556	.	+	.	transcript_id "TCONS_00001777"; gene_id "XLOC_000115";
nscaf1108	SilkDB_lncRNA	exon	127222	127230	.	+	.	transcript_id "TCONS_00001777"; gene_id "XLOC_000115";
nscaf1108	SilkDB_lncRNA	exon	127621	127661	.	+	.	transcript_id "TCONS_00001777"; gene_id "XLOC_000115";
nscaf1108	SilkDB_lncRNA	exon	127934	128310	.	+	.	transcript_id "TCONS_00001777"; gene_id "XLOC_000115";
nscaf1108	SilkDB_lncRNA	exon	125187	125797	.	+	.	transcript_id "TCONS_00001787"; gene_id "XLOC_000115";
nscaf1108	SilkDB_lncRNA	exon	126503	128310	.	+	.	transcript_id "TCONS_00001787"; gene_id "XLOC_000115";
nscaf1108	SilkDB_lncRNA	exon	125187	126427	.	+	.	transcript_id "TCONS_00001788"; gene_id "XLOC_000115";
nscaf1108	SilkDB_lncRNA	exon	126503	126556	.	+	.	transcript_id "TCONS_00001788"; gene_id "XLOC_000115";
nscaf1108	SilkDB_lncRNA	exon	127222	127230	.	+	.	transcript_id "TCONS_00001788"; gene_id "XLOC_000115";
nscaf1108	SilkDB_lncRNA	exon	127621	128310	.	+	.	transcript_id "TCONS_00001788"; gene_id "XLOC_000115";
nscaf1108	SilkDB_lncRNA	exon	125187	125797	.	+	.	transcript_id "TCONS_00001790"; gene_id "XLOC_000115";
nscaf1108	SilkDB_lncRNA	exon	126503	126556	.	+	.	transcript_id "TCONS_00001790"; gene_id "XLOC_000115";
nscaf1108	SilkDB_lncRNA	exon	127222	127661	.	+	.	transcript_id "TCONS_00001790"; gene_id "XLOC_000115";
nscaf1108	SilkDB_lncRNA	exon	127934	128310	.	+	.	transcript_id "TCONS_00001790"; gene_id "XLOC_000115";
nscaf1108	SilkDB_lncRNA	exon	125187	125797	.	+	.	transcript_id "TCONS_00001792"; gene_id "XLOC_000115";
nscaf1108	SilkDB_lncRNA	exon	126503	126556	.	+	.	transcript_id "TCONS_00001792"; gene_id "XLOC_000115";
nscaf1108	SilkDB_lncRNA	exon	127222	127230	.	+	.	transcript_id "TCONS_00001792"; gene_id "XLOC_000115";
nscaf1108	SilkDB_lncRNA	exon	127621	128310	.	+	.	transcript_id "TCONS_00001792"; gene_id "XLOC_000115";
nscaf1108	SilkDB_lncRNA	exon	125187	125797	.	+	.	transcript_id "TCONS_00001794"; gene_id "XLOC_000115";
nscaf1108	SilkDB_lncRNA	exon	126503	127661	.	+	.	transcript_id "TCONS_00001794"; gene_id "XLOC_000115";
nscaf1108	SilkDB_lncRNA	exon	127934	128310	.	+	.	transcript_id "TCONS_00001794"; gene_id "XLOC_000115";
nscaf1108	SilkDB_lncRNA	exon	125291	125830	.	+	.	transcript_id "TCONS_00001796"; gene_id "XLOC_000115";
nscaf1108	SilkDB_lncRNA	exon	125924	125988	.	+	.	transcript_id "TCONS_00001796"; gene_id "XLOC_000115";
nscaf1108	SilkDB_lncRNA	exon	126503	126556	.	+	.	transcript_id "TCONS_00001796"; gene_id "XLOC_000115";
nscaf1108	SilkDB_lncRNA	exon	127222	127661	.	+	.	transcript_id "TCONS_00001796"; gene_id "XLOC_000115";
nscaf1108	SilkDB_lncRNA	exon	127934	128310	.	+	.	transcript_id "TCONS_00001796"; gene_id "XLOC_000115";
nscaf1108	SilkDB_lncRNA	exon	125291	125830	.	+	.	transcript_id "TCONS_00001797"; gene_id "XLOC_000115";
nscaf1108	SilkDB_lncRNA	exon	125968	125988	.	+	.	transcript_id "TCONS_00001797"; gene_id "XLOC_000115";
nscaf1108	SilkDB_lncRNA	exon	126503	127661	.	+	.	transcript_id "TCONS_00001797"; gene_id "XLOC_000115";
nscaf1108	SilkDB_lncRNA	exon	127934	128310	.	+	.	transcript_id "TCONS_00001797"; gene_id "XLOC_000115";
nscaf1108	SilkDB_lncRNA	exon	125291	125830	.	+	.	transcript_id "TCONS_00001798"; gene_id "XLOC_000115";
nscaf1108	SilkDB_lncRNA	exon	125924	125988	.	+	.	transcript_id "TCONS_00001798"; gene_id "XLOC_000115";
nscaf1108	SilkDB_lncRNA	exon	126503	128310	.	+	.	transcript_id "TCONS_00001798"; gene_id "XLOC_000115";
nscaf1108	SilkDB_lncRNA	exon	125291	125797	.	+	.	transcript_id "TCONS_00001799"; gene_id "XLOC_000115";
nscaf1108	SilkDB_lncRNA	exon	125968	125988	.	+	.	transcript_id "TCONS_00001799"; gene_id "XLOC_000115";
nscaf1108	SilkDB_lncRNA	exon	126503	127661	.	+	.	transcript_id "TCONS_00001799"; gene_id "XLOC_000115";
nscaf1108	SilkDB_lncRNA	exon	127934	128310	.	+	.	transcript_id "TCONS_00001799"; gene_id "XLOC_000115";
nscaf1108	SilkDB_lncRNA	exon	125293	125830	.	+	.	transcript_id "TCONS_00001802"; gene_id "XLOC_000115";
nscaf1108	SilkDB_lncRNA	exon	125924	125988	.	+	.	transcript_id "TCONS_00001802"; gene_id "XLOC_000115";
nscaf1108	SilkDB_lncRNA	exon	126503	126556	.	+	.	transcript_id "TCONS_00001802"; gene_id "XLOC_000115";
nscaf1108	SilkDB_lncRNA	exon	127222	127230	.	+	.	transcript_id "TCONS_00001802"; gene_id "XLOC_000115";
nscaf1108	SilkDB_lncRNA	exon	127621	127661	.	+	.	transcript_id "TCONS_00001802"; gene_id "XLOC_000115";
nscaf1108	SilkDB_lncRNA	exon	127934	128310	.	+	.	transcript_id "TCONS_00001802"; gene_id "XLOC_000115";
nscaf1108	SilkDB_lncRNA	exon	125293	125797	.	+	.	transcript_id "TCONS_00001803"; gene_id "XLOC_000115";
nscaf1108	SilkDB_lncRNA	exon	125968	125988	.	+	.	transcript_id "TCONS_00001803"; gene_id "XLOC_000115";
nscaf1108	SilkDB_lncRNA	exon	126503	126556	.	+	.	transcript_id "TCONS_00001803"; gene_id "XLOC_000115";
nscaf1108	SilkDB_lncRNA	exon	127222	128310	.	+	.	transcript_id "TCONS_00001803"; gene_id "XLOC_000115";
nscaf1108	SilkDB_lncRNA	exon	125293	125797	.	+	.	transcript_id "TCONS_00001804"; gene_id "XLOC_000115";
nscaf1108	SilkDB_lncRNA	exon	125968	125988	.	+	.	transcript_id "TCONS_00001804"; gene_id "XLOC_000115";
nscaf1108	SilkDB_lncRNA	exon	126503	128310	.	+	.	transcript_id "TCONS_00001804"; gene_id "XLOC_000115";
nscaf1108	SilkDB_lncRNA	exon	125293	126427	.	+	.	transcript_id "TCONS_00001805"; gene_id "XLOC_000115";
nscaf1108	SilkDB_lncRNA	exon	126503	126556	.	+	.	transcript_id "TCONS_00001805"; gene_id "XLOC_000115";
nscaf1108	SilkDB_lncRNA	exon	127222	128310	.	+	.	transcript_id "TCONS_00001805"; gene_id "XLOC_000115";
nscaf1108	SilkDB_lncRNA	exon	125298	125797	.	+	.	transcript_id "TCONS_00001806"; gene_id "XLOC_000115";
nscaf1108	SilkDB_lncRNA	exon	125968	128310	.	+	.	transcript_id "TCONS_00001806"; gene_id "XLOC_000115";
nscaf1108	SilkDB_lncRNA	exon	125301	125830	.	+	.	transcript_id "TCONS_00001817"; gene_id "XLOC_000115";
nscaf1108	SilkDB_lncRNA	exon	125968	126128	.	+	.	transcript_id "TCONS_00001817"; gene_id "XLOC_000115";
nscaf1108	SilkDB_lncRNA	exon	126503	127661	.	+	.	transcript_id "TCONS_00001817"; gene_id "XLOC_000115";
nscaf1108	SilkDB_lncRNA	exon	127934	128310	.	+	.	transcript_id "TCONS_00001817"; gene_id "XLOC_000115";
nscaf1108	SilkDB_lncRNA	exon	125301	125797	.	+	.	transcript_id "TCONS_00001826"; gene_id "XLOC_000115";
nscaf1108	SilkDB_lncRNA	exon	125968	126128	.	+	.	transcript_id "TCONS_00001826"; gene_id "XLOC_000115";
nscaf1108	SilkDB_lncRNA	exon	126503	126556	.	+	.	transcript_id "TCONS_00001826"; gene_id "XLOC_000115";
nscaf1108	SilkDB_lncRNA	exon	127222	127661	.	+	.	transcript_id "TCONS_00001826"; gene_id "XLOC_000115";
nscaf1108	SilkDB_lncRNA	exon	127934	128310	.	+	.	transcript_id "TCONS_00001826"; gene_id "XLOC_000115";
nscaf1108	SilkDB_lncRNA	exon	125301	125830	.	+	.	transcript_id "TCONS_00001829"; gene_id "XLOC_000115";
nscaf1108	SilkDB_lncRNA	exon	125924	126128	.	+	.	transcript_id "TCONS_00001829"; gene_id "XLOC_000115";
nscaf1108	SilkDB_lncRNA	exon	126503	126556	.	+	.	transcript_id "TCONS_00001829"; gene_id "XLOC_000115";
nscaf1108	SilkDB_lncRNA	exon	127621	127661	.	+	.	transcript_id "TCONS_00001829"; gene_id "XLOC_000115";
nscaf1108	SilkDB_lncRNA	exon	127934	128310	.	+	.	transcript_id "TCONS_00001829"; gene_id "XLOC_000115";
nscaf1108	SilkDB_lncRNA	exon	167944	168790	.	+	.	transcript_id "TCONS_00001844"; gene_id "XLOC_000117";
nscaf1108	SilkDB_lncRNA	exon	174755	174840	.	+	.	transcript_id "TCONS_00001844"; gene_id "XLOC_000117";
nscaf1108	SilkDB_lncRNA	exon	747074	749482	.	+	.	transcript_id "TCONS_00002257"; gene_id "XLOC_000134";
nscaf1108	SilkDB_lncRNA	exon	749799	751992	.	+	.	transcript_id "TCONS_00002257"; gene_id "XLOC_000134";
nscaf1108	SilkDB_lncRNA	exon	910191	910893	.	-	.	transcript_id "TCONS_00005132"; gene_id "XLOC_000219";
nscaf1108	SilkDB_lncRNA	exon	944431	944698	.	-	.	transcript_id "TCONS_00005132"; gene_id "XLOC_000219";
nscaf1108	SilkDB_lncRNA	exon	945446	945483	.	-	.	transcript_id "TCONS_00005132"; gene_id "XLOC_000219";
nscaf1108	SilkDB_lncRNA	exon	965518	965782	.	-	.	transcript_id "TCONS_00005132"; gene_id "XLOC_000219";
nscaf1108	SilkDB_lncRNA	exon	1033426	1033489	.	-	.	transcript_id "TCONS_00005133"; gene_id "XLOC_000219";
nscaf1108	SilkDB_lncRNA	exon	1034664	1034698	.	-	.	transcript_id "TCONS_00005133"; gene_id "XLOC_000219";
nscaf1108	SilkDB_lncRNA	exon	1104513	1104757	.	-	.	transcript_id "TCONS_00005133"; gene_id "XLOC_000219";
nscaf1108	SilkDB_lncRNA	exon	1239904	1240670	.	+	.	transcript_id "TCONS_00002328"; gene_id "XLOC_000139";
nscaf1108	SilkDB_lncRNA	exon	1240750	1241218	.	+	.	transcript_id "TCONS_00002328"; gene_id "XLOC_000139";
nscaf1108	SilkDB_lncRNA	exon	1239904	1240138	.	+	.	transcript_id "TCONS_00002329"; gene_id "XLOC_000139";
nscaf1108	SilkDB_lncRNA	exon	1240482	1240670	.	+	.	transcript_id "TCONS_00002329"; gene_id "XLOC_000139";
nscaf1108	SilkDB_lncRNA	exon	1240750	1241218	.	+	.	transcript_id "TCONS_00002329"; gene_id "XLOC_000139";
nscaf1108	SilkDB_lncRNA	exon	2106169	2108251	.	-	.	transcript_id "TCONS_00006014"; gene_id "XLOC_000241";
nscaf1108	SilkDB_lncRNA	exon	2109488	2109638	.	-	.	transcript_id "TCONS_00006014"; gene_id "XLOC_000241";
nscaf1108	SilkDB_lncRNA	exon	2106398	2107753	.	+	.	transcript_id "TCONS_00003144"; gene_id "XLOC_000162";
nscaf1108	SilkDB_lncRNA	exon	2108763	2109413	.	+	.	transcript_id "TCONS_00003144"; gene_id "XLOC_000162";
nscaf1108	SilkDB_lncRNA	exon	2173733	2178760	.	-	.	transcript_id "TCONS_00006059"; gene_id "XLOC_000241";
nscaf1108	SilkDB_lncRNA	exon	2179214	2179425	.	-	.	transcript_id "TCONS_00006059"; gene_id "XLOC_000241";
nscaf1108	SilkDB_lncRNA	exon	2270815	2271206	.	-	.	transcript_id "TCONS_00006088"; gene_id "XLOC_000246";
nscaf1108	SilkDB_lncRNA	exon	2280207	2282215	.	-	.	transcript_id "TCONS_00006088"; gene_id "XLOC_000246";
nscaf1108	SilkDB_lncRNA	exon	2320871	2321266	.	-	.	transcript_id "TCONS_00006144"; gene_id "XLOC_000248";
nscaf1108	SilkDB_lncRNA	exon	2321818	2321840	.	-	.	transcript_id "TCONS_00006144"; gene_id "XLOC_000248";
nscaf1108	SilkDB_lncRNA	exon	2459196	2460903	.	-	.	transcript_id "TCONS_00006561"; gene_id "XLOC_000253";
nscaf1108	SilkDB_lncRNA	exon	2460976	2461100	.	-	.	transcript_id "TCONS_00006561"; gene_id "XLOC_000253";
nscaf1108	SilkDB_lncRNA	exon	2461648	2461721	.	-	.	transcript_id "TCONS_00006561"; gene_id "XLOC_000253";
nscaf1108	SilkDB_lncRNA	exon	2472476	2472566	.	+	.	transcript_id "TCONS_00003349"; gene_id "XLOC_000175";
nscaf1108	SilkDB_lncRNA	exon	2472775	2472912	.	+	.	transcript_id "TCONS_00003349"; gene_id "XLOC_000175";
nscaf1108	SilkDB_lncRNA	exon	2473005	2473562	.	+	.	transcript_id "TCONS_00003349"; gene_id "XLOC_000175";
nscaf1108	SilkDB_lncRNA	exon	2585700	2586307	.	-	.	transcript_id "TCONS_00006584"; gene_id "XLOC_000259";
nscaf1108	SilkDB_lncRNA	exon	2587821	2588202	.	-	.	transcript_id "TCONS_00006584"; gene_id "XLOC_000259";
nscaf1108	SilkDB_lncRNA	exon	2585700	2586307	.	-	.	transcript_id "TCONS_00006585"; gene_id "XLOC_000259";
nscaf1108	SilkDB_lncRNA	exon	2586814	2586983	.	-	.	transcript_id "TCONS_00006585"; gene_id "XLOC_000259";
nscaf1108	SilkDB_lncRNA	exon	2587821	2588202	.	-	.	transcript_id "TCONS_00006585"; gene_id "XLOC_000259";
nscaf1108	SilkDB_lncRNA	exon	2603145	2603383	.	+	.	transcript_id "TCONS_00003362"; gene_id "XLOC_000181";
nscaf1108	SilkDB_lncRNA	exon	2609614	2610377	.	+	.	transcript_id "TCONS_00003362"; gene_id "XLOC_000181";
nscaf125	SilkDB_lncRNA	exon	164200	164257	.	-	.	transcript_id "TCONS_00006899"; gene_id "XLOC_000348";
nscaf125	SilkDB_lncRNA	exon	165668	165908	.	-	.	transcript_id "TCONS_00006899"; gene_id "XLOC_000348";
nscaf125	SilkDB_lncRNA	exon	166069	166422	.	-	.	transcript_id "TCONS_00006899"; gene_id "XLOC_000348";
nscaf125	SilkDB_lncRNA	exon	167303	167318	.	-	.	transcript_id "TCONS_00006900"; gene_id "XLOC_000349";
nscaf125	SilkDB_lncRNA	exon	168151	168240	.	-	.	transcript_id "TCONS_00006900"; gene_id "XLOC_000349";
nscaf125	SilkDB_lncRNA	exon	170091	170195	.	-	.	transcript_id "TCONS_00006900"; gene_id "XLOC_000349";
nscaf125	SilkDB_lncRNA	exon	233874	234307	.	+	.	transcript_id "TCONS_00006805"; gene_id "XLOC_000337";
nscaf125	SilkDB_lncRNA	exon	235007	236529	.	+	.	transcript_id "TCONS_00006805"; gene_id "XLOC_000337";
nscaf125	SilkDB_lncRNA	exon	234368	234432	.	+	.	transcript_id "TCONS_00006807"; gene_id "XLOC_000337";
nscaf125	SilkDB_lncRNA	exon	235007	236529	.	+	.	transcript_id "TCONS_00006807"; gene_id "XLOC_000337";
nscaf125	SilkDB_lncRNA	exon	234444	234646	.	+	.	transcript_id "TCONS_00006808"; gene_id "XLOC_000337";
nscaf125	SilkDB_lncRNA	exon	235007	236529	.	+	.	transcript_id "TCONS_00006808"; gene_id "XLOC_000337";
nscaf125	SilkDB_lncRNA	exon	238213	239335	.	-	.	transcript_id "TCONS_00006902"; gene_id "XLOC_000350";
nscaf125	SilkDB_lncRNA	exon	242765	242890	.	-	.	transcript_id "TCONS_00006902"; gene_id "XLOC_000350";
nscaf125	SilkDB_lncRNA	exon	262821	262861	.	-	.	transcript_id "TCONS_00006902"; gene_id "XLOC_000350";
nscaf125	SilkDB_lncRNA	exon	238213	239868	.	-	.	transcript_id "TCONS_00006903"; gene_id "XLOC_000350";
nscaf125	SilkDB_lncRNA	exon	242765	242885	.	-	.	transcript_id "TCONS_00006903"; gene_id "XLOC_000350";
nscaf125	SilkDB_lncRNA	exon	262821	262861	.	-	.	transcript_id "TCONS_00006903"; gene_id "XLOC_000350";
nscaf125	SilkDB_lncRNA	exon	238213	239868	.	-	.	transcript_id "TCONS_00006904"; gene_id "XLOC_000350";
nscaf125	SilkDB_lncRNA	exon	242765	242885	.	-	.	transcript_id "TCONS_00006904"; gene_id "XLOC_000350";
nscaf125	SilkDB_lncRNA	exon	270782	270945	.	-	.	transcript_id "TCONS_00006904"; gene_id "XLOC_000350";
nscaf125	SilkDB_lncRNA	exon	238213	239335	.	-	.	transcript_id "TCONS_00006905"; gene_id "XLOC_000350";
nscaf125	SilkDB_lncRNA	exon	242765	242890	.	-	.	transcript_id "TCONS_00006905"; gene_id "XLOC_000350";
nscaf125	SilkDB_lncRNA	exon	270782	270945	.	-	.	transcript_id "TCONS_00006905"; gene_id "XLOC_000350";
nscaf125	SilkDB_lncRNA	exon	238213	239335	.	-	.	transcript_id "TCONS_00006906"; gene_id "XLOC_000350";
nscaf125	SilkDB_lncRNA	exon	242765	242885	.	-	.	transcript_id "TCONS_00006906"; gene_id "XLOC_000350";
nscaf125	SilkDB_lncRNA	exon	270782	270945	.	-	.	transcript_id "TCONS_00006906"; gene_id "XLOC_000350";
nscaf125	SilkDB_lncRNA	exon	238213	239335	.	-	.	transcript_id "TCONS_00006908"; gene_id "XLOC_000350";
nscaf125	SilkDB_lncRNA	exon	242765	242885	.	-	.	transcript_id "TCONS_00006908"; gene_id "XLOC_000350";
nscaf125	SilkDB_lncRNA	exon	272610	272792	.	-	.	transcript_id "TCONS_00006908"; gene_id "XLOC_000350";
nscaf125	SilkDB_lncRNA	exon	238213	239335	.	-	.	transcript_id "TCONS_00006910"; gene_id "XLOC_000350";
nscaf125	SilkDB_lncRNA	exon	242765	242890	.	-	.	transcript_id "TCONS_00006910"; gene_id "XLOC_000350";
nscaf125	SilkDB_lncRNA	exon	272610	272792	.	-	.	transcript_id "TCONS_00006910"; gene_id "XLOC_000350";
nscaf125	SilkDB_lncRNA	exon	245897	246428	.	-	.	transcript_id "TCONS_00006911"; gene_id "XLOC_000350";
nscaf125	SilkDB_lncRNA	exon	262821	262861	.	-	.	transcript_id "TCONS_00006911"; gene_id "XLOC_000350";
nscaf125	SilkDB_lncRNA	exon	250962	251221	.	+	.	transcript_id "TCONS_00006809"; gene_id "XLOC_000337";
nscaf125	SilkDB_lncRNA	exon	262280	262303	.	+	.	transcript_id "TCONS_00006809"; gene_id "XLOC_000337";
nscaf125	SilkDB_lncRNA	exon	303196	303477	.	-	.	transcript_id "TCONS_00006912"; gene_id "XLOC_000351";
nscaf125	SilkDB_lncRNA	exon	304851	304923	.	-	.	transcript_id "TCONS_00006912"; gene_id "XLOC_000351";
nscaf125	SilkDB_lncRNA	exon	315341	315430	.	+	.	transcript_id "TCONS_00006831"; gene_id "XLOC_000339";
nscaf125	SilkDB_lncRNA	exon	320540	320794	.	+	.	transcript_id "TCONS_00006831"; gene_id "XLOC_000339";
nscaf125	SilkDB_lncRNA	exon	357449	357583	.	+	.	transcript_id "TCONS_00006833"; gene_id "XLOC_000341";
nscaf125	SilkDB_lncRNA	exon	358319	358492	.	+	.	transcript_id "TCONS_00006833"; gene_id "XLOC_000341";
nscaf1267	SilkDB_lncRNA	exon	10314	14646	.	-	.	transcript_id "TCONS_00006932"; gene_id "XLOC_000360";
nscaf1267	SilkDB_lncRNA	exon	17286	17526	.	-	.	transcript_id "TCONS_00006932"; gene_id "XLOC_000360";
nscaf1267	SilkDB_lncRNA	exon	10314	13664	.	-	.	transcript_id "TCONS_00006933"; gene_id "XLOC_000360";
nscaf1267	SilkDB_lncRNA	exon	17286	17526	.	-	.	transcript_id "TCONS_00006933"; gene_id "XLOC_000360";
nscaf1299	SilkDB_lncRNA	exon	35203	36251	.	+	.	transcript_id "TCONS_00007082"; gene_id "XLOC_000379";
nscaf1299	SilkDB_lncRNA	exon	64327	64468	.	+	.	transcript_id "TCONS_00007082"; gene_id "XLOC_000379";
nscaf1299	SilkDB_lncRNA	exon	64542	64682	.	+	.	transcript_id "TCONS_00007082"; gene_id "XLOC_000379";
nscaf1299	SilkDB_lncRNA	exon	62067	62600	.	+	.	transcript_id "TCONS_00007083"; gene_id "XLOC_000379";
nscaf1299	SilkDB_lncRNA	exon	64327	64470	.	+	.	transcript_id "TCONS_00007083"; gene_id "XLOC_000379";
nscaf1299	SilkDB_lncRNA	exon	88229	88401	.	+	.	transcript_id "TCONS_00007084"; gene_id "XLOC_000380";
nscaf1299	SilkDB_lncRNA	exon	89566	89754	.	+	.	transcript_id "TCONS_00007084"; gene_id "XLOC_000380";
nscaf1299	SilkDB_lncRNA	exon	89967	92351	.	+	.	transcript_id "TCONS_00007084"; gene_id "XLOC_000380";
nscaf1299	SilkDB_lncRNA	exon	88229	88401	.	+	.	transcript_id "TCONS_00007085"; gene_id "XLOC_000380";
nscaf1299	SilkDB_lncRNA	exon	89566	89756	.	+	.	transcript_id "TCONS_00007085"; gene_id "XLOC_000380";
nscaf1299	SilkDB_lncRNA	exon	89967	92351	.	+	.	transcript_id "TCONS_00007085"; gene_id "XLOC_000380";
nscaf1299	SilkDB_lncRNA	exon	88229	88401	.	+	.	transcript_id "TCONS_00007086"; gene_id "XLOC_000380";
nscaf1299	SilkDB_lncRNA	exon	89566	89818	.	+	.	transcript_id "TCONS_00007086"; gene_id "XLOC_000380";
nscaf1299	SilkDB_lncRNA	exon	89967	92351	.	+	.	transcript_id "TCONS_00007086"; gene_id "XLOC_000380";
nscaf1619	SilkDB_lncRNA	exon	10406	10702	.	-	.	transcript_id "TCONS_00008132"; gene_id "XLOC_000514";
nscaf1619	SilkDB_lncRNA	exon	10845	10877	.	-	.	transcript_id "TCONS_00008132"; gene_id "XLOC_000514";
nscaf1681	SilkDB_lncRNA	exon	20384	20513	.	-	.	transcript_id "TCONS_00014183"; gene_id "XLOC_000718";
nscaf1681	SilkDB_lncRNA	exon	26980	27148	.	-	.	transcript_id "TCONS_00014183"; gene_id "XLOC_000718";
nscaf1681	SilkDB_lncRNA	exon	25138	25798	.	-	.	transcript_id "TCONS_00014184"; gene_id "XLOC_000718";
nscaf1681	SilkDB_lncRNA	exon	26980	27148	.	-	.	transcript_id "TCONS_00014184"; gene_id "XLOC_000718";
nscaf1681	SilkDB_lncRNA	exon	29614	29805	.	+	.	transcript_id "TCONS_00008163"; gene_id "XLOC_000529";
nscaf1681	SilkDB_lncRNA	exon	40055	40254	.	+	.	transcript_id "TCONS_00008163"; gene_id "XLOC_000529";
nscaf1681	SilkDB_lncRNA	exon	58836	61034	.	-	.	transcript_id "TCONS_00014187"; gene_id "XLOC_000719";
nscaf1681	SilkDB_lncRNA	exon	61639	64365	.	-	.	transcript_id "TCONS_00014187"; gene_id "XLOC_000719";
nscaf1681	SilkDB_lncRNA	exon	129958	130090	.	+	.	transcript_id "TCONS_00008213"; gene_id "XLOC_000536";
nscaf1681	SilkDB_lncRNA	exon	135620	136637	.	+	.	transcript_id "TCONS_00008213"; gene_id "XLOC_000536";
nscaf1681	SilkDB_lncRNA	exon	193751	194818	.	+	.	transcript_id "TCONS_00008332"; gene_id "XLOC_000544";
nscaf1681	SilkDB_lncRNA	exon	207887	213841	.	+	.	transcript_id "TCONS_00008332"; gene_id "XLOC_000544";
nscaf1681	SilkDB_lncRNA	exon	390719	391380	.	+	.	transcript_id "TCONS_00008530"; gene_id "XLOC_000555";
nscaf1681	SilkDB_lncRNA	exon	392883	395762	.	+	.	transcript_id "TCONS_00008530"; gene_id "XLOC_000555";
nscaf1681	SilkDB_lncRNA	exon	390719	392802	.	+	.	transcript_id "TCONS_00008531"; gene_id "XLOC_000555";
nscaf1681	SilkDB_lncRNA	exon	392883	395762	.	+	.	transcript_id "TCONS_00008531"; gene_id "XLOC_000555";
nscaf1681	SilkDB_lncRNA	exon	390719	394021	.	-	.	transcript_id "TCONS_00014625"; gene_id "XLOC_000736";
nscaf1681	SilkDB_lncRNA	exon	394757	395762	.	-	.	transcript_id "TCONS_00014625"; gene_id "XLOC_000736";
nscaf1681	SilkDB_lncRNA	exon	391663	392292	.	+	.	transcript_id "TCONS_00008532"; gene_id "XLOC_000555";
nscaf1681	SilkDB_lncRNA	exon	392883	395762	.	+	.	transcript_id "TCONS_00008532"; gene_id "XLOC_000555";
nscaf1681	SilkDB_lncRNA	exon	399354	399506	.	-	.	transcript_id "TCONS_00014626"; gene_id "XLOC_000737";
nscaf1681	SilkDB_lncRNA	exon	401405	401599	.	-	.	transcript_id "TCONS_00014626"; gene_id "XLOC_000737";
nscaf1681	SilkDB_lncRNA	exon	457271	457411	.	+	.	transcript_id "TCONS_00008533"; gene_id "XLOC_000556";
nscaf1681	SilkDB_lncRNA	exon	458514	459006	.	+	.	transcript_id "TCONS_00008533"; gene_id "XLOC_000556";
nscaf1681	SilkDB_lncRNA	exon	704674	704887	.	+	.	transcript_id "TCONS_00008643"; gene_id "XLOC_000563";
nscaf1681	SilkDB_lncRNA	exon	704965	706041	.	+	.	transcript_id "TCONS_00008643"; gene_id "XLOC_000563";
nscaf1681	SilkDB_lncRNA	exon	704674	704893	.	+	.	transcript_id "TCONS_00008644"; gene_id "XLOC_000563";
nscaf1681	SilkDB_lncRNA	exon	704965	706041	.	+	.	transcript_id "TCONS_00008644"; gene_id "XLOC_000563";
nscaf1681	SilkDB_lncRNA	exon	704674	704893	.	+	.	transcript_id "TCONS_00008645"; gene_id "XLOC_000563";
nscaf1681	SilkDB_lncRNA	exon	704971	706041	.	+	.	transcript_id "TCONS_00008645"; gene_id "XLOC_000563";
nscaf1681	SilkDB_lncRNA	exon	827620	830214	.	-	.	transcript_id "TCONS_00014901"; gene_id "XLOC_000756";
nscaf1681	SilkDB_lncRNA	exon	830497	832236	.	-	.	transcript_id "TCONS_00014901"; gene_id "XLOC_000756";
nscaf1681	SilkDB_lncRNA	exon	854205	854407	.	-	.	transcript_id "TCONS_00015157"; gene_id "XLOC_000758";
nscaf1681	SilkDB_lncRNA	exon	854550	854743	.	-	.	transcript_id "TCONS_00015157"; gene_id "XLOC_000758";
nscaf1681	SilkDB_lncRNA	exon	855153	855939	.	-	.	transcript_id "TCONS_00015157"; gene_id "XLOC_000758";
nscaf1681	SilkDB_lncRNA	exon	854205	854407	.	-	.	transcript_id "TCONS_00015158"; gene_id "XLOC_000758";
nscaf1681	SilkDB_lncRNA	exon	854550	854743	.	-	.	transcript_id "TCONS_00015158"; gene_id "XLOC_000758";
nscaf1681	SilkDB_lncRNA	exon	855969	856051	.	-	.	transcript_id "TCONS_00015158"; gene_id "XLOC_000758";
nscaf1681	SilkDB_lncRNA	exon	854205	854407	.	-	.	transcript_id "TCONS_00015159"; gene_id "XLOC_000758";
nscaf1681	SilkDB_lncRNA	exon	856077	856133	.	-	.	transcript_id "TCONS_00015159"; gene_id "XLOC_000758";
nscaf1681	SilkDB_lncRNA	exon	936001	936225	.	-	.	transcript_id "TCONS_00015164"; gene_id "XLOC_000760";
nscaf1681	SilkDB_lncRNA	exon	936377	936425	.	-	.	transcript_id "TCONS_00015164"; gene_id "XLOC_000760";
nscaf1681	SilkDB_lncRNA	exon	936001	936225	.	-	.	transcript_id "TCONS_00015165"; gene_id "XLOC_000760";
nscaf1681	SilkDB_lncRNA	exon	939773	939851	.	-	.	transcript_id "TCONS_00015165"; gene_id "XLOC_000760";
nscaf1681	SilkDB_lncRNA	exon	941094	941317	.	+	.	transcript_id "TCONS_00008853"; gene_id "XLOC_000571";
nscaf1681	SilkDB_lncRNA	exon	946938	947135	.	+	.	transcript_id "TCONS_00008853"; gene_id "XLOC_000571";
nscaf1681	SilkDB_lncRNA	exon	949253	949411	.	+	.	transcript_id "TCONS_00008853"; gene_id "XLOC_000571";
nscaf1681	SilkDB_lncRNA	exon	947508	947634	.	+	.	transcript_id "TCONS_00008855"; gene_id "XLOC_000571";
nscaf1681	SilkDB_lncRNA	exon	949253	949411	.	+	.	transcript_id "TCONS_00008855"; gene_id "XLOC_000571";
nscaf1681	SilkDB_lncRNA	exon	1192695	1194177	.	+	.	transcript_id "TCONS_00009377"; gene_id "XLOC_000579";
nscaf1681	SilkDB_lncRNA	exon	1194265	1194549	.	+	.	transcript_id "TCONS_00009377"; gene_id "XLOC_000579";
nscaf1681	SilkDB_lncRNA	exon	1204043	1204858	.	-	.	transcript_id "TCONS_00015209"; gene_id "XLOC_000766";
nscaf1681	SilkDB_lncRNA	exon	1206572	1206735	.	-	.	transcript_id "TCONS_00015209"; gene_id "XLOC_000766";
nscaf1681	SilkDB_lncRNA	exon	1216486	1216676	.	+	.	transcript_id "TCONS_00009379"; gene_id "XLOC_000580";
nscaf1681	SilkDB_lncRNA	exon	1219811	1220234	.	+	.	transcript_id "TCONS_00009379"; gene_id "XLOC_000580";
nscaf1681	SilkDB_lncRNA	exon	1324184	1324280	.	+	.	transcript_id "TCONS_00009726"; gene_id "XLOC_000583";
nscaf1681	SilkDB_lncRNA	exon	1329105	1329620	.	+	.	transcript_id "TCONS_00009726"; gene_id "XLOC_000583";
nscaf1681	SilkDB_lncRNA	exon	1570318	1573320	.	-	.	transcript_id "TCONS_00015834"; gene_id "XLOC_000776";
nscaf1681	SilkDB_lncRNA	exon	1574199	1574292	.	-	.	transcript_id "TCONS_00015834"; gene_id "XLOC_000776";
nscaf1681	SilkDB_lncRNA	exon	1574378	1574439	.	-	.	transcript_id "TCONS_00015834"; gene_id "XLOC_000776";
nscaf1681	SilkDB_lncRNA	exon	1934366	1934873	.	-	.	transcript_id "TCONS_00016167"; gene_id "XLOC_000790";
nscaf1681	SilkDB_lncRNA	exon	1939972	1940269	.	-	.	transcript_id "TCONS_00016167"; gene_id "XLOC_000790";
nscaf1681	SilkDB_lncRNA	exon	1973147	1973526	.	-	.	transcript_id "TCONS_00016170"; gene_id "XLOC_000791";
nscaf1681	SilkDB_lncRNA	exon	1988313	1988446	.	-	.	transcript_id "TCONS_00016170"; gene_id "XLOC_000791";
nscaf1681	SilkDB_lncRNA	exon	2315968	2316095	.	+	.	transcript_id "TCONS_00010431"; gene_id "XLOC_000614";
nscaf1681	SilkDB_lncRNA	exon	2317209	2317495	.	+	.	transcript_id "TCONS_00010431"; gene_id "XLOC_000614";
nscaf1681	SilkDB_lncRNA	exon	2316045	2316095	.	+	.	transcript_id "TCONS_00010432"; gene_id "XLOC_000614";
nscaf1681	SilkDB_lncRNA	exon	2316229	2316417	.	+	.	transcript_id "TCONS_00010432"; gene_id "XLOC_000614";
nscaf1681	SilkDB_lncRNA	exon	2316747	2317026	.	+	.	transcript_id "TCONS_00010433"; gene_id "XLOC_000614";
nscaf1681	SilkDB_lncRNA	exon	2317209	2317495	.	+	.	transcript_id "TCONS_00010433"; gene_id "XLOC_000614";
nscaf1681	SilkDB_lncRNA	exon	2452698	2452905	.	+	.	transcript_id "TCONS_00010685"; gene_id "XLOC_000621";
nscaf1681	SilkDB_lncRNA	exon	2454633	2454743	.	+	.	transcript_id "TCONS_00010685"; gene_id "XLOC_000621";
nscaf1681	SilkDB_lncRNA	exon	2452698	2453525	.	+	.	transcript_id "TCONS_00010686"; gene_id "XLOC_000621";
nscaf1681	SilkDB_lncRNA	exon	2454633	2454743	.	+	.	transcript_id "TCONS_00010686"; gene_id "XLOC_000621";
nscaf1681	SilkDB_lncRNA	exon	2502081	2502193	.	+	.	transcript_id "TCONS_00010688"; gene_id "XLOC_000622";
nscaf1681	SilkDB_lncRNA	exon	2507334	2507457	.	+	.	transcript_id "TCONS_00010688"; gene_id "XLOC_000622";
nscaf1681	SilkDB_lncRNA	exon	2511037	2511230	.	+	.	transcript_id "TCONS_00010688"; gene_id "XLOC_000622";
nscaf1681	SilkDB_lncRNA	exon	2502081	2502193	.	+	.	transcript_id "TCONS_00010689"; gene_id "XLOC_000622";
nscaf1681	SilkDB_lncRNA	exon	2507334	2507457	.	+	.	transcript_id "TCONS_00010689"; gene_id "XLOC_000622";
nscaf1681	SilkDB_lncRNA	exon	2507549	2507729	.	+	.	transcript_id "TCONS_00010689"; gene_id "XLOC_000622";
nscaf1681	SilkDB_lncRNA	exon	2511037	2511230	.	+	.	transcript_id "TCONS_00010689"; gene_id "XLOC_000622";
nscaf1681	SilkDB_lncRNA	exon	2503271	2503534	.	+	.	transcript_id "TCONS_00010691"; gene_id "XLOC_000622";
nscaf1681	SilkDB_lncRNA	exon	2507334	2507457	.	+	.	transcript_id "TCONS_00010691"; gene_id "XLOC_000622";
nscaf1681	SilkDB_lncRNA	exon	2507549	2507729	.	+	.	transcript_id "TCONS_00010691"; gene_id "XLOC_000622";
nscaf1681	SilkDB_lncRNA	exon	2511037	2511230	.	+	.	transcript_id "TCONS_00010691"; gene_id "XLOC_000622";
nscaf1681	SilkDB_lncRNA	exon	2553368	2553579	.	-	.	transcript_id "TCONS_00016224"; gene_id "XLOC_000801";
nscaf1681	SilkDB_lncRNA	exon	2553735	2553862	.	-	.	transcript_id "TCONS_00016224"; gene_id "XLOC_000801";
nscaf1681	SilkDB_lncRNA	exon	2556835	2556855	.	-	.	transcript_id "TCONS_00016225"; gene_id "XLOC_000802";
nscaf1681	SilkDB_lncRNA	exon	2569926	2570082	.	-	.	transcript_id "TCONS_00016225"; gene_id "XLOC_000802";
nscaf1681	SilkDB_lncRNA	exon	2570523	2570700	.	-	.	transcript_id "TCONS_00016225"; gene_id "XLOC_000802";
nscaf1681	SilkDB_lncRNA	exon	2566127	2566343	.	-	.	transcript_id "TCONS_00016226"; gene_id "XLOC_000802";
nscaf1681	SilkDB_lncRNA	exon	2569926	2570082	.	-	.	transcript_id "TCONS_00016226"; gene_id "XLOC_000802";
nscaf1681	SilkDB_lncRNA	exon	2570523	2570700	.	-	.	transcript_id "TCONS_00016226"; gene_id "XLOC_000802";
nscaf1681	SilkDB_lncRNA	exon	2568850	2569408	.	-	.	transcript_id "TCONS_00016227"; gene_id "XLOC_000802";
nscaf1681	SilkDB_lncRNA	exon	2570118	2570700	.	-	.	transcript_id "TCONS_00016227"; gene_id "XLOC_000802";
nscaf1681	SilkDB_lncRNA	exon	2655351	2655592	.	+	.	transcript_id "TCONS_00010738"; gene_id "XLOC_000624";
nscaf1681	SilkDB_lncRNA	exon	2657242	2658351	.	+	.	transcript_id "TCONS_00010738"; gene_id "XLOC_000624";
nscaf1681	SilkDB_lncRNA	exon	2655421	2655592	.	+	.	transcript_id "TCONS_00010748"; gene_id "XLOC_000624";
nscaf1681	SilkDB_lncRNA	exon	2655920	2656222	.	+	.	transcript_id "TCONS_00010748"; gene_id "XLOC_000624";
nscaf1681	SilkDB_lncRNA	exon	2655421	2655592	.	+	.	transcript_id "TCONS_00010749"; gene_id "XLOC_000624";
nscaf1681	SilkDB_lncRNA	exon	2672071	2672105	.	+	.	transcript_id "TCONS_00010749"; gene_id "XLOC_000624";
nscaf1681	SilkDB_lncRNA	exon	2757690	2757776	.	-	.	transcript_id "TCONS_00016457"; gene_id "XLOC_000806";
nscaf1681	SilkDB_lncRNA	exon	2759744	2759811	.	-	.	transcript_id "TCONS_00016457"; gene_id "XLOC_000806";
nscaf1681	SilkDB_lncRNA	exon	2761086	2761246	.	-	.	transcript_id "TCONS_00016457"; gene_id "XLOC_000806";
nscaf1681	SilkDB_lncRNA	exon	2761335	2761527	.	-	.	transcript_id "TCONS_00016457"; gene_id "XLOC_000806";
nscaf1681	SilkDB_lncRNA	exon	2762096	2762205	.	-	.	transcript_id "TCONS_00016457"; gene_id "XLOC_000806";
nscaf1681	SilkDB_lncRNA	exon	2764041	2764181	.	+	.	transcript_id "TCONS_00010995"; gene_id "XLOC_000629";
nscaf1681	SilkDB_lncRNA	exon	2766296	2766359	.	+	.	transcript_id "TCONS_00010995"; gene_id "XLOC_000629";
nscaf1681	SilkDB_lncRNA	exon	2789802	2790962	.	+	.	transcript_id "TCONS_00010995"; gene_id "XLOC_000629";
nscaf1681	SilkDB_lncRNA	exon	2764041	2764282	.	+	.	transcript_id "TCONS_00010996"; gene_id "XLOC_000629";
nscaf1681	SilkDB_lncRNA	exon	2766296	2766359	.	+	.	transcript_id "TCONS_00010996"; gene_id "XLOC_000629";
nscaf1681	SilkDB_lncRNA	exon	2789802	2790962	.	+	.	transcript_id "TCONS_00010996"; gene_id "XLOC_000629";
nscaf1681	SilkDB_lncRNA	exon	2764041	2764286	.	+	.	transcript_id "TCONS_00010997"; gene_id "XLOC_000629";
nscaf1681	SilkDB_lncRNA	exon	2766296	2766354	.	+	.	transcript_id "TCONS_00010997"; gene_id "XLOC_000629";
nscaf1681	SilkDB_lncRNA	exon	2789802	2790962	.	+	.	transcript_id "TCONS_00010997"; gene_id "XLOC_000629";
nscaf1681	SilkDB_lncRNA	exon	2764041	2764181	.	+	.	transcript_id "TCONS_00010998"; gene_id "XLOC_000629";
nscaf1681	SilkDB_lncRNA	exon	2766296	2766354	.	+	.	transcript_id "TCONS_00010998"; gene_id "XLOC_000629";
nscaf1681	SilkDB_lncRNA	exon	2787999	2788164	.	+	.	transcript_id "TCONS_00010998"; gene_id "XLOC_000629";
nscaf1681	SilkDB_lncRNA	exon	2789802	2790962	.	+	.	transcript_id "TCONS_00010998"; gene_id "XLOC_000629";
nscaf1681	SilkDB_lncRNA	exon	2781242	2781496	.	+	.	transcript_id "TCONS_00011011"; gene_id "XLOC_000629";
nscaf1681	SilkDB_lncRNA	exon	2787999	2788164	.	+	.	transcript_id "TCONS_00011011"; gene_id "XLOC_000629";
nscaf1681	SilkDB_lncRNA	exon	2789802	2790962	.	+	.	transcript_id "TCONS_00011011"; gene_id "XLOC_000629";
nscaf1681	SilkDB_lncRNA	exon	2781242	2781496	.	+	.	transcript_id "TCONS_00011012"; gene_id "XLOC_000629";
nscaf1681	SilkDB_lncRNA	exon	2783552	2783700	.	+	.	transcript_id "TCONS_00011012"; gene_id "XLOC_000629";
nscaf1681	SilkDB_lncRNA	exon	2787999	2788164	.	+	.	transcript_id "TCONS_00011012"; gene_id "XLOC_000629";
nscaf1681	SilkDB_lncRNA	exon	2789802	2790962	.	+	.	transcript_id "TCONS_00011012"; gene_id "XLOC_000629";
nscaf1681	SilkDB_lncRNA	exon	3284586	3284663	.	+	.	transcript_id "TCONS_00011489"; gene_id "XLOC_000649";
nscaf1681	SilkDB_lncRNA	exon	3292141	3292356	.	+	.	transcript_id "TCONS_00011489"; gene_id "XLOC_000649";
nscaf1681	SilkDB_lncRNA	exon	3716978	3717142	.	+	.	transcript_id "TCONS_00011670"; gene_id "XLOC_000661";
nscaf1681	SilkDB_lncRNA	exon	3719201	3721154	.	+	.	transcript_id "TCONS_00011670"; gene_id "XLOC_000661";
nscaf1681	SilkDB_lncRNA	exon	3717534	3718178	.	+	.	transcript_id "TCONS_00011672"; gene_id "XLOC_000661";
nscaf1681	SilkDB_lncRNA	exon	3719201	3721154	.	+	.	transcript_id "TCONS_00011672"; gene_id "XLOC_000661";
nscaf1681	SilkDB_lncRNA	exon	3717582	3718178	.	+	.	transcript_id "TCONS_00011673"; gene_id "XLOC_000661";
nscaf1681	SilkDB_lncRNA	exon	3719201	3719435	.	+	.	transcript_id "TCONS_00011673"; gene_id "XLOC_000661";
nscaf1681	SilkDB_lncRNA	exon	3720302	3721154	.	+	.	transcript_id "TCONS_00011673"; gene_id "XLOC_000661";
nscaf1681	SilkDB_lncRNA	exon	3727999	3728150	.	+	.	transcript_id "TCONS_00011674"; gene_id "XLOC_000662";
nscaf1681	SilkDB_lncRNA	exon	3731383	3732301	.	+	.	transcript_id "TCONS_00011674"; gene_id "XLOC_000662";
nscaf1681	SilkDB_lncRNA	exon	3730301	3730451	.	-	.	transcript_id "TCONS_00017413"; gene_id "XLOC_000834";
nscaf1681	SilkDB_lncRNA	exon	3731361	3731768	.	-	.	transcript_id "TCONS_00017413"; gene_id "XLOC_000834";
nscaf1681	SilkDB_lncRNA	exon	3750369	3750575	.	-	.	transcript_id "TCONS_00017414"; gene_id "XLOC_000835";
nscaf1681	SilkDB_lncRNA	exon	3752363	3752737	.	-	.	transcript_id "TCONS_00017414"; gene_id "XLOC_000835";
nscaf1681	SilkDB_lncRNA	exon	3910061	3910335	.	+	.	transcript_id "TCONS_00011799"; gene_id "XLOC_000667";
nscaf1681	SilkDB_lncRNA	exon	3917225	3917338	.	+	.	transcript_id "TCONS_00011799"; gene_id "XLOC_000667";
nscaf1681	SilkDB_lncRNA	exon	3921479	3921553	.	+	.	transcript_id "TCONS_00011799"; gene_id "XLOC_000667";
nscaf1681	SilkDB_lncRNA	exon	3967339	3967477	.	-	.	transcript_id "TCONS_00017568"; gene_id "XLOC_000841";
nscaf1681	SilkDB_lncRNA	exon	4009920	4010007	.	-	.	transcript_id "TCONS_00017568"; gene_id "XLOC_000841";
nscaf1681	SilkDB_lncRNA	exon	4010647	4011058	.	-	.	transcript_id "TCONS_00017568"; gene_id "XLOC_000841";
nscaf1681	SilkDB_lncRNA	exon	4051338	4051681	.	-	.	transcript_id "TCONS_00017569"; gene_id "XLOC_000842";
nscaf1681	SilkDB_lncRNA	exon	4052883	4053158	.	-	.	transcript_id "TCONS_00017569"; gene_id "XLOC_000842";
nscaf1681	SilkDB_lncRNA	exon	4051338	4051681	.	-	.	transcript_id "TCONS_00017570"; gene_id "XLOC_000842";
nscaf1681	SilkDB_lncRNA	exon	4056044	4056132	.	-	.	transcript_id "TCONS_00017570"; gene_id "XLOC_000842";
nscaf1681	SilkDB_lncRNA	exon	4056676	4056755	.	-	.	transcript_id "TCONS_00017570"; gene_id "XLOC_000842";
nscaf1681	SilkDB_lncRNA	exon	4051338	4051681	.	-	.	transcript_id "TCONS_00017571"; gene_id "XLOC_000842";
nscaf1681	SilkDB_lncRNA	exon	4084081	4084218	.	-	.	transcript_id "TCONS_00017571"; gene_id "XLOC_000842";
nscaf1681	SilkDB_lncRNA	exon	4218612	4218918	.	+	.	transcript_id "TCONS_00011859"; gene_id "XLOC_000672";
nscaf1681	SilkDB_lncRNA	exon	4219126	4219188	.	+	.	transcript_id "TCONS_00011859"; gene_id "XLOC_000672";
nscaf1681	SilkDB_lncRNA	exon	4221743	4222204	.	+	.	transcript_id "TCONS_00011859"; gene_id "XLOC_000672";
nscaf1681	SilkDB_lncRNA	exon	4326759	4327008	.	+	.	transcript_id "TCONS_00011871"; gene_id "XLOC_000674";
nscaf1681	SilkDB_lncRNA	exon	4328946	4329156	.	+	.	transcript_id "TCONS_00011871"; gene_id "XLOC_000674";
nscaf1681	SilkDB_lncRNA	exon	4326759	4327008	.	+	.	transcript_id "TCONS_00011872"; gene_id "XLOC_000674";
nscaf1681	SilkDB_lncRNA	exon	4331166	4331466	.	+	.	transcript_id "TCONS_00011872"; gene_id "XLOC_000674";
nscaf1681	SilkDB_lncRNA	exon	4773233	4773469	.	+	.	transcript_id "TCONS_00011965"; gene_id "XLOC_000686";
nscaf1681	SilkDB_lncRNA	exon	4781368	4784723	.	+	.	transcript_id "TCONS_00011965"; gene_id "XLOC_000686";
nscaf1681	SilkDB_lncRNA	exon	4783175	4784322	.	-	.	transcript_id "TCONS_00018732"; gene_id "XLOC_000848";
nscaf1681	SilkDB_lncRNA	exon	4784460	4784651	.	-	.	transcript_id "TCONS_00018732"; gene_id "XLOC_000848";
nscaf1681	SilkDB_lncRNA	exon	4864194	4864492	.	-	.	transcript_id "TCONS_00018753"; gene_id "XLOC_000852";
nscaf1681	SilkDB_lncRNA	exon	4864790	4864829	.	-	.	transcript_id "TCONS_00018753"; gene_id "XLOC_000852";
nscaf1681	SilkDB_lncRNA	exon	4987222	4988942	.	-	.	transcript_id "TCONS_00018822"; gene_id "XLOC_000855";
nscaf1681	SilkDB_lncRNA	exon	4989349	4989484	.	-	.	transcript_id "TCONS_00018822"; gene_id "XLOC_000855";
nscaf1681	SilkDB_lncRNA	exon	4990806	4990866	.	-	.	transcript_id "TCONS_00018822"; gene_id "XLOC_000855";
nscaf1681	SilkDB_lncRNA	exon	4994200	4994423	.	-	.	transcript_id "TCONS_00018822"; gene_id "XLOC_000855";
nscaf1681	SilkDB_lncRNA	exon	4987222	4988942	.	-	.	transcript_id "TCONS_00018824"; gene_id "XLOC_000855";
nscaf1681	SilkDB_lncRNA	exon	4989349	4989484	.	-	.	transcript_id "TCONS_00018824"; gene_id "XLOC_000855";
nscaf1681	SilkDB_lncRNA	exon	4995979	4996404	.	-	.	transcript_id "TCONS_00018824"; gene_id "XLOC_000855";
nscaf1681	SilkDB_lncRNA	exon	4987222	4988942	.	-	.	transcript_id "TCONS_00018826"; gene_id "XLOC_000855";
nscaf1681	SilkDB_lncRNA	exon	4989349	4989484	.	-	.	transcript_id "TCONS_00018826"; gene_id "XLOC_000855";
nscaf1681	SilkDB_lncRNA	exon	5004134	5004166	.	-	.	transcript_id "TCONS_00018826"; gene_id "XLOC_000855";
nscaf1681	SilkDB_lncRNA	exon	5199374	5199793	.	+	.	transcript_id "TCONS_00013553"; gene_id "XLOC_000697";
nscaf1681	SilkDB_lncRNA	exon	5200544	5200962	.	+	.	transcript_id "TCONS_00013553"; gene_id "XLOC_000697";
nscaf1681	SilkDB_lncRNA	exon	5233415	5234898	.	-	.	transcript_id "TCONS_00018949"; gene_id "XLOC_000860";
nscaf1681	SilkDB_lncRNA	exon	5235041	5235191	.	-	.	transcript_id "TCONS_00018949"; gene_id "XLOC_000860";
nscaf1681	SilkDB_lncRNA	exon	5233415	5234898	.	-	.	transcript_id "TCONS_00018950"; gene_id "XLOC_000860";
nscaf1681	SilkDB_lncRNA	exon	5252754	5252868	.	-	.	transcript_id "TCONS_00018950"; gene_id "XLOC_000860";
nscaf1681	SilkDB_lncRNA	exon	5280391	5280651	.	+	.	transcript_id "TCONS_00013559"; gene_id "XLOC_000699";
nscaf1681	SilkDB_lncRNA	exon	5281400	5281731	.	+	.	transcript_id "TCONS_00013559"; gene_id "XLOC_000699";
nscaf1681	SilkDB_lncRNA	exon	5283205	5283341	.	+	.	transcript_id "TCONS_00013559"; gene_id "XLOC_000699";
nscaf1681	SilkDB_lncRNA	exon	5293070	5293334	.	+	.	transcript_id "TCONS_00013559"; gene_id "XLOC_000699";
nscaf1681	SilkDB_lncRNA	exon	5280391	5280651	.	+	.	transcript_id "TCONS_00013560"; gene_id "XLOC_000699";
nscaf1681	SilkDB_lncRNA	exon	5281400	5281731	.	+	.	transcript_id "TCONS_00013560"; gene_id "XLOC_000699";
nscaf1681	SilkDB_lncRNA	exon	5283205	5283341	.	+	.	transcript_id "TCONS_00013560"; gene_id "XLOC_000699";
nscaf1681	SilkDB_lncRNA	exon	5309532	5309803	.	+	.	transcript_id "TCONS_00013560"; gene_id "XLOC_000699";
nscaf1681	SilkDB_lncRNA	exon	5280393	5280651	.	+	.	transcript_id "TCONS_00013561"; gene_id "XLOC_000699";
nscaf1681	SilkDB_lncRNA	exon	5281400	5281731	.	+	.	transcript_id "TCONS_00013561"; gene_id "XLOC_000699";
nscaf1681	SilkDB_lncRNA	exon	5282818	5282901	.	+	.	transcript_id "TCONS_00013561"; gene_id "XLOC_000699";
nscaf1681	SilkDB_lncRNA	exon	5283205	5283341	.	+	.	transcript_id "TCONS_00013561"; gene_id "XLOC_000699";
nscaf1681	SilkDB_lncRNA	exon	5293070	5293334	.	+	.	transcript_id "TCONS_00013561"; gene_id "XLOC_000699";
nscaf1681	SilkDB_lncRNA	exon	5285767	5285805	.	+	.	transcript_id "TCONS_00013562"; gene_id "XLOC_000699";
nscaf1681	SilkDB_lncRNA	exon	5301326	5301417	.	+	.	transcript_id "TCONS_00013562"; gene_id "XLOC_000699";
nscaf1681	SilkDB_lncRNA	exon	5309532	5309803	.	+	.	transcript_id "TCONS_00013562"; gene_id "XLOC_000699";
nscaf1681	SilkDB_lncRNA	exon	5297999	5298295	.	-	.	transcript_id "TCONS_00018953"; gene_id "XLOC_000861";
nscaf1681	SilkDB_lncRNA	exon	5299961	5300076	.	-	.	transcript_id "TCONS_00018953"; gene_id "XLOC_000861";
nscaf1681	SilkDB_lncRNA	exon	5300714	5300835	.	-	.	transcript_id "TCONS_00018953"; gene_id "XLOC_000861";
nscaf1681	SilkDB_lncRNA	exon	5297999	5298295	.	-	.	transcript_id "TCONS_00018954"; gene_id "XLOC_000861";
nscaf1681	SilkDB_lncRNA	exon	5306246	5306442	.	-	.	transcript_id "TCONS_00018954"; gene_id "XLOC_000861";
nscaf1681	SilkDB_lncRNA	exon	5305840	5306067	.	-	.	transcript_id "TCONS_00018955"; gene_id "XLOC_000862";
nscaf1681	SilkDB_lncRNA	exon	5306166	5306234	.	-	.	transcript_id "TCONS_00018955"; gene_id "XLOC_000862";
nscaf1681	SilkDB_lncRNA	exon	5314880	5315124	.	+	.	transcript_id "TCONS_00013563"; gene_id "XLOC_000700";
nscaf1681	SilkDB_lncRNA	exon	5315214	5315486	.	+	.	transcript_id "TCONS_00013563"; gene_id "XLOC_000700";
nscaf1681	SilkDB_lncRNA	exon	5351349	5361659	.	-	.	transcript_id "TCONS_00018957"; gene_id "XLOC_000863";
nscaf1681	SilkDB_lncRNA	exon	5362563	5363829	.	-	.	transcript_id "TCONS_00018957"; gene_id "XLOC_000863";
nscaf1681	SilkDB_lncRNA	exon	5373291	5373315	.	+	.	transcript_id "TCONS_00013565"; gene_id "XLOC_000701";
nscaf1681	SilkDB_lncRNA	exon	5373407	5373598	.	+	.	transcript_id "TCONS_00013565"; gene_id "XLOC_000701";
nscaf1681	SilkDB_lncRNA	exon	5377953	5377989	.	+	.	transcript_id "TCONS_00013565"; gene_id "XLOC_000701";
nscaf1681	SilkDB_lncRNA	exon	5486442	5487173	.	-	.	transcript_id "TCONS_00019116"; gene_id "XLOC_000867";
nscaf1681	SilkDB_lncRNA	exon	5487419	5487590	.	-	.	transcript_id "TCONS_00019116"; gene_id "XLOC_000867";
nscaf1681	SilkDB_lncRNA	exon	5552960	5553104	.	+	.	transcript_id "TCONS_00013603"; gene_id "XLOC_000706";
nscaf1681	SilkDB_lncRNA	exon	5553310	5555297	.	+	.	transcript_id "TCONS_00013603"; gene_id "XLOC_000706";
nscaf1681	SilkDB_lncRNA	exon	5638429	5638494	.	+	.	transcript_id "TCONS_00013881"; gene_id "XLOC_000709";
nscaf1681	SilkDB_lncRNA	exon	5646441	5647325	.	+	.	transcript_id "TCONS_00013881"; gene_id "XLOC_000709";
nscaf1681	SilkDB_lncRNA	exon	5642823	5643147	.	+	.	transcript_id "TCONS_00013882"; gene_id "XLOC_000709";
nscaf1681	SilkDB_lncRNA	exon	5646441	5646610	.	+	.	transcript_id "TCONS_00013882"; gene_id "XLOC_000709";
nscaf1681	SilkDB_lncRNA	exon	5646703	5647325	.	+	.	transcript_id "TCONS_00013882"; gene_id "XLOC_000709";
nscaf1681	SilkDB_lncRNA	exon	5642823	5642980	.	+	.	transcript_id "TCONS_00013883"; gene_id "XLOC_000709";
nscaf1681	SilkDB_lncRNA	exon	5643148	5643270	.	+	.	transcript_id "TCONS_00013883"; gene_id "XLOC_000709";
nscaf1681	SilkDB_lncRNA	exon	5646441	5646610	.	+	.	transcript_id "TCONS_00013883"; gene_id "XLOC_000709";
nscaf1681	SilkDB_lncRNA	exon	5646703	5647325	.	+	.	transcript_id "TCONS_00013883"; gene_id "XLOC_000709";
nscaf1681	SilkDB_lncRNA	exon	5644612	5644653	.	+	.	transcript_id "TCONS_00013884"; gene_id "XLOC_000709";
nscaf1681	SilkDB_lncRNA	exon	5646441	5647325	.	+	.	transcript_id "TCONS_00013884"; gene_id "XLOC_000709";
nscaf1681	SilkDB_lncRNA	exon	5738780	5738930	.	+	.	transcript_id "TCONS_00013982"; gene_id "XLOC_000712";
nscaf1681	SilkDB_lncRNA	exon	5745638	5745913	.	+	.	transcript_id "TCONS_00013982"; gene_id "XLOC_000712";
nscaf1681	SilkDB_lncRNA	exon	5749316	5749844	.	+	.	transcript_id "TCONS_00013983"; gene_id "XLOC_000713";
nscaf1681	SilkDB_lncRNA	exon	5753019	5754915	.	+	.	transcript_id "TCONS_00013983"; gene_id "XLOC_000713";
nscaf1681	SilkDB_lncRNA	exon	5752842	5752919	.	+	.	transcript_id "TCONS_00013985"; gene_id "XLOC_000713";
nscaf1681	SilkDB_lncRNA	exon	5753019	5754915	.	+	.	transcript_id "TCONS_00013985"; gene_id "XLOC_000713";
nscaf1681	SilkDB_lncRNA	exon	5759090	5759120	.	+	.	transcript_id "TCONS_00013993"; gene_id "XLOC_000711";
nscaf1681	SilkDB_lncRNA	exon	5763454	5763580	.	+	.	transcript_id "TCONS_00013993"; gene_id "XLOC_000711";
nscaf1681	SilkDB_lncRNA	exon	5763998	5764047	.	+	.	transcript_id "TCONS_00013993"; gene_id "XLOC_000711";
nscaf1681	SilkDB_lncRNA	exon	5798756	5799413	.	-	.	transcript_id "TCONS_00019548"; gene_id "XLOC_000874";
nscaf1681	SilkDB_lncRNA	exon	5799646	5799926	.	-	.	transcript_id "TCONS_00019548"; gene_id "XLOC_000874";
nscaf1681	SilkDB_lncRNA	exon	5800366	5800699	.	-	.	transcript_id "TCONS_00019548"; gene_id "XLOC_000874";
nscaf1681	SilkDB_lncRNA	exon	5807624	5807765	.	+	.	transcript_id "TCONS_00014173"; gene_id "XLOC_000716";
nscaf1681	SilkDB_lncRNA	exon	5811727	5811997	.	+	.	transcript_id "TCONS_00014173"; gene_id "XLOC_000716";
nscaf1690	SilkDB_lncRNA	exon	136203	137289	.	-	.	transcript_id "TCONS_00026422"; gene_id "XLOC_001123";
nscaf1690	SilkDB_lncRNA	exon	137775	137980	.	-	.	transcript_id "TCONS_00026422"; gene_id "XLOC_001123";
nscaf1690	SilkDB_lncRNA	exon	136203	137289	.	-	.	transcript_id "TCONS_00026424"; gene_id "XLOC_001123";
nscaf1690	SilkDB_lncRNA	exon	138019	138137	.	-	.	transcript_id "TCONS_00026424"; gene_id "XLOC_001123";
nscaf1690	SilkDB_lncRNA	exon	138931	139107	.	-	.	transcript_id "TCONS_00026425"; gene_id "XLOC_001124";
nscaf1690	SilkDB_lncRNA	exon	140429	140492	.	-	.	transcript_id "TCONS_00026425"; gene_id "XLOC_001124";
nscaf1690	SilkDB_lncRNA	exon	138931	139107	.	-	.	transcript_id "TCONS_00026426"; gene_id "XLOC_001124";
nscaf1690	SilkDB_lncRNA	exon	144259	145034	.	-	.	transcript_id "TCONS_00026426"; gene_id "XLOC_001124";
nscaf1690	SilkDB_lncRNA	exon	165412	169672	.	-	.	transcript_id "TCONS_00026427"; gene_id "XLOC_001125";
nscaf1690	SilkDB_lncRNA	exon	170427	171455	.	-	.	transcript_id "TCONS_00026427"; gene_id "XLOC_001125";
nscaf1690	SilkDB_lncRNA	exon	229006	229167	.	+	.	transcript_id "TCONS_00019596"; gene_id "XLOC_000897";
nscaf1690	SilkDB_lncRNA	exon	248062	248229	.	+	.	transcript_id "TCONS_00019596"; gene_id "XLOC_000897";
nscaf1690	SilkDB_lncRNA	exon	240343	240432	.	+	.	transcript_id "TCONS_00019606"; gene_id "XLOC_000897";
nscaf1690	SilkDB_lncRNA	exon	241181	242076	.	+	.	transcript_id "TCONS_00019606"; gene_id "XLOC_000897";
nscaf1690	SilkDB_lncRNA	exon	248062	248229	.	+	.	transcript_id "TCONS_00019606"; gene_id "XLOC_000897";
nscaf1690	SilkDB_lncRNA	exon	300279	300447	.	-	.	transcript_id "TCONS_00026492"; gene_id "XLOC_001127";
nscaf1690	SilkDB_lncRNA	exon	301357	302517	.	-	.	transcript_id "TCONS_00026492"; gene_id "XLOC_001127";
nscaf1690	SilkDB_lncRNA	exon	352717	352847	.	+	.	transcript_id "TCONS_00019617"; gene_id "XLOC_000898";
nscaf1690	SilkDB_lncRNA	exon	354227	354384	.	+	.	transcript_id "TCONS_00019617"; gene_id "XLOC_000898";
nscaf1690	SilkDB_lncRNA	exon	354636	354713	.	+	.	transcript_id "TCONS_00019617"; gene_id "XLOC_000898";
nscaf1690	SilkDB_lncRNA	exon	354006	354097	.	+	.	transcript_id "TCONS_00019618"; gene_id "XLOC_000898";
nscaf1690	SilkDB_lncRNA	exon	354227	354384	.	+	.	transcript_id "TCONS_00019618"; gene_id "XLOC_000898";
nscaf1690	SilkDB_lncRNA	exon	354636	354713	.	+	.	transcript_id "TCONS_00019618"; gene_id "XLOC_000898";
nscaf1690	SilkDB_lncRNA	exon	367965	368235	.	+	.	transcript_id "TCONS_00019619"; gene_id "XLOC_000899";
nscaf1690	SilkDB_lncRNA	exon	369383	369478	.	+	.	transcript_id "TCONS_00019619"; gene_id "XLOC_000899";
nscaf1690	SilkDB_lncRNA	exon	370071	370324	.	+	.	transcript_id "TCONS_00019619"; gene_id "XLOC_000899";
nscaf1690	SilkDB_lncRNA	exon	367965	368235	.	+	.	transcript_id "TCONS_00019620"; gene_id "XLOC_000899";
nscaf1690	SilkDB_lncRNA	exon	369383	369478	.	+	.	transcript_id "TCONS_00019620"; gene_id "XLOC_000899";
nscaf1690	SilkDB_lncRNA	exon	380766	380839	.	+	.	transcript_id "TCONS_00019620"; gene_id "XLOC_000899";
nscaf1690	SilkDB_lncRNA	exon	382720	382812	.	+	.	transcript_id "TCONS_00019620"; gene_id "XLOC_000899";
nscaf1690	SilkDB_lncRNA	exon	383410	383707	.	+	.	transcript_id "TCONS_00019620"; gene_id "XLOC_000899";
nscaf1690	SilkDB_lncRNA	exon	367965	368235	.	+	.	transcript_id "TCONS_00019621"; gene_id "XLOC_000899";
nscaf1690	SilkDB_lncRNA	exon	369383	369478	.	+	.	transcript_id "TCONS_00019621"; gene_id "XLOC_000899";
nscaf1690	SilkDB_lncRNA	exon	382720	382812	.	+	.	transcript_id "TCONS_00019621"; gene_id "XLOC_000899";
nscaf1690	SilkDB_lncRNA	exon	383410	383707	.	+	.	transcript_id "TCONS_00019621"; gene_id "XLOC_000899";
nscaf1690	SilkDB_lncRNA	exon	403117	403388	.	-	.	transcript_id "TCONS_00026494"; gene_id "XLOC_001128";
nscaf1690	SilkDB_lncRNA	exon	408496	408552	.	-	.	transcript_id "TCONS_00026494"; gene_id "XLOC_001128";
nscaf1690	SilkDB_lncRNA	exon	436684	436818	.	+	.	transcript_id "TCONS_00019926"; gene_id "XLOC_000900";
nscaf1690	SilkDB_lncRNA	exon	445516	445966	.	+	.	transcript_id "TCONS_00019926"; gene_id "XLOC_000900";
nscaf1690	SilkDB_lncRNA	exon	447738	447907	.	+	.	transcript_id "TCONS_00019930"; gene_id "XLOC_000901";
nscaf1690	SilkDB_lncRNA	exon	467779	468040	.	+	.	transcript_id "TCONS_00019930"; gene_id "XLOC_000901";
nscaf1690	SilkDB_lncRNA	exon	478758	479202	.	-	.	transcript_id "TCONS_00026503"; gene_id "XLOC_001128";
nscaf1690	SilkDB_lncRNA	exon	486119	486231	.	-	.	transcript_id "TCONS_00026503"; gene_id "XLOC_001128";
nscaf1690	SilkDB_lncRNA	exon	486539	486685	.	-	.	transcript_id "TCONS_00026503"; gene_id "XLOC_001128";
nscaf1690	SilkDB_lncRNA	exon	485640	485706	.	-	.	transcript_id "TCONS_00026505"; gene_id "XLOC_001128";
nscaf1690	SilkDB_lncRNA	exon	486119	486231	.	-	.	transcript_id "TCONS_00026505"; gene_id "XLOC_001128";
nscaf1690	SilkDB_lncRNA	exon	486539	486685	.	-	.	transcript_id "TCONS_00026505"; gene_id "XLOC_001128";
nscaf1690	SilkDB_lncRNA	exon	515867	517489	.	-	.	transcript_id "TCONS_00026506"; gene_id "XLOC_001129";
nscaf1690	SilkDB_lncRNA	exon	518418	518939	.	-	.	transcript_id "TCONS_00026506"; gene_id "XLOC_001129";
nscaf1690	SilkDB_lncRNA	exon	515867	517964	.	-	.	transcript_id "TCONS_00026507"; gene_id "XLOC_001129";
nscaf1690	SilkDB_lncRNA	exon	518418	518939	.	-	.	transcript_id "TCONS_00026507"; gene_id "XLOC_001129";
nscaf1690	SilkDB_lncRNA	exon	515867	516855	.	-	.	transcript_id "TCONS_00026509"; gene_id "XLOC_001129";
nscaf1690	SilkDB_lncRNA	exon	517095	517964	.	-	.	transcript_id "TCONS_00026509"; gene_id "XLOC_001129";
nscaf1690	SilkDB_lncRNA	exon	518418	518939	.	-	.	transcript_id "TCONS_00026509"; gene_id "XLOC_001129";
nscaf1690	SilkDB_lncRNA	exon	515867	516855	.	-	.	transcript_id "TCONS_00026510"; gene_id "XLOC_001129";
nscaf1690	SilkDB_lncRNA	exon	517095	517489	.	-	.	transcript_id "TCONS_00026510"; gene_id "XLOC_001129";
nscaf1690	SilkDB_lncRNA	exon	518418	518552	.	-	.	transcript_id "TCONS_00026510"; gene_id "XLOC_001129";
nscaf1690	SilkDB_lncRNA	exon	518951	519006	.	-	.	transcript_id "TCONS_00026510"; gene_id "XLOC_001129";
nscaf1690	SilkDB_lncRNA	exon	515867	517964	.	-	.	transcript_id "TCONS_00026511"; gene_id "XLOC_001129";
nscaf1690	SilkDB_lncRNA	exon	518418	518549	.	-	.	transcript_id "TCONS_00026511"; gene_id "XLOC_001129";
nscaf1690	SilkDB_lncRNA	exon	518951	519006	.	-	.	transcript_id "TCONS_00026511"; gene_id "XLOC_001129";
nscaf1690	SilkDB_lncRNA	exon	515867	516855	.	-	.	transcript_id "TCONS_00026512"; gene_id "XLOC_001129";
nscaf1690	SilkDB_lncRNA	exon	517095	517489	.	-	.	transcript_id "TCONS_00026512"; gene_id "XLOC_001129";
nscaf1690	SilkDB_lncRNA	exon	518418	518549	.	-	.	transcript_id "TCONS_00026512"; gene_id "XLOC_001129";
nscaf1690	SilkDB_lncRNA	exon	518951	519006	.	-	.	transcript_id "TCONS_00026512"; gene_id "XLOC_001129";
nscaf1690	SilkDB_lncRNA	exon	572180	572329	.	+	.	transcript_id "TCONS_00019956"; gene_id "XLOC_000905";
nscaf1690	SilkDB_lncRNA	exon	572679	573433	.	+	.	transcript_id "TCONS_00019956"; gene_id "XLOC_000905";
nscaf1690	SilkDB_lncRNA	exon	634782	635433	.	+	.	transcript_id "TCONS_00019966"; gene_id "XLOC_000908";
nscaf1690	SilkDB_lncRNA	exon	636460	636914	.	+	.	transcript_id "TCONS_00019966"; gene_id "XLOC_000908";
nscaf1690	SilkDB_lncRNA	exon	641867	642463	.	+	.	transcript_id "TCONS_00019969"; gene_id "XLOC_000909";
nscaf1690	SilkDB_lncRNA	exon	645280	645355	.	+	.	transcript_id "TCONS_00019969"; gene_id "XLOC_000909";
nscaf1690	SilkDB_lncRNA	exon	645476	647590	.	+	.	transcript_id "TCONS_00019969"; gene_id "XLOC_000909";
nscaf1690	SilkDB_lncRNA	exon	641867	642463	.	+	.	transcript_id "TCONS_00019971"; gene_id "XLOC_000909";
nscaf1690	SilkDB_lncRNA	exon	644149	644269	.	+	.	transcript_id "TCONS_00019971"; gene_id "XLOC_000909";
nscaf1690	SilkDB_lncRNA	exon	645280	645359	.	+	.	transcript_id "TCONS_00019971"; gene_id "XLOC_000909";
nscaf1690	SilkDB_lncRNA	exon	645476	647590	.	+	.	transcript_id "TCONS_00019971"; gene_id "XLOC_000909";
nscaf1690	SilkDB_lncRNA	exon	641867	642463	.	+	.	transcript_id "TCONS_00019973"; gene_id "XLOC_000909";
nscaf1690	SilkDB_lncRNA	exon	644149	644269	.	+	.	transcript_id "TCONS_00019973"; gene_id "XLOC_000909";
nscaf1690	SilkDB_lncRNA	exon	645280	645355	.	+	.	transcript_id "TCONS_00019973"; gene_id "XLOC_000909";
nscaf1690	SilkDB_lncRNA	exon	645476	647590	.	+	.	transcript_id "TCONS_00019973"; gene_id "XLOC_000909";
nscaf1690	SilkDB_lncRNA	exon	641867	642463	.	+	.	transcript_id "TCONS_00019978"; gene_id "XLOC_000909";
nscaf1690	SilkDB_lncRNA	exon	644149	644269	.	+	.	transcript_id "TCONS_00019978"; gene_id "XLOC_000909";
nscaf1690	SilkDB_lncRNA	exon	645280	645353	.	+	.	transcript_id "TCONS_00019978"; gene_id "XLOC_000909";
nscaf1690	SilkDB_lncRNA	exon	645474	647590	.	+	.	transcript_id "TCONS_00019978"; gene_id "XLOC_000909";
nscaf1690	SilkDB_lncRNA	exon	642181	642463	.	+	.	transcript_id "TCONS_00019994"; gene_id "XLOC_000909";
nscaf1690	SilkDB_lncRNA	exon	644149	645184	.	+	.	transcript_id "TCONS_00019994"; gene_id "XLOC_000909";
nscaf1690	SilkDB_lncRNA	exon	645288	645355	.	+	.	transcript_id "TCONS_00019994"; gene_id "XLOC_000909";
nscaf1690	SilkDB_lncRNA	exon	645476	647590	.	+	.	transcript_id "TCONS_00019994"; gene_id "XLOC_000909";
nscaf1690	SilkDB_lncRNA	exon	642181	642463	.	+	.	transcript_id "TCONS_00020001"; gene_id "XLOC_000909";
nscaf1690	SilkDB_lncRNA	exon	644149	644269	.	+	.	transcript_id "TCONS_00020001"; gene_id "XLOC_000909";
nscaf1690	SilkDB_lncRNA	exon	645280	645327	.	+	.	transcript_id "TCONS_00020001"; gene_id "XLOC_000909";
nscaf1690	SilkDB_lncRNA	exon	645650	647590	.	+	.	transcript_id "TCONS_00020001"; gene_id "XLOC_000909";
nscaf1690	SilkDB_lncRNA	exon	642181	642296	.	+	.	transcript_id "TCONS_00020003"; gene_id "XLOC_000909";
nscaf1690	SilkDB_lncRNA	exon	645280	645327	.	+	.	transcript_id "TCONS_00020003"; gene_id "XLOC_000909";
nscaf1690	SilkDB_lncRNA	exon	645650	647590	.	+	.	transcript_id "TCONS_00020003"; gene_id "XLOC_000909";
nscaf1690	SilkDB_lncRNA	exon	642181	643404	.	+	.	transcript_id "TCONS_00020006"; gene_id "XLOC_000909";
nscaf1690	SilkDB_lncRNA	exon	644149	645184	.	+	.	transcript_id "TCONS_00020006"; gene_id "XLOC_000909";
nscaf1690	SilkDB_lncRNA	exon	645288	645355	.	+	.	transcript_id "TCONS_00020006"; gene_id "XLOC_000909";
nscaf1690	SilkDB_lncRNA	exon	645476	647590	.	+	.	transcript_id "TCONS_00020006"; gene_id "XLOC_000909";
nscaf1690	SilkDB_lncRNA	exon	642181	643404	.	+	.	transcript_id "TCONS_00020007"; gene_id "XLOC_000909";
nscaf1690	SilkDB_lncRNA	exon	644149	645184	.	+	.	transcript_id "TCONS_00020007"; gene_id "XLOC_000909";
nscaf1690	SilkDB_lncRNA	exon	645280	645355	.	+	.	transcript_id "TCONS_00020007"; gene_id "XLOC_000909";
nscaf1690	SilkDB_lncRNA	exon	645476	647590	.	+	.	transcript_id "TCONS_00020007"; gene_id "XLOC_000909";
nscaf1690	SilkDB_lncRNA	exon	642181	644046	.	+	.	transcript_id "TCONS_00020010"; gene_id "XLOC_000909";
nscaf1690	SilkDB_lncRNA	exon	644149	645184	.	+	.	transcript_id "TCONS_00020010"; gene_id "XLOC_000909";
nscaf1690	SilkDB_lncRNA	exon	645288	645355	.	+	.	transcript_id "TCONS_00020010"; gene_id "XLOC_000909";
nscaf1690	SilkDB_lncRNA	exon	645476	647590	.	+	.	transcript_id "TCONS_00020010"; gene_id "XLOC_000909";
nscaf1690	SilkDB_lncRNA	exon	642181	643404	.	+	.	transcript_id "TCONS_00020011"; gene_id "XLOC_000909";
nscaf1690	SilkDB_lncRNA	exon	644149	644269	.	+	.	transcript_id "TCONS_00020011"; gene_id "XLOC_000909";
nscaf1690	SilkDB_lncRNA	exon	645280	645355	.	+	.	transcript_id "TCONS_00020011"; gene_id "XLOC_000909";
nscaf1690	SilkDB_lncRNA	exon	645476	647590	.	+	.	transcript_id "TCONS_00020011"; gene_id "XLOC_000909";
nscaf1690	SilkDB_lncRNA	exon	642181	644046	.	+	.	transcript_id "TCONS_00020012"; gene_id "XLOC_000909";
nscaf1690	SilkDB_lncRNA	exon	644149	645184	.	+	.	transcript_id "TCONS_00020012"; gene_id "XLOC_000909";
nscaf1690	SilkDB_lncRNA	exon	645288	645359	.	+	.	transcript_id "TCONS_00020012"; gene_id "XLOC_000909";
nscaf1690	SilkDB_lncRNA	exon	645476	647590	.	+	.	transcript_id "TCONS_00020012"; gene_id "XLOC_000909";
nscaf1690	SilkDB_lncRNA	exon	642181	642296	.	+	.	transcript_id "TCONS_00020017"; gene_id "XLOC_000909";
nscaf1690	SilkDB_lncRNA	exon	645280	645359	.	+	.	transcript_id "TCONS_00020017"; gene_id "XLOC_000909";
nscaf1690	SilkDB_lncRNA	exon	645476	647590	.	+	.	transcript_id "TCONS_00020017"; gene_id "XLOC_000909";
nscaf1690	SilkDB_lncRNA	exon	642181	642296	.	+	.	transcript_id "TCONS_00020019"; gene_id "XLOC_000909";
nscaf1690	SilkDB_lncRNA	exon	645280	645355	.	+	.	transcript_id "TCONS_00020019"; gene_id "XLOC_000909";
nscaf1690	SilkDB_lncRNA	exon	645476	647590	.	+	.	transcript_id "TCONS_00020019"; gene_id "XLOC_000909";
nscaf1690	SilkDB_lncRNA	exon	642181	644046	.	+	.	transcript_id "TCONS_00020028"; gene_id "XLOC_000909";
nscaf1690	SilkDB_lncRNA	exon	644149	644269	.	+	.	transcript_id "TCONS_00020028"; gene_id "XLOC_000909";
nscaf1690	SilkDB_lncRNA	exon	645280	645355	.	+	.	transcript_id "TCONS_00020028"; gene_id "XLOC_000909";
nscaf1690	SilkDB_lncRNA	exon	645476	647590	.	+	.	transcript_id "TCONS_00020028"; gene_id "XLOC_000909";
nscaf1690	SilkDB_lncRNA	exon	642181	642463	.	+	.	transcript_id "TCONS_00020029"; gene_id "XLOC_000909";
nscaf1690	SilkDB_lncRNA	exon	644149	645184	.	+	.	transcript_id "TCONS_00020029"; gene_id "XLOC_000909";
nscaf1690	SilkDB_lncRNA	exon	645280	645327	.	+	.	transcript_id "TCONS_00020029"; gene_id "XLOC_000909";
nscaf1690	SilkDB_lncRNA	exon	645650	647590	.	+	.	transcript_id "TCONS_00020029"; gene_id "XLOC_000909";
nscaf1690	SilkDB_lncRNA	exon	642181	644046	.	+	.	transcript_id "TCONS_00020034"; gene_id "XLOC_000909";
nscaf1690	SilkDB_lncRNA	exon	644149	645184	.	+	.	transcript_id "TCONS_00020034"; gene_id "XLOC_000909";
nscaf1690	SilkDB_lncRNA	exon	645280	645355	.	+	.	transcript_id "TCONS_00020034"; gene_id "XLOC_000909";
nscaf1690	SilkDB_lncRNA	exon	645476	647590	.	+	.	transcript_id "TCONS_00020034"; gene_id "XLOC_000909";
nscaf1690	SilkDB_lncRNA	exon	642181	642296	.	+	.	transcript_id "TCONS_00020038"; gene_id "XLOC_000909";
nscaf1690	SilkDB_lncRNA	exon	645280	645363	.	+	.	transcript_id "TCONS_00020038"; gene_id "XLOC_000909";
nscaf1690	SilkDB_lncRNA	exon	645476	647590	.	+	.	transcript_id "TCONS_00020038"; gene_id "XLOC_000909";
nscaf1690	SilkDB_lncRNA	exon	643362	643385	.	+	.	transcript_id "TCONS_00020051"; gene_id "XLOC_000909";
nscaf1690	SilkDB_lncRNA	exon	644149	644269	.	+	.	transcript_id "TCONS_00020051"; gene_id "XLOC_000909";
nscaf1690	SilkDB_lncRNA	exon	645280	645359	.	+	.	transcript_id "TCONS_00020051"; gene_id "XLOC_000909";
nscaf1690	SilkDB_lncRNA	exon	645476	647590	.	+	.	transcript_id "TCONS_00020051"; gene_id "XLOC_000909";
nscaf1690	SilkDB_lncRNA	exon	643362	643385	.	+	.	transcript_id "TCONS_00020053"; gene_id "XLOC_000909";
nscaf1690	SilkDB_lncRNA	exon	644149	644269	.	+	.	transcript_id "TCONS_00020053"; gene_id "XLOC_000909";
nscaf1690	SilkDB_lncRNA	exon	645280	645353	.	+	.	transcript_id "TCONS_00020053"; gene_id "XLOC_000909";
nscaf1690	SilkDB_lncRNA	exon	645474	647590	.	+	.	transcript_id "TCONS_00020053"; gene_id "XLOC_000909";
nscaf1690	SilkDB_lncRNA	exon	643362	643385	.	+	.	transcript_id "TCONS_00020054"; gene_id "XLOC_000909";
nscaf1690	SilkDB_lncRNA	exon	644149	645184	.	+	.	transcript_id "TCONS_00020054"; gene_id "XLOC_000909";
nscaf1690	SilkDB_lncRNA	exon	645282	645355	.	+	.	transcript_id "TCONS_00020054"; gene_id "XLOC_000909";
nscaf1690	SilkDB_lncRNA	exon	645476	647590	.	+	.	transcript_id "TCONS_00020054"; gene_id "XLOC_000909";
nscaf1690	SilkDB_lncRNA	exon	643362	643385	.	+	.	transcript_id "TCONS_00020055"; gene_id "XLOC_000909";
nscaf1690	SilkDB_lncRNA	exon	644149	645184	.	+	.	transcript_id "TCONS_00020055"; gene_id "XLOC_000909";
nscaf1690	SilkDB_lncRNA	exon	645280	645355	.	+	.	transcript_id "TCONS_00020055"; gene_id "XLOC_000909";
nscaf1690	SilkDB_lncRNA	exon	645476	647590	.	+	.	transcript_id "TCONS_00020055"; gene_id "XLOC_000909";
nscaf1690	SilkDB_lncRNA	exon	643362	643385	.	+	.	transcript_id "TCONS_00020057"; gene_id "XLOC_000909";
nscaf1690	SilkDB_lncRNA	exon	644149	645184	.	+	.	transcript_id "TCONS_00020057"; gene_id "XLOC_000909";
nscaf1690	SilkDB_lncRNA	exon	645280	645353	.	+	.	transcript_id "TCONS_00020057"; gene_id "XLOC_000909";
nscaf1690	SilkDB_lncRNA	exon	645474	647590	.	+	.	transcript_id "TCONS_00020057"; gene_id "XLOC_000909";
nscaf1690	SilkDB_lncRNA	exon	643362	643385	.	+	.	transcript_id "TCONS_00020058"; gene_id "XLOC_000909";
nscaf1690	SilkDB_lncRNA	exon	644149	644269	.	+	.	transcript_id "TCONS_00020058"; gene_id "XLOC_000909";
nscaf1690	SilkDB_lncRNA	exon	645280	645355	.	+	.	transcript_id "TCONS_00020058"; gene_id "XLOC_000909";
nscaf1690	SilkDB_lncRNA	exon	645476	647590	.	+	.	transcript_id "TCONS_00020058"; gene_id "XLOC_000909";
nscaf1690	SilkDB_lncRNA	exon	643362	643385	.	+	.	transcript_id "TCONS_00020060"; gene_id "XLOC_000909";
nscaf1690	SilkDB_lncRNA	exon	644149	645095	.	+	.	transcript_id "TCONS_00020060"; gene_id "XLOC_000909";
nscaf1690	SilkDB_lncRNA	exon	645280	645359	.	+	.	transcript_id "TCONS_00020060"; gene_id "XLOC_000909";
nscaf1690	SilkDB_lncRNA	exon	645476	647590	.	+	.	transcript_id "TCONS_00020060"; gene_id "XLOC_000909";
nscaf1690	SilkDB_lncRNA	exon	643362	643385	.	+	.	transcript_id "TCONS_00020063"; gene_id "XLOC_000909";
nscaf1690	SilkDB_lncRNA	exon	644149	645095	.	+	.	transcript_id "TCONS_00020063"; gene_id "XLOC_000909";
nscaf1690	SilkDB_lncRNA	exon	645280	645355	.	+	.	transcript_id "TCONS_00020063"; gene_id "XLOC_000909";
nscaf1690	SilkDB_lncRNA	exon	645476	647590	.	+	.	transcript_id "TCONS_00020063"; gene_id "XLOC_000909";
nscaf1690	SilkDB_lncRNA	exon	643362	643385	.	+	.	transcript_id "TCONS_00020064"; gene_id "XLOC_000909";
nscaf1690	SilkDB_lncRNA	exon	644149	645184	.	+	.	transcript_id "TCONS_00020064"; gene_id "XLOC_000909";
nscaf1690	SilkDB_lncRNA	exon	645282	645359	.	+	.	transcript_id "TCONS_00020064"; gene_id "XLOC_000909";
nscaf1690	SilkDB_lncRNA	exon	645476	647590	.	+	.	transcript_id "TCONS_00020064"; gene_id "XLOC_000909";
nscaf1690	SilkDB_lncRNA	exon	643362	643385	.	+	.	transcript_id "TCONS_00020066"; gene_id "XLOC_000909";
nscaf1690	SilkDB_lncRNA	exon	644149	645184	.	+	.	transcript_id "TCONS_00020066"; gene_id "XLOC_000909";
nscaf1690	SilkDB_lncRNA	exon	645280	645359	.	+	.	transcript_id "TCONS_00020066"; gene_id "XLOC_000909";
nscaf1690	SilkDB_lncRNA	exon	645476	647590	.	+	.	transcript_id "TCONS_00020066"; gene_id "XLOC_000909";
nscaf1690	SilkDB_lncRNA	exon	650871	651094	.	+	.	transcript_id "TCONS_00020067"; gene_id "XLOC_000910";
nscaf1690	SilkDB_lncRNA	exon	651245	652943	.	+	.	transcript_id "TCONS_00020067"; gene_id "XLOC_000910";
nscaf1690	SilkDB_lncRNA	exon	790709	790976	.	-	.	transcript_id "TCONS_00027135"; gene_id "XLOC_001139";
nscaf1690	SilkDB_lncRNA	exon	795444	795563	.	-	.	transcript_id "TCONS_00027135"; gene_id "XLOC_001139";
nscaf1690	SilkDB_lncRNA	exon	802127	803688	.	-	.	transcript_id "TCONS_00027136"; gene_id "XLOC_001140";
nscaf1690	SilkDB_lncRNA	exon	803772	804007	.	-	.	transcript_id "TCONS_00027136"; gene_id "XLOC_001140";
nscaf1690	SilkDB_lncRNA	exon	804108	804181	.	-	.	transcript_id "TCONS_00027136"; gene_id "XLOC_001140";
nscaf1690	SilkDB_lncRNA	exon	802127	803688	.	-	.	transcript_id "TCONS_00027137"; gene_id "XLOC_001140";
nscaf1690	SilkDB_lncRNA	exon	803772	804007	.	-	.	transcript_id "TCONS_00027137"; gene_id "XLOC_001140";
nscaf1690	SilkDB_lncRNA	exon	804466	804602	.	-	.	transcript_id "TCONS_00027137"; gene_id "XLOC_001140";
nscaf1690	SilkDB_lncRNA	exon	802127	803688	.	-	.	transcript_id "TCONS_00027138"; gene_id "XLOC_001140";
nscaf1690	SilkDB_lncRNA	exon	803772	804007	.	-	.	transcript_id "TCONS_00027138"; gene_id "XLOC_001140";
nscaf1690	SilkDB_lncRNA	exon	804335	804602	.	-	.	transcript_id "TCONS_00027138"; gene_id "XLOC_001140";
nscaf1690	SilkDB_lncRNA	exon	888895	888928	.	-	.	transcript_id "TCONS_00027239"; gene_id "XLOC_001144";
nscaf1690	SilkDB_lncRNA	exon	889149	889707	.	-	.	transcript_id "TCONS_00027239"; gene_id "XLOC_001144";
nscaf1690	SilkDB_lncRNA	exon	901778	902238	.	-	.	transcript_id "TCONS_00027240"; gene_id "XLOC_001145";
nscaf1690	SilkDB_lncRNA	exon	902903	903450	.	-	.	transcript_id "TCONS_00027240"; gene_id "XLOC_001145";
nscaf1690	SilkDB_lncRNA	exon	1517660	1524119	.	-	.	transcript_id "TCONS_00027560"; gene_id "XLOC_001159";
nscaf1690	SilkDB_lncRNA	exon	1539086	1539214	.	-	.	transcript_id "TCONS_00027560"; gene_id "XLOC_001159";
nscaf1690	SilkDB_lncRNA	exon	1542596	1542629	.	-	.	transcript_id "TCONS_00027560"; gene_id "XLOC_001159";
nscaf1690	SilkDB_lncRNA	exon	1661253	1664281	.	-	.	transcript_id "TCONS_00027566"; gene_id "XLOC_001158";
nscaf1690	SilkDB_lncRNA	exon	1664354	1664386	.	-	.	transcript_id "TCONS_00027566"; gene_id "XLOC_001158";
nscaf1690	SilkDB_lncRNA	exon	1711613	1711919	.	-	.	transcript_id "TCONS_00027720"; gene_id "XLOC_001158";
nscaf1690	SilkDB_lncRNA	exon	1715954	1716072	.	-	.	transcript_id "TCONS_00027720"; gene_id "XLOC_001158";
nscaf1690	SilkDB_lncRNA	exon	1716523	1716840	.	-	.	transcript_id "TCONS_00027720"; gene_id "XLOC_001158";
nscaf1690	SilkDB_lncRNA	exon	1788678	1789324	.	+	.	transcript_id "TCONS_00020539"; gene_id "XLOC_000935";
nscaf1690	SilkDB_lncRNA	exon	1789550	1789893	.	+	.	transcript_id "TCONS_00020539"; gene_id "XLOC_000935";
nscaf1690	SilkDB_lncRNA	exon	1788678	1788903	.	+	.	transcript_id "TCONS_00020540"; gene_id "XLOC_000935";
nscaf1690	SilkDB_lncRNA	exon	1789131	1789324	.	+	.	transcript_id "TCONS_00020540"; gene_id "XLOC_000935";
nscaf1690	SilkDB_lncRNA	exon	1789550	1789893	.	+	.	transcript_id "TCONS_00020540"; gene_id "XLOC_000935";
nscaf1690	SilkDB_lncRNA	exon	1788678	1788806	.	+	.	transcript_id "TCONS_00020541"; gene_id "XLOC_000935";
nscaf1690	SilkDB_lncRNA	exon	1789131	1789324	.	+	.	transcript_id "TCONS_00020541"; gene_id "XLOC_000935";
nscaf1690	SilkDB_lncRNA	exon	1790524	1794402	.	+	.	transcript_id "TCONS_00020541"; gene_id "XLOC_000935";
nscaf1690	SilkDB_lncRNA	exon	1788678	1788806	.	+	.	transcript_id "TCONS_00020542"; gene_id "XLOC_000935";
nscaf1690	SilkDB_lncRNA	exon	1789131	1789758	.	+	.	transcript_id "TCONS_00020542"; gene_id "XLOC_000935";
nscaf1690	SilkDB_lncRNA	exon	1790107	1794402	.	+	.	transcript_id "TCONS_00020542"; gene_id "XLOC_000935";
nscaf1690	SilkDB_lncRNA	exon	1788678	1788903	.	+	.	transcript_id "TCONS_00020543"; gene_id "XLOC_000935";
nscaf1690	SilkDB_lncRNA	exon	1789131	1789324	.	+	.	transcript_id "TCONS_00020543"; gene_id "XLOC_000935";
nscaf1690	SilkDB_lncRNA	exon	1790524	1794402	.	+	.	transcript_id "TCONS_00020543"; gene_id "XLOC_000935";
nscaf1690	SilkDB_lncRNA	exon	1863152	1863647	.	-	.	transcript_id "TCONS_00027772"; gene_id "XLOC_001161";
nscaf1690	SilkDB_lncRNA	exon	1864278	1865002	.	-	.	transcript_id "TCONS_00027772"; gene_id "XLOC_001161";
nscaf1690	SilkDB_lncRNA	exon	1904197	1905672	.	+	.	transcript_id "TCONS_00020549"; gene_id "XLOC_000938";
nscaf1690	SilkDB_lncRNA	exon	1906819	1908180	.	+	.	transcript_id "TCONS_00020549"; gene_id "XLOC_000938";
nscaf1690	SilkDB_lncRNA	exon	2051964	2052028	.	-	.	transcript_id "TCONS_00027786"; gene_id "XLOC_001162";
nscaf1690	SilkDB_lncRNA	exon	2055922	2056190	.	-	.	transcript_id "TCONS_00027786"; gene_id "XLOC_001162";
nscaf1690	SilkDB_lncRNA	exon	2060904	2061072	.	-	.	transcript_id "TCONS_00027787"; gene_id "XLOC_001163";
nscaf1690	SilkDB_lncRNA	exon	2062283	2062569	.	-	.	transcript_id "TCONS_00027787"; gene_id "XLOC_001163";
nscaf1690	SilkDB_lncRNA	exon	2060904	2061072	.	-	.	transcript_id "TCONS_00027788"; gene_id "XLOC_001163";
nscaf1690	SilkDB_lncRNA	exon	2065933	2066310	.	-	.	transcript_id "TCONS_00027788"; gene_id "XLOC_001163";
nscaf1690	SilkDB_lncRNA	exon	2060904	2061072	.	-	.	transcript_id "TCONS_00027789"; gene_id "XLOC_001163";
nscaf1690	SilkDB_lncRNA	exon	2067476	2067932	.	-	.	transcript_id "TCONS_00027789"; gene_id "XLOC_001163";
nscaf1690	SilkDB_lncRNA	exon	2060904	2061072	.	-	.	transcript_id "TCONS_00027790"; gene_id "XLOC_001163";
nscaf1690	SilkDB_lncRNA	exon	2067476	2067561	.	-	.	transcript_id "TCONS_00027790"; gene_id "XLOC_001163";
nscaf1690	SilkDB_lncRNA	exon	2088094	2088264	.	-	.	transcript_id "TCONS_00027790"; gene_id "XLOC_001163";
nscaf1690	SilkDB_lncRNA	exon	2109927	2110338	.	-	.	transcript_id "TCONS_00027790"; gene_id "XLOC_001163";
nscaf1690	SilkDB_lncRNA	exon	2060904	2061072	.	-	.	transcript_id "TCONS_00027791"; gene_id "XLOC_001163";
nscaf1690	SilkDB_lncRNA	exon	2088094	2088264	.	-	.	transcript_id "TCONS_00027791"; gene_id "XLOC_001163";
nscaf1690	SilkDB_lncRNA	exon	2109927	2110338	.	-	.	transcript_id "TCONS_00027791"; gene_id "XLOC_001163";
nscaf1690	SilkDB_lncRNA	exon	2060904	2061072	.	-	.	transcript_id "TCONS_00027793"; gene_id "XLOC_001163";
nscaf1690	SilkDB_lncRNA	exon	2109927	2110338	.	-	.	transcript_id "TCONS_00027793"; gene_id "XLOC_001163";
nscaf1690	SilkDB_lncRNA	exon	2065933	2066634	.	+	.	transcript_id "TCONS_00020559"; gene_id "XLOC_000939";
nscaf1690	SilkDB_lncRNA	exon	2066935	2068462	.	+	.	transcript_id "TCONS_00020559"; gene_id "XLOC_000939";
nscaf1690	SilkDB_lncRNA	exon	2069271	2076301	.	+	.	transcript_id "TCONS_00020562"; gene_id "XLOC_000940";
nscaf1690	SilkDB_lncRNA	exon	2076378	2076549	.	+	.	transcript_id "TCONS_00020562"; gene_id "XLOC_000940";
nscaf1690	SilkDB_lncRNA	exon	2076624	2083735	.	+	.	transcript_id "TCONS_00020562"; gene_id "XLOC_000940";
nscaf1690	SilkDB_lncRNA	exon	2069271	2069501	.	+	.	transcript_id "TCONS_00020563"; gene_id "XLOC_000940";
nscaf1690	SilkDB_lncRNA	exon	2076093	2076301	.	+	.	transcript_id "TCONS_00020563"; gene_id "XLOC_000940";
nscaf1690	SilkDB_lncRNA	exon	2076378	2076549	.	+	.	transcript_id "TCONS_00020563"; gene_id "XLOC_000940";
nscaf1690	SilkDB_lncRNA	exon	2076624	2083735	.	+	.	transcript_id "TCONS_00020563"; gene_id "XLOC_000940";
nscaf1690	SilkDB_lncRNA	exon	2069271	2069501	.	+	.	transcript_id "TCONS_00020564"; gene_id "XLOC_000940";
nscaf1690	SilkDB_lncRNA	exon	2069907	2076301	.	+	.	transcript_id "TCONS_00020564"; gene_id "XLOC_000940";
nscaf1690	SilkDB_lncRNA	exon	2076378	2076549	.	+	.	transcript_id "TCONS_00020564"; gene_id "XLOC_000940";
nscaf1690	SilkDB_lncRNA	exon	2076624	2083735	.	+	.	transcript_id "TCONS_00020564"; gene_id "XLOC_000940";
nscaf1690	SilkDB_lncRNA	exon	2069271	2069501	.	+	.	transcript_id "TCONS_00020565"; gene_id "XLOC_000940";
nscaf1690	SilkDB_lncRNA	exon	2093568	2094821	.	+	.	transcript_id "TCONS_00020565"; gene_id "XLOC_000940";
nscaf1690	SilkDB_lncRNA	exon	2082942	2083298	.	-	.	transcript_id "TCONS_00027795"; gene_id "XLOC_001163";
nscaf1690	SilkDB_lncRNA	exon	2088094	2088264	.	-	.	transcript_id "TCONS_00027795"; gene_id "XLOC_001163";
nscaf1690	SilkDB_lncRNA	exon	2109927	2110338	.	-	.	transcript_id "TCONS_00027795"; gene_id "XLOC_001163";
nscaf1690	SilkDB_lncRNA	exon	2088939	2089124	.	+	.	transcript_id "TCONS_00020566"; gene_id "XLOC_000941";
nscaf1690	SilkDB_lncRNA	exon	2115666	2115797	.	+	.	transcript_id "TCONS_00020566"; gene_id "XLOC_000941";
nscaf1690	SilkDB_lncRNA	exon	2092910	2092981	.	+	.	transcript_id "TCONS_00020567"; gene_id "XLOC_000940";
nscaf1690	SilkDB_lncRNA	exon	2093572	2094821	.	+	.	transcript_id "TCONS_00020567"; gene_id "XLOC_000940";
nscaf1690	SilkDB_lncRNA	exon	2095647	2095738	.	-	.	transcript_id "TCONS_00027796"; gene_id "XLOC_001163";
nscaf1690	SilkDB_lncRNA	exon	2109927	2110338	.	-	.	transcript_id "TCONS_00027796"; gene_id "XLOC_001163";
nscaf1690	SilkDB_lncRNA	exon	2110502	2110586	.	+	.	transcript_id "TCONS_00020568"; gene_id "XLOC_000941";
nscaf1690	SilkDB_lncRNA	exon	2115666	2115797	.	+	.	transcript_id "TCONS_00020568"; gene_id "XLOC_000941";
nscaf1690	SilkDB_lncRNA	exon	2127912	2132000	.	-	.	transcript_id "TCONS_00027797"; gene_id "XLOC_001164";
nscaf1690	SilkDB_lncRNA	exon	2133646	2133797	.	-	.	transcript_id "TCONS_00027797"; gene_id "XLOC_001164";
nscaf1690	SilkDB_lncRNA	exon	2127912	2132000	.	-	.	transcript_id "TCONS_00027798"; gene_id "XLOC_001164";
nscaf1690	SilkDB_lncRNA	exon	2133722	2133797	.	-	.	transcript_id "TCONS_00027798"; gene_id "XLOC_001164";
nscaf1690	SilkDB_lncRNA	exon	2127912	2132000	.	-	.	transcript_id "TCONS_00027799"; gene_id "XLOC_001164";
nscaf1690	SilkDB_lncRNA	exon	2134178	2134504	.	-	.	transcript_id "TCONS_00027799"; gene_id "XLOC_001164";
nscaf1690	SilkDB_lncRNA	exon	2127912	2132000	.	-	.	transcript_id "TCONS_00027800"; gene_id "XLOC_001164";
nscaf1690	SilkDB_lncRNA	exon	2143550	2143617	.	-	.	transcript_id "TCONS_00027800"; gene_id "XLOC_001164";
nscaf1690	SilkDB_lncRNA	exon	2143740	2190189	.	-	.	transcript_id "TCONS_00027800"; gene_id "XLOC_001164";
nscaf1690	SilkDB_lncRNA	exon	2134045	2134177	.	-	.	transcript_id "TCONS_00027801"; gene_id "XLOC_001164";
nscaf1690	SilkDB_lncRNA	exon	2143550	2143658	.	-	.	transcript_id "TCONS_00027801"; gene_id "XLOC_001164";
nscaf1690	SilkDB_lncRNA	exon	2143215	2143617	.	-	.	transcript_id "TCONS_00027802"; gene_id "XLOC_001164";
nscaf1690	SilkDB_lncRNA	exon	2143740	2153124	.	-	.	transcript_id "TCONS_00027802"; gene_id "XLOC_001164";
nscaf1690	SilkDB_lncRNA	exon	2247111	2247344	.	-	.	transcript_id "TCONS_00027804"; gene_id "XLOC_001166";
nscaf1690	SilkDB_lncRNA	exon	2247999	2248125	.	-	.	transcript_id "TCONS_00027804"; gene_id "XLOC_001166";
nscaf1690	SilkDB_lncRNA	exon	2331554	2331889	.	-	.	transcript_id "TCONS_00027840"; gene_id "XLOC_001169";
nscaf1690	SilkDB_lncRNA	exon	2332147	2332881	.	-	.	transcript_id "TCONS_00027840"; gene_id "XLOC_001169";
nscaf1690	SilkDB_lncRNA	exon	2331554	2331831	.	-	.	transcript_id "TCONS_00027841"; gene_id "XLOC_001169";
nscaf1690	SilkDB_lncRNA	exon	2332147	2332881	.	-	.	transcript_id "TCONS_00027841"; gene_id "XLOC_001169";
nscaf1690	SilkDB_lncRNA	exon	2726466	2730316	.	-	.	transcript_id "TCONS_00027986"; gene_id "XLOC_001174";
nscaf1690	SilkDB_lncRNA	exon	2731918	2732136	.	-	.	transcript_id "TCONS_00027986"; gene_id "XLOC_001174";
nscaf1690	SilkDB_lncRNA	exon	2732672	2732857	.	-	.	transcript_id "TCONS_00027986"; gene_id "XLOC_001174";
nscaf1690	SilkDB_lncRNA	exon	2785993	2786060	.	-	.	transcript_id "TCONS_00027986"; gene_id "XLOC_001174";
nscaf1690	SilkDB_lncRNA	exon	2788310	2788366	.	-	.	transcript_id "TCONS_00027986"; gene_id "XLOC_001174";
nscaf1690	SilkDB_lncRNA	exon	2807256	2807920	.	+	.	transcript_id "TCONS_00020687"; gene_id "XLOC_000953";
nscaf1690	SilkDB_lncRNA	exon	2808229	2808370	.	+	.	transcript_id "TCONS_00020687"; gene_id "XLOC_000953";
nscaf1690	SilkDB_lncRNA	exon	2807256	2807920	.	+	.	transcript_id "TCONS_00020688"; gene_id "XLOC_000953";
nscaf1690	SilkDB_lncRNA	exon	2812273	2812403	.	+	.	transcript_id "TCONS_00020688"; gene_id "XLOC_000953";
nscaf1690	SilkDB_lncRNA	exon	2813062	2813567	.	+	.	transcript_id "TCONS_00020688"; gene_id "XLOC_000953";
nscaf1690	SilkDB_lncRNA	exon	2807256	2807920	.	+	.	transcript_id "TCONS_00020689"; gene_id "XLOC_000953";
nscaf1690	SilkDB_lncRNA	exon	2813062	2813567	.	+	.	transcript_id "TCONS_00020689"; gene_id "XLOC_000953";
nscaf1690	SilkDB_lncRNA	exon	2807256	2807920	.	+	.	transcript_id "TCONS_00020690"; gene_id "XLOC_000953";
nscaf1690	SilkDB_lncRNA	exon	2813876	2814021	.	+	.	transcript_id "TCONS_00020690"; gene_id "XLOC_000953";
nscaf1690	SilkDB_lncRNA	exon	2951931	2952074	.	+	.	transcript_id "TCONS_00021000"; gene_id "XLOC_000958";
nscaf1690	SilkDB_lncRNA	exon	2952557	2952650	.	+	.	transcript_id "TCONS_00021000"; gene_id "XLOC_000958";
nscaf1690	SilkDB_lncRNA	exon	2952727	2959185	.	+	.	transcript_id "TCONS_00021000"; gene_id "XLOC_000958";
nscaf1690	SilkDB_lncRNA	exon	2970221	2970526	.	+	.	transcript_id "TCONS_00021006"; gene_id "XLOC_000959";
nscaf1690	SilkDB_lncRNA	exon	2995273	2995331	.	+	.	transcript_id "TCONS_00021006"; gene_id "XLOC_000959";
nscaf1690	SilkDB_lncRNA	exon	3102757	3103527	.	-	.	transcript_id "TCONS_00028022"; gene_id "XLOC_001180";
nscaf1690	SilkDB_lncRNA	exon	3104420	3105056	.	-	.	transcript_id "TCONS_00028022"; gene_id "XLOC_001180";
nscaf1690	SilkDB_lncRNA	exon	3102757	3103527	.	-	.	transcript_id "TCONS_00028023"; gene_id "XLOC_001180";
nscaf1690	SilkDB_lncRNA	exon	3104420	3104618	.	-	.	transcript_id "TCONS_00028023"; gene_id "XLOC_001180";
nscaf1690	SilkDB_lncRNA	exon	3106325	3106790	.	-	.	transcript_id "TCONS_00028023"; gene_id "XLOC_001180";
nscaf1690	SilkDB_lncRNA	exon	3224957	3225078	.	+	.	transcript_id "TCONS_00021498"; gene_id "XLOC_000964";
nscaf1690	SilkDB_lncRNA	exon	3229365	3229688	.	+	.	transcript_id "TCONS_00021498"; gene_id "XLOC_000964";
nscaf1690	SilkDB_lncRNA	exon	3240572	3241875	.	-	.	transcript_id "TCONS_00028053"; gene_id "XLOC_001184";
nscaf1690	SilkDB_lncRNA	exon	3241986	3242098	.	-	.	transcript_id "TCONS_00028053"; gene_id "XLOC_001184";
nscaf1690	SilkDB_lncRNA	exon	3240572	3241875	.	-	.	transcript_id "TCONS_00028054"; gene_id "XLOC_001184";
nscaf1690	SilkDB_lncRNA	exon	3259303	3259352	.	-	.	transcript_id "TCONS_00028054"; gene_id "XLOC_001184";
nscaf1690	SilkDB_lncRNA	exon	3256940	3257136	.	+	.	transcript_id "TCONS_00021499"; gene_id "XLOC_000965";
nscaf1690	SilkDB_lncRNA	exon	3257764	3258517	.	+	.	transcript_id "TCONS_00021499"; gene_id "XLOC_000965";
nscaf1690	SilkDB_lncRNA	exon	3266850	3266994	.	+	.	transcript_id "TCONS_00021501"; gene_id "XLOC_000966";
nscaf1690	SilkDB_lncRNA	exon	3271941	3272780	.	+	.	transcript_id "TCONS_00021501"; gene_id "XLOC_000966";
nscaf1690	SilkDB_lncRNA	exon	3332112	3332539	.	-	.	transcript_id "TCONS_00028059"; gene_id "XLOC_001185";
nscaf1690	SilkDB_lncRNA	exon	3345271	3345397	.	-	.	transcript_id "TCONS_00028059"; gene_id "XLOC_001185";
nscaf1690	SilkDB_lncRNA	exon	3337393	3337646	.	-	.	transcript_id "TCONS_00028060"; gene_id "XLOC_001185";
nscaf1690	SilkDB_lncRNA	exon	3345271	3345397	.	-	.	transcript_id "TCONS_00028060"; gene_id "XLOC_001185";
nscaf1690	SilkDB_lncRNA	exon	3493372	3493578	.	-	.	transcript_id "TCONS_00028151"; gene_id "XLOC_001191";
nscaf1690	SilkDB_lncRNA	exon	3494037	3494335	.	-	.	transcript_id "TCONS_00028151"; gene_id "XLOC_001191";
nscaf1690	SilkDB_lncRNA	exon	3494424	3494548	.	-	.	transcript_id "TCONS_00028151"; gene_id "XLOC_001191";
nscaf1690	SilkDB_lncRNA	exon	3493372	3494335	.	-	.	transcript_id "TCONS_00028152"; gene_id "XLOC_001191";
nscaf1690	SilkDB_lncRNA	exon	3494424	3494548	.	-	.	transcript_id "TCONS_00028152"; gene_id "XLOC_001191";
nscaf1690	SilkDB_lncRNA	exon	3603608	3603843	.	-	.	transcript_id "TCONS_00028246"; gene_id "XLOC_001197";
nscaf1690	SilkDB_lncRNA	exon	3604053	3604302	.	-	.	transcript_id "TCONS_00028246"; gene_id "XLOC_001197";
nscaf1690	SilkDB_lncRNA	exon	3637434	3638334	.	-	.	transcript_id "TCONS_00028250"; gene_id "XLOC_001198";
nscaf1690	SilkDB_lncRNA	exon	3638599	3638633	.	-	.	transcript_id "TCONS_00028250"; gene_id "XLOC_001198";
nscaf1690	SilkDB_lncRNA	exon	3733593	3733746	.	+	.	transcript_id "TCONS_00021916"; gene_id "XLOC_000991";
nscaf1690	SilkDB_lncRNA	exon	3733856	3733947	.	+	.	transcript_id "TCONS_00021916"; gene_id "XLOC_000991";
nscaf1690	SilkDB_lncRNA	exon	3734030	3734314	.	+	.	transcript_id "TCONS_00021916"; gene_id "XLOC_000991";
nscaf1690	SilkDB_lncRNA	exon	3734514	3734975	.	+	.	transcript_id "TCONS_00021916"; gene_id "XLOC_000991";
nscaf1690	SilkDB_lncRNA	exon	3733593	3733746	.	+	.	transcript_id "TCONS_00021917"; gene_id "XLOC_000991";
nscaf1690	SilkDB_lncRNA	exon	3733856	3734314	.	+	.	transcript_id "TCONS_00021917"; gene_id "XLOC_000991";
nscaf1690	SilkDB_lncRNA	exon	3734636	3734975	.	+	.	transcript_id "TCONS_00021917"; gene_id "XLOC_000991";
nscaf1690	SilkDB_lncRNA	exon	3733593	3733746	.	+	.	transcript_id "TCONS_00021918"; gene_id "XLOC_000991";
nscaf1690	SilkDB_lncRNA	exon	3734030	3734314	.	+	.	transcript_id "TCONS_00021918"; gene_id "XLOC_000991";
nscaf1690	SilkDB_lncRNA	exon	3734636	3734975	.	+	.	transcript_id "TCONS_00021918"; gene_id "XLOC_000991";
nscaf1690	SilkDB_lncRNA	exon	3763746	3764087	.	-	.	transcript_id "TCONS_00028366"; gene_id "XLOC_001205";
nscaf1690	SilkDB_lncRNA	exon	3765084	3765145	.	-	.	transcript_id "TCONS_00028366"; gene_id "XLOC_001205";
nscaf1690	SilkDB_lncRNA	exon	3813352	3813600	.	+	.	transcript_id "TCONS_00022579"; gene_id "XLOC_000995";
nscaf1690	SilkDB_lncRNA	exon	3816065	3816155	.	+	.	transcript_id "TCONS_00022579"; gene_id "XLOC_000995";
nscaf1690	SilkDB_lncRNA	exon	4049334	4049863	.	-	.	transcript_id "TCONS_00028436"; gene_id "XLOC_001208";
nscaf1690	SilkDB_lncRNA	exon	4050621	4050798	.	-	.	transcript_id "TCONS_00028436"; gene_id "XLOC_001208";
nscaf1690	SilkDB_lncRNA	exon	4049334	4049863	.	-	.	transcript_id "TCONS_00028437"; gene_id "XLOC_001208";
nscaf1690	SilkDB_lncRNA	exon	4092212	4092463	.	-	.	transcript_id "TCONS_00028437"; gene_id "XLOC_001208";
nscaf1690	SilkDB_lncRNA	exon	4116073	4116201	.	+	.	transcript_id "TCONS_00022679"; gene_id "XLOC_001002";
nscaf1690	SilkDB_lncRNA	exon	4116645	4116733	.	+	.	transcript_id "TCONS_00022679"; gene_id "XLOC_001002";
nscaf1690	SilkDB_lncRNA	exon	4180906	4181018	.	+	.	transcript_id "TCONS_00022742"; gene_id "XLOC_001006";
nscaf1690	SilkDB_lncRNA	exon	4182496	4183607	.	+	.	transcript_id "TCONS_00022742"; gene_id "XLOC_001006";
nscaf1690	SilkDB_lncRNA	exon	4228497	4228806	.	+	.	transcript_id "TCONS_00023045"; gene_id "XLOC_001008";
nscaf1690	SilkDB_lncRNA	exon	4228950	4229887	.	+	.	transcript_id "TCONS_00023045"; gene_id "XLOC_001008";
nscaf1690	SilkDB_lncRNA	exon	4313557	4314222	.	-	.	transcript_id "TCONS_00028633"; gene_id "XLOC_001213";
nscaf1690	SilkDB_lncRNA	exon	4314568	4314656	.	-	.	transcript_id "TCONS_00028633"; gene_id "XLOC_001213";
nscaf1690	SilkDB_lncRNA	exon	4314738	4314893	.	-	.	transcript_id "TCONS_00028633"; gene_id "XLOC_001213";
nscaf1690	SilkDB_lncRNA	exon	4315135	4315390	.	-	.	transcript_id "TCONS_00028633"; gene_id "XLOC_001213";
nscaf1690	SilkDB_lncRNA	exon	4313557	4314222	.	-	.	transcript_id "TCONS_00028634"; gene_id "XLOC_001213";
nscaf1690	SilkDB_lncRNA	exon	4314568	4314661	.	-	.	transcript_id "TCONS_00028634"; gene_id "XLOC_001213";
nscaf1690	SilkDB_lncRNA	exon	4314738	4314893	.	-	.	transcript_id "TCONS_00028634"; gene_id "XLOC_001213";
nscaf1690	SilkDB_lncRNA	exon	4315135	4315390	.	-	.	transcript_id "TCONS_00028634"; gene_id "XLOC_001213";
nscaf1690	SilkDB_lncRNA	exon	4313557	4314661	.	-	.	transcript_id "TCONS_00028636"; gene_id "XLOC_001213";
nscaf1690	SilkDB_lncRNA	exon	4314738	4314893	.	-	.	transcript_id "TCONS_00028636"; gene_id "XLOC_001213";
nscaf1690	SilkDB_lncRNA	exon	4315236	4315390	.	-	.	transcript_id "TCONS_00028636"; gene_id "XLOC_001213";
nscaf1690	SilkDB_lncRNA	exon	4313557	4314222	.	-	.	transcript_id "TCONS_00028637"; gene_id "XLOC_001213";
nscaf1690	SilkDB_lncRNA	exon	4314568	4315870	.	-	.	transcript_id "TCONS_00028637"; gene_id "XLOC_001213";
nscaf1690	SilkDB_lncRNA	exon	4313557	4314222	.	-	.	transcript_id "TCONS_00028638"; gene_id "XLOC_001213";
nscaf1690	SilkDB_lncRNA	exon	4314568	4314661	.	-	.	transcript_id "TCONS_00028638"; gene_id "XLOC_001213";
nscaf1690	SilkDB_lncRNA	exon	4314738	4314893	.	-	.	transcript_id "TCONS_00028638"; gene_id "XLOC_001213";
nscaf1690	SilkDB_lncRNA	exon	4315196	4315870	.	-	.	transcript_id "TCONS_00028638"; gene_id "XLOC_001213";
nscaf1690	SilkDB_lncRNA	exon	4393889	4394153	.	+	.	transcript_id "TCONS_00023296"; gene_id "XLOC_001016";
nscaf1690	SilkDB_lncRNA	exon	4403062	4403372	.	+	.	transcript_id "TCONS_00023296"; gene_id "XLOC_001016";
nscaf1690	SilkDB_lncRNA	exon	4393945	4394153	.	+	.	transcript_id "TCONS_00023297"; gene_id "XLOC_001016";
nscaf1690	SilkDB_lncRNA	exon	4411656	4412029	.	+	.	transcript_id "TCONS_00023297"; gene_id "XLOC_001016";
nscaf1690	SilkDB_lncRNA	exon	4394384	4394548	.	+	.	transcript_id "TCONS_00023298"; gene_id "XLOC_001016";
nscaf1690	SilkDB_lncRNA	exon	4397270	4397528	.	+	.	transcript_id "TCONS_00023298"; gene_id "XLOC_001016";
nscaf1690	SilkDB_lncRNA	exon	4396695	4396753	.	+	.	transcript_id "TCONS_00023305"; gene_id "XLOC_001016";
nscaf1690	SilkDB_lncRNA	exon	4411656	4412029	.	+	.	transcript_id "TCONS_00023305"; gene_id "XLOC_001016";
nscaf1690	SilkDB_lncRNA	exon	4399622	4400258	.	+	.	transcript_id "TCONS_00023306"; gene_id "XLOC_001016";
nscaf1690	SilkDB_lncRNA	exon	4400815	4401106	.	+	.	transcript_id "TCONS_00023306"; gene_id "XLOC_001016";
nscaf1690	SilkDB_lncRNA	exon	4399622	4400258	.	+	.	transcript_id "TCONS_00023307"; gene_id "XLOC_001016";
nscaf1690	SilkDB_lncRNA	exon	4418868	4419189	.	+	.	transcript_id "TCONS_00023307"; gene_id "XLOC_001016";
nscaf1690	SilkDB_lncRNA	exon	4426078	4426289	.	+	.	transcript_id "TCONS_00023307"; gene_id "XLOC_001016";
nscaf1690	SilkDB_lncRNA	exon	4441483	4442248	.	-	.	transcript_id "TCONS_00028724"; gene_id "XLOC_001215";
nscaf1690	SilkDB_lncRNA	exon	4442516	4446635	.	-	.	transcript_id "TCONS_00028724"; gene_id "XLOC_001215";
nscaf1690	SilkDB_lncRNA	exon	4471674	4471847	.	+	.	transcript_id "TCONS_00023317"; gene_id "XLOC_001019";
nscaf1690	SilkDB_lncRNA	exon	4471934	4472059	.	+	.	transcript_id "TCONS_00023317"; gene_id "XLOC_001019";
nscaf1690	SilkDB_lncRNA	exon	4472668	4473097	.	+	.	transcript_id "TCONS_00023317"; gene_id "XLOC_001019";
nscaf1690	SilkDB_lncRNA	exon	4471674	4471847	.	+	.	transcript_id "TCONS_00023318"; gene_id "XLOC_001019";
nscaf1690	SilkDB_lncRNA	exon	4471934	4472055	.	+	.	transcript_id "TCONS_00023318"; gene_id "XLOC_001019";
nscaf1690	SilkDB_lncRNA	exon	4472668	4473097	.	+	.	transcript_id "TCONS_00023318"; gene_id "XLOC_001019";
nscaf1690	SilkDB_lncRNA	exon	4500219	4501251	.	+	.	transcript_id "TCONS_00023321"; gene_id "XLOC_001020";
nscaf1690	SilkDB_lncRNA	exon	4515065	4520772	.	+	.	transcript_id "TCONS_00023321"; gene_id "XLOC_001020";
nscaf1690	SilkDB_lncRNA	exon	4503801	4503825	.	+	.	transcript_id "TCONS_00023322"; gene_id "XLOC_001020";
nscaf1690	SilkDB_lncRNA	exon	4533189	4533928	.	+	.	transcript_id "TCONS_00023322"; gene_id "XLOC_001020";
nscaf1690	SilkDB_lncRNA	exon	4526597	4526922	.	+	.	transcript_id "TCONS_00023326"; gene_id "XLOC_001020";
nscaf1690	SilkDB_lncRNA	exon	4533189	4533928	.	+	.	transcript_id "TCONS_00023326"; gene_id "XLOC_001020";
nscaf1690	SilkDB_lncRNA	exon	4527892	4527922	.	+	.	transcript_id "TCONS_00023327"; gene_id "XLOC_001020";
nscaf1690	SilkDB_lncRNA	exon	4533189	4533928	.	+	.	transcript_id "TCONS_00023327"; gene_id "XLOC_001020";
nscaf1690	SilkDB_lncRNA	exon	4527898	4527922	.	+	.	transcript_id "TCONS_00023328"; gene_id "XLOC_001020";
nscaf1690	SilkDB_lncRNA	exon	4533194	4533928	.	+	.	transcript_id "TCONS_00023328"; gene_id "XLOC_001020";
nscaf1690	SilkDB_lncRNA	exon	4539528	4539852	.	+	.	transcript_id "TCONS_00023329"; gene_id "XLOC_001021";
nscaf1690	SilkDB_lncRNA	exon	4540540	4540776	.	+	.	transcript_id "TCONS_00023329"; gene_id "XLOC_001021";
nscaf1690	SilkDB_lncRNA	exon	4559261	4559447	.	+	.	transcript_id "TCONS_00023330"; gene_id "XLOC_001022";
nscaf1690	SilkDB_lncRNA	exon	4562781	4562966	.	+	.	transcript_id "TCONS_00023330"; gene_id "XLOC_001022";
nscaf1690	SilkDB_lncRNA	exon	4563649	4563866	.	+	.	transcript_id "TCONS_00023330"; gene_id "XLOC_001022";
nscaf1690	SilkDB_lncRNA	exon	4565114	4565717	.	+	.	transcript_id "TCONS_00023330"; gene_id "XLOC_001022";
nscaf1690	SilkDB_lncRNA	exon	4559404	4559447	.	+	.	transcript_id "TCONS_00023331"; gene_id "XLOC_001022";
nscaf1690	SilkDB_lncRNA	exon	4559757	4560079	.	+	.	transcript_id "TCONS_00023331"; gene_id "XLOC_001022";
nscaf1690	SilkDB_lncRNA	exon	4563512	4563833	.	-	.	transcript_id "TCONS_00028725"; gene_id "XLOC_001216";
nscaf1690	SilkDB_lncRNA	exon	4565060	4565327	.	-	.	transcript_id "TCONS_00028725"; gene_id "XLOC_001216";
nscaf1690	SilkDB_lncRNA	exon	4563512	4563833	.	-	.	transcript_id "TCONS_00028726"; gene_id "XLOC_001216";
nscaf1690	SilkDB_lncRNA	exon	4565569	4565717	.	-	.	transcript_id "TCONS_00028726"; gene_id "XLOC_001216";
nscaf1690	SilkDB_lncRNA	exon	4880376	4881431	.	-	.	transcript_id "TCONS_00028934"; gene_id "XLOC_001230";
nscaf1690	SilkDB_lncRNA	exon	4888091	4888284	.	-	.	transcript_id "TCONS_00028934"; gene_id "XLOC_001230";
nscaf1690	SilkDB_lncRNA	exon	4888617	4888886	.	-	.	transcript_id "TCONS_00028934"; gene_id "XLOC_001230";
nscaf1690	SilkDB_lncRNA	exon	4890073	4890138	.	+	.	transcript_id "TCONS_00023673"; gene_id "XLOC_001036";
nscaf1690	SilkDB_lncRNA	exon	4890577	4890718	.	+	.	transcript_id "TCONS_00023673"; gene_id "XLOC_001036";
nscaf1690	SilkDB_lncRNA	exon	5051371	5051667	.	+	.	transcript_id "TCONS_00023793"; gene_id "XLOC_001042";
nscaf1690	SilkDB_lncRNA	exon	5088234	5090120	.	+	.	transcript_id "TCONS_00023793"; gene_id "XLOC_001042";
nscaf1690	SilkDB_lncRNA	exon	5090895	5091135	.	+	.	transcript_id "TCONS_00023793"; gene_id "XLOC_001042";
nscaf1690	SilkDB_lncRNA	exon	5051390	5051667	.	+	.	transcript_id "TCONS_00023812"; gene_id "XLOC_001042";
nscaf1690	SilkDB_lncRNA	exon	5088234	5088273	.	+	.	transcript_id "TCONS_00023812"; gene_id "XLOC_001042";
nscaf1690	SilkDB_lncRNA	exon	5089839	5089927	.	+	.	transcript_id "TCONS_00023812"; gene_id "XLOC_001042";
nscaf1690	SilkDB_lncRNA	exon	5175039	5175039	.	-	.	transcript_id "TCONS_00029255"; gene_id "XLOC_001232";
nscaf1690	SilkDB_lncRNA	exon	5175624	5175683	.	-	.	transcript_id "TCONS_00029255"; gene_id "XLOC_001232";
nscaf1690	SilkDB_lncRNA	exon	5176139	5176294	.	-	.	transcript_id "TCONS_00029255"; gene_id "XLOC_001232";
nscaf1690	SilkDB_lncRNA	exon	5259854	5260270	.	-	.	transcript_id "TCONS_00029772"; gene_id "XLOC_001235";
nscaf1690	SilkDB_lncRNA	exon	5264375	5264552	.	-	.	transcript_id "TCONS_00029772"; gene_id "XLOC_001235";
nscaf1690	SilkDB_lncRNA	exon	5281755	5282012	.	+	.	transcript_id "TCONS_00023879"; gene_id "XLOC_001049";
nscaf1690	SilkDB_lncRNA	exon	5282381	5282411	.	+	.	transcript_id "TCONS_00023879"; gene_id "XLOC_001049";
nscaf1690	SilkDB_lncRNA	exon	5361002	5361051	.	+	.	transcript_id "TCONS_00024204"; gene_id "XLOC_001052";
nscaf1690	SilkDB_lncRNA	exon	5364320	5364460	.	+	.	transcript_id "TCONS_00024204"; gene_id "XLOC_001052";
nscaf1690	SilkDB_lncRNA	exon	5365885	5366065	.	+	.	transcript_id "TCONS_00024204"; gene_id "XLOC_001052";
nscaf1690	SilkDB_lncRNA	exon	5361002	5361095	.	+	.	transcript_id "TCONS_00024205"; gene_id "XLOC_001052";
nscaf1690	SilkDB_lncRNA	exon	5364320	5364460	.	+	.	transcript_id "TCONS_00024205"; gene_id "XLOC_001052";
nscaf1690	SilkDB_lncRNA	exon	5365885	5366065	.	+	.	transcript_id "TCONS_00024205"; gene_id "XLOC_001052";
nscaf1690	SilkDB_lncRNA	exon	5478531	5478744	.	+	.	transcript_id "TCONS_00024235"; gene_id "XLOC_001054";
nscaf1690	SilkDB_lncRNA	exon	5488917	5488978	.	+	.	transcript_id "TCONS_00024235"; gene_id "XLOC_001054";
nscaf1690	SilkDB_lncRNA	exon	5489521	5489633	.	+	.	transcript_id "TCONS_00024235"; gene_id "XLOC_001054";
nscaf1690	SilkDB_lncRNA	exon	5491004	5492197	.	+	.	transcript_id "TCONS_00024235"; gene_id "XLOC_001054";
nscaf1690	SilkDB_lncRNA	exon	5478531	5478744	.	+	.	transcript_id "TCONS_00024236"; gene_id "XLOC_001054";
nscaf1690	SilkDB_lncRNA	exon	5489521	5489633	.	+	.	transcript_id "TCONS_00024236"; gene_id "XLOC_001054";
nscaf1690	SilkDB_lncRNA	exon	5491004	5492197	.	+	.	transcript_id "TCONS_00024236"; gene_id "XLOC_001054";
nscaf1690	SilkDB_lncRNA	exon	5478531	5478744	.	+	.	transcript_id "TCONS_00024237"; gene_id "XLOC_001054";
nscaf1690	SilkDB_lncRNA	exon	5488917	5489633	.	+	.	transcript_id "TCONS_00024237"; gene_id "XLOC_001054";
nscaf1690	SilkDB_lncRNA	exon	5491004	5492197	.	+	.	transcript_id "TCONS_00024237"; gene_id "XLOC_001054";
nscaf1690	SilkDB_lncRNA	exon	5565315	5567279	.	-	.	transcript_id "TCONS_00029893"; gene_id "XLOC_001242";
nscaf1690	SilkDB_lncRNA	exon	5567623	5567962	.	-	.	transcript_id "TCONS_00029893"; gene_id "XLOC_001242";
nscaf1690	SilkDB_lncRNA	exon	5602627	5602759	.	+	.	transcript_id "TCONS_00024533"; gene_id "XLOC_001056";
nscaf1690	SilkDB_lncRNA	exon	5606457	5610943	.	+	.	transcript_id "TCONS_00024533"; gene_id "XLOC_001056";
nscaf1690	SilkDB_lncRNA	exon	5602639	5602759	.	+	.	transcript_id "TCONS_00024534"; gene_id "XLOC_001056";
nscaf1690	SilkDB_lncRNA	exon	5604233	5604378	.	+	.	transcript_id "TCONS_00024534"; gene_id "XLOC_001056";
nscaf1690	SilkDB_lncRNA	exon	5646482	5646840	.	-	.	transcript_id "TCONS_00029902"; gene_id "XLOC_001243";
nscaf1690	SilkDB_lncRNA	exon	5647071	5647172	.	-	.	transcript_id "TCONS_00029902"; gene_id "XLOC_001243";
nscaf1690	SilkDB_lncRNA	exon	5650500	5650691	.	-	.	transcript_id "TCONS_00029902"; gene_id "XLOC_001243";
nscaf1690	SilkDB_lncRNA	exon	5789548	5790158	.	+	.	transcript_id "TCONS_00024603"; gene_id "XLOC_001063";
nscaf1690	SilkDB_lncRNA	exon	5790603	5795400	.	+	.	transcript_id "TCONS_00024603"; gene_id "XLOC_001063";
nscaf1690	SilkDB_lncRNA	exon	5789551	5790182	.	-	.	transcript_id "TCONS_00030062"; gene_id "XLOC_001248";
nscaf1690	SilkDB_lncRNA	exon	5791876	5792039	.	-	.	transcript_id "TCONS_00030062"; gene_id "XLOC_001248";
nscaf1690	SilkDB_lncRNA	exon	5789551	5790182	.	-	.	transcript_id "TCONS_00030063"; gene_id "XLOC_001248";
nscaf1690	SilkDB_lncRNA	exon	5792118	5792746	.	-	.	transcript_id "TCONS_00030063"; gene_id "XLOC_001248";
nscaf1690	SilkDB_lncRNA	exon	5794106	5794181	.	-	.	transcript_id "TCONS_00030063"; gene_id "XLOC_001248";
nscaf1690	SilkDB_lncRNA	exon	6256109	6258982	.	-	.	transcript_id "TCONS_00030511"; gene_id "XLOC_001256";
nscaf1690	SilkDB_lncRNA	exon	6259836	6260031	.	-	.	transcript_id "TCONS_00030511"; gene_id "XLOC_001256";
nscaf1690	SilkDB_lncRNA	exon	6256154	6259441	.	+	.	transcript_id "TCONS_00025256"; gene_id "XLOC_001077";
nscaf1690	SilkDB_lncRNA	exon	6264230	6264399	.	+	.	transcript_id "TCONS_00025256"; gene_id "XLOC_001077";
nscaf1690	SilkDB_lncRNA	exon	6518805	6519043	.	-	.	transcript_id "TCONS_00030905"; gene_id "XLOC_001265";
nscaf1690	SilkDB_lncRNA	exon	6525928	6526110	.	-	.	transcript_id "TCONS_00030905"; gene_id "XLOC_001265";
nscaf1690	SilkDB_lncRNA	exon	6526752	6527026	.	-	.	transcript_id "TCONS_00030905"; gene_id "XLOC_001265";
nscaf1690	SilkDB_lncRNA	exon	6523810	6523849	.	-	.	transcript_id "TCONS_00030907"; gene_id "XLOC_001265";
nscaf1690	SilkDB_lncRNA	exon	6525928	6526110	.	-	.	transcript_id "TCONS_00030907"; gene_id "XLOC_001265";
nscaf1690	SilkDB_lncRNA	exon	6526752	6527026	.	-	.	transcript_id "TCONS_00030907"; gene_id "XLOC_001265";
nscaf1690	SilkDB_lncRNA	exon	6524391	6524717	.	-	.	transcript_id "TCONS_00030908"; gene_id "XLOC_001265";
nscaf1690	SilkDB_lncRNA	exon	6526752	6527026	.	-	.	transcript_id "TCONS_00030908"; gene_id "XLOC_001265";
nscaf1690	SilkDB_lncRNA	exon	6524391	6524717	.	-	.	transcript_id "TCONS_00030909"; gene_id "XLOC_001265";
nscaf1690	SilkDB_lncRNA	exon	6525928	6526193	.	-	.	transcript_id "TCONS_00030909"; gene_id "XLOC_001265";
nscaf1690	SilkDB_lncRNA	exon	6526607	6527026	.	-	.	transcript_id "TCONS_00030909"; gene_id "XLOC_001265";
nscaf1690	SilkDB_lncRNA	exon	6525204	6525322	.	-	.	transcript_id "TCONS_00030911"; gene_id "XLOC_001265";
nscaf1690	SilkDB_lncRNA	exon	6525928	6526193	.	-	.	transcript_id "TCONS_00030911"; gene_id "XLOC_001265";
nscaf1690	SilkDB_lncRNA	exon	6526607	6527026	.	-	.	transcript_id "TCONS_00030911"; gene_id "XLOC_001265";
nscaf1690	SilkDB_lncRNA	exon	7140574	7141756	.	+	.	transcript_id "TCONS_00025866"; gene_id "XLOC_001098";
nscaf1690	SilkDB_lncRNA	exon	7142316	7142762	.	+	.	transcript_id "TCONS_00025866"; gene_id "XLOC_001098";
nscaf1690	SilkDB_lncRNA	exon	7498094	7498360	.	-	.	transcript_id "TCONS_00031277"; gene_id "XLOC_001286";
nscaf1690	SilkDB_lncRNA	exon	7499426	7499745	.	-	.	transcript_id "TCONS_00031277"; gene_id "XLOC_001286";
nscaf1690	SilkDB_lncRNA	exon	7535582	7536011	.	-	.	transcript_id "TCONS_00031278"; gene_id "XLOC_001287";
nscaf1690	SilkDB_lncRNA	exon	7536100	7536328	.	-	.	transcript_id "TCONS_00031278"; gene_id "XLOC_001287";
nscaf1690	SilkDB_lncRNA	exon	7626260	7626499	.	+	.	transcript_id "TCONS_00025928"; gene_id "XLOC_001115";
nscaf1690	SilkDB_lncRNA	exon	7631885	7632169	.	+	.	transcript_id "TCONS_00025928"; gene_id "XLOC_001115";
nscaf1690	SilkDB_lncRNA	exon	7669497	7673446	.	-	.	transcript_id "TCONS_00031280"; gene_id "XLOC_001288";
nscaf1690	SilkDB_lncRNA	exon	7676758	7686692	.	-	.	transcript_id "TCONS_00031280"; gene_id "XLOC_001288";
nscaf1690	SilkDB_lncRNA	exon	7713038	7713161	.	-	.	transcript_id "TCONS_00031313"; gene_id "XLOC_001288";
nscaf1690	SilkDB_lncRNA	exon	7715657	7715739	.	-	.	transcript_id "TCONS_00031313"; gene_id "XLOC_001288";
nscaf1690	SilkDB_lncRNA	exon	7715821	7715923	.	-	.	transcript_id "TCONS_00031313"; gene_id "XLOC_001288";
nscaf1690	SilkDB_lncRNA	exon	7730849	7731045	.	-	.	transcript_id "TCONS_00031316"; gene_id "XLOC_001289";
nscaf1690	SilkDB_lncRNA	exon	7731126	7731197	.	-	.	transcript_id "TCONS_00031316"; gene_id "XLOC_001289";
nscaf1690	SilkDB_lncRNA	exon	7732006	7732052	.	-	.	transcript_id "TCONS_00031316"; gene_id "XLOC_001289";
nscaf1690	SilkDB_lncRNA	exon	7734161	7734301	.	-	.	transcript_id "TCONS_00031316"; gene_id "XLOC_001289";
nscaf1690	SilkDB_lncRNA	exon	7730849	7731045	.	-	.	transcript_id "TCONS_00031318"; gene_id "XLOC_001289";
nscaf1690	SilkDB_lncRNA	exon	7732006	7732052	.	-	.	transcript_id "TCONS_00031318"; gene_id "XLOC_001289";
nscaf1690	SilkDB_lncRNA	exon	7734161	7734301	.	-	.	transcript_id "TCONS_00031318"; gene_id "XLOC_001289";
nscaf1690	SilkDB_lncRNA	exon	7913830	7914270	.	+	.	transcript_id "TCONS_00026418"; gene_id "XLOC_001122";
nscaf1690	SilkDB_lncRNA	exon	7927179	7927213	.	+	.	transcript_id "TCONS_00026418"; gene_id "XLOC_001122";
nscaf1690	SilkDB_lncRNA	exon	7928546	7928649	.	+	.	transcript_id "TCONS_00026418"; gene_id "XLOC_001122";
nscaf1690	SilkDB_lncRNA	exon	7929292	7929418	.	+	.	transcript_id "TCONS_00026418"; gene_id "XLOC_001122";
nscaf1705	SilkDB_lncRNA	exon	15410	15536	.	-	.	transcript_id "TCONS_00032605"; gene_id "XLOC_001375";
nscaf1705	SilkDB_lncRNA	exon	16660	16874	.	-	.	transcript_id "TCONS_00032605"; gene_id "XLOC_001375";
nscaf1705	SilkDB_lncRNA	exon	199089	199365	.	-	.	transcript_id "TCONS_00032610"; gene_id "XLOC_001377";
nscaf1705	SilkDB_lncRNA	exon	207629	207733	.	-	.	transcript_id "TCONS_00032610"; gene_id "XLOC_001377";
nscaf1705	SilkDB_lncRNA	exon	313031	313550	.	-	.	transcript_id "TCONS_00032677"; gene_id "XLOC_001381";
nscaf1705	SilkDB_lncRNA	exon	313835	313863	.	-	.	transcript_id "TCONS_00032677"; gene_id "XLOC_001381";
nscaf1705	SilkDB_lncRNA	exon	313973	314430	.	-	.	transcript_id "TCONS_00032677"; gene_id "XLOC_001381";
nscaf1705	SilkDB_lncRNA	exon	313031	313863	.	-	.	transcript_id "TCONS_00032678"; gene_id "XLOC_001381";
nscaf1705	SilkDB_lncRNA	exon	313973	314609	.	-	.	transcript_id "TCONS_00032678"; gene_id "XLOC_001381";
nscaf1705	SilkDB_lncRNA	exon	345014	345332	.	+	.	transcript_id "TCONS_00031527"; gene_id "XLOC_001322";
nscaf1705	SilkDB_lncRNA	exon	345514	345530	.	+	.	transcript_id "TCONS_00031527"; gene_id "XLOC_001322";
nscaf1705	SilkDB_lncRNA	exon	345014	345332	.	+	.	transcript_id "TCONS_00031528"; gene_id "XLOC_001322";
nscaf1705	SilkDB_lncRNA	exon	345545	345642	.	+	.	transcript_id "TCONS_00031528"; gene_id "XLOC_001322";
nscaf1705	SilkDB_lncRNA	exon	828564	829475	.	+	.	transcript_id "TCONS_00032000"; gene_id "XLOC_001351";
nscaf1705	SilkDB_lncRNA	exon	830009	830835	.	+	.	transcript_id "TCONS_00032000"; gene_id "XLOC_001351";
nscaf1705	SilkDB_lncRNA	exon	917718	917753	.	+	.	transcript_id "TCONS_00032293"; gene_id "XLOC_001356";
nscaf1705	SilkDB_lncRNA	exon	920915	921123	.	+	.	transcript_id "TCONS_00032293"; gene_id "XLOC_001356";
nscaf1705	SilkDB_lncRNA	exon	972483	972691	.	+	.	transcript_id "TCONS_00032317"; gene_id "XLOC_001359";
nscaf1705	SilkDB_lncRNA	exon	973812	977300	.	+	.	transcript_id "TCONS_00032317"; gene_id "XLOC_001359";
nscaf1705	SilkDB_lncRNA	exon	972483	972691	.	+	.	transcript_id "TCONS_00032318"; gene_id "XLOC_001359";
nscaf1705	SilkDB_lncRNA	exon	973987	974408	.	+	.	transcript_id "TCONS_00032318"; gene_id "XLOC_001359";
nscaf1705	SilkDB_lncRNA	exon	974771	974964	.	+	.	transcript_id "TCONS_00032318"; gene_id "XLOC_001359";
nscaf1705	SilkDB_lncRNA	exon	975697	977300	.	+	.	transcript_id "TCONS_00032318"; gene_id "XLOC_001359";
nscaf1705	SilkDB_lncRNA	exon	972483	972691	.	+	.	transcript_id "TCONS_00032319"; gene_id "XLOC_001359";
nscaf1705	SilkDB_lncRNA	exon	973812	974408	.	+	.	transcript_id "TCONS_00032319"; gene_id "XLOC_001359";
nscaf1705	SilkDB_lncRNA	exon	974771	977300	.	+	.	transcript_id "TCONS_00032319"; gene_id "XLOC_001359";
nscaf1705	SilkDB_lncRNA	exon	972554	972691	.	+	.	transcript_id "TCONS_00032320"; gene_id "XLOC_001359";
nscaf1705	SilkDB_lncRNA	exon	974771	977300	.	+	.	transcript_id "TCONS_00032320"; gene_id "XLOC_001359";
nscaf1705	SilkDB_lncRNA	exon	1363695	1364311	.	+	.	transcript_id "TCONS_00032550"; gene_id "XLOC_001372";
nscaf1705	SilkDB_lncRNA	exon	1386055	1386259	.	+	.	transcript_id "TCONS_00032550"; gene_id "XLOC_001372";
nscaf1705	SilkDB_lncRNA	exon	1384224	1384525	.	+	.	transcript_id "TCONS_00032552"; gene_id "XLOC_001372";
nscaf1705	SilkDB_lncRNA	exon	1385101	1385151	.	+	.	transcript_id "TCONS_00032552"; gene_id "XLOC_001372";
nscaf1705	SilkDB_lncRNA	exon	1384494	1384525	.	+	.	transcript_id "TCONS_00032553"; gene_id "XLOC_001372";
nscaf1705	SilkDB_lncRNA	exon	1386055	1386259	.	+	.	transcript_id "TCONS_00032553"; gene_id "XLOC_001372";
nscaf172	SilkDB_lncRNA	exon	19757	19969	.	+	.	transcript_id "TCONS_00033878"; gene_id "XLOC_001416";
nscaf172	SilkDB_lncRNA	exon	20212	20687	.	+	.	transcript_id "TCONS_00033878"; gene_id "XLOC_001416";
nscaf1806	SilkDB_lncRNA	exon	47285	47695	.	-	.	transcript_id "TCONS_00034247"; gene_id "XLOC_001453";
nscaf1806	SilkDB_lncRNA	exon	50315	50493	.	-	.	transcript_id "TCONS_00034247"; gene_id "XLOC_001453";
nscaf1821	SilkDB_lncRNA	exon	2182	2491	.	-	.	transcript_id "TCONS_00034260"; gene_id "XLOC_001461";
nscaf1821	SilkDB_lncRNA	exon	3276	3372	.	-	.	transcript_id "TCONS_00034260"; gene_id "XLOC_001461";
nscaf1821	SilkDB_lncRNA	exon	3875	3935	.	-	.	transcript_id "TCONS_00034260"; gene_id "XLOC_001461";
nscaf1821	SilkDB_lncRNA	exon	2968	3372	.	-	.	transcript_id "TCONS_00034261"; gene_id "XLOC_001461";
nscaf1821	SilkDB_lncRNA	exon	3875	3935	.	-	.	transcript_id "TCONS_00034261"; gene_id "XLOC_001461";
nscaf1830	SilkDB_lncRNA	exon	9758	9867	.	+	.	transcript_id "TCONS_00034267"; gene_id "XLOC_001463";
nscaf1830	SilkDB_lncRNA	exon	10314	11188	.	+	.	transcript_id "TCONS_00034267"; gene_id "XLOC_001463";
nscaf1830	SilkDB_lncRNA	exon	11814	12816	.	+	.	transcript_id "TCONS_00034267"; gene_id "XLOC_001463";
nscaf1869	SilkDB_lncRNA	exon	14940	15112	.	+	.	transcript_id "TCONS_00034281"; gene_id "XLOC_001471";
nscaf1869	SilkDB_lncRNA	exon	20400	20466	.	+	.	transcript_id "TCONS_00034281"; gene_id "XLOC_001471";
nscaf1869	SilkDB_lncRNA	exon	22141	22291	.	+	.	transcript_id "TCONS_00034281"; gene_id "XLOC_001471";
nscaf1886	SilkDB_lncRNA	exon	2761	3008	.	+	.	transcript_id "TCONS_00034306"; gene_id "XLOC_001479";
nscaf1886	SilkDB_lncRNA	exon	4590	5281	.	+	.	transcript_id "TCONS_00034306"; gene_id "XLOC_001479";
nscaf1886	SilkDB_lncRNA	exon	10587	11231	.	+	.	transcript_id "TCONS_00034307"; gene_id "XLOC_001480";
nscaf1886	SilkDB_lncRNA	exon	11857	12112	.	+	.	transcript_id "TCONS_00034307"; gene_id "XLOC_001480";
nscaf1886	SilkDB_lncRNA	exon	12397	12700	.	+	.	transcript_id "TCONS_00034307"; gene_id "XLOC_001480";
nscaf1886	SilkDB_lncRNA	exon	10587	11231	.	+	.	transcript_id "TCONS_00034308"; gene_id "XLOC_001480";
nscaf1886	SilkDB_lncRNA	exon	11857	12112	.	+	.	transcript_id "TCONS_00034308"; gene_id "XLOC_001480";
nscaf1886	SilkDB_lncRNA	exon	12412	12700	.	+	.	transcript_id "TCONS_00034308"; gene_id "XLOC_001480";
nscaf1886	SilkDB_lncRNA	exon	10587	11231	.	+	.	transcript_id "TCONS_00034309"; gene_id "XLOC_001480";
nscaf1886	SilkDB_lncRNA	exon	11857	12700	.	+	.	transcript_id "TCONS_00034309"; gene_id "XLOC_001480";
nscaf1886	SilkDB_lncRNA	exon	20764	20969	.	+	.	transcript_id "TCONS_00034311"; gene_id "XLOC_001482";
nscaf1886	SilkDB_lncRNA	exon	22317	22405	.	+	.	transcript_id "TCONS_00034311"; gene_id "XLOC_001482";
nscaf1898	SilkDB_lncRNA	exon	75787	81694	.	+	.	transcript_id "TCONS_00034372"; gene_id "XLOC_001489";
nscaf1898	SilkDB_lncRNA	exon	84364	86597	.	+	.	transcript_id "TCONS_00034372"; gene_id "XLOC_001489";
nscaf1898	SilkDB_lncRNA	exon	75787	80800	.	+	.	transcript_id "TCONS_00034373"; gene_id "XLOC_001489";
nscaf1898	SilkDB_lncRNA	exon	81268	86597	.	+	.	transcript_id "TCONS_00034373"; gene_id "XLOC_001489";
nscaf1898	SilkDB_lncRNA	exon	76944	78704	.	-	.	transcript_id "TCONS_00046258"; gene_id "XLOC_001956";
nscaf1898	SilkDB_lncRNA	exon	81316	81902	.	-	.	transcript_id "TCONS_00046258"; gene_id "XLOC_001956";
nscaf1898	SilkDB_lncRNA	exon	76944	78704	.	-	.	transcript_id "TCONS_00046259"; gene_id "XLOC_001956";
nscaf1898	SilkDB_lncRNA	exon	81259	83015	.	-	.	transcript_id "TCONS_00046259"; gene_id "XLOC_001956";
nscaf1898	SilkDB_lncRNA	exon	76944	78076	.	-	.	transcript_id "TCONS_00046260"; gene_id "XLOC_001956";
nscaf1898	SilkDB_lncRNA	exon	85593	85748	.	-	.	transcript_id "TCONS_00046260"; gene_id "XLOC_001956";
nscaf1898	SilkDB_lncRNA	exon	85852	86094	.	-	.	transcript_id "TCONS_00046260"; gene_id "XLOC_001956";
nscaf1898	SilkDB_lncRNA	exon	76944	78076	.	-	.	transcript_id "TCONS_00046261"; gene_id "XLOC_001956";
nscaf1898	SilkDB_lncRNA	exon	85593	85735	.	-	.	transcript_id "TCONS_00046261"; gene_id "XLOC_001956";
nscaf1898	SilkDB_lncRNA	exon	85852	86130	.	-	.	transcript_id "TCONS_00046261"; gene_id "XLOC_001956";
nscaf1898	SilkDB_lncRNA	exon	76944	78136	.	-	.	transcript_id "TCONS_00046262"; gene_id "XLOC_001956";
nscaf1898	SilkDB_lncRNA	exon	85593	85735	.	-	.	transcript_id "TCONS_00046262"; gene_id "XLOC_001956";
nscaf1898	SilkDB_lncRNA	exon	85852	86130	.	-	.	transcript_id "TCONS_00046262"; gene_id "XLOC_001956";
nscaf1898	SilkDB_lncRNA	exon	76944	78136	.	-	.	transcript_id "TCONS_00046263"; gene_id "XLOC_001956";
nscaf1898	SilkDB_lncRNA	exon	78316	78704	.	-	.	transcript_id "TCONS_00046263"; gene_id "XLOC_001956";
nscaf1898	SilkDB_lncRNA	exon	85593	85735	.	-	.	transcript_id "TCONS_00046263"; gene_id "XLOC_001956";
nscaf1898	SilkDB_lncRNA	exon	85852	86446	.	-	.	transcript_id "TCONS_00046263"; gene_id "XLOC_001956";
nscaf1898	SilkDB_lncRNA	exon	84829	85233	.	-	.	transcript_id "TCONS_00046267"; gene_id "XLOC_001956";
nscaf1898	SilkDB_lncRNA	exon	85593	85735	.	-	.	transcript_id "TCONS_00046267"; gene_id "XLOC_001956";
nscaf1898	SilkDB_lncRNA	exon	85852	86130	.	-	.	transcript_id "TCONS_00046267"; gene_id "XLOC_001956";
nscaf1898	SilkDB_lncRNA	exon	84829	85735	.	-	.	transcript_id "TCONS_00046268"; gene_id "XLOC_001956";
nscaf1898	SilkDB_lncRNA	exon	85852	86265	.	-	.	transcript_id "TCONS_00046268"; gene_id "XLOC_001956";
nscaf1898	SilkDB_lncRNA	exon	106893	107105	.	+	.	transcript_id "TCONS_00034403"; gene_id "XLOC_001491";
nscaf1898	SilkDB_lncRNA	exon	107767	108738	.	+	.	transcript_id "TCONS_00034403"; gene_id "XLOC_001491";
nscaf1898	SilkDB_lncRNA	exon	168742	169153	.	-	.	transcript_id "TCONS_00046503"; gene_id "XLOC_001960";
nscaf1898	SilkDB_lncRNA	exon	169263	169304	.	-	.	transcript_id "TCONS_00046503"; gene_id "XLOC_001960";
nscaf1898	SilkDB_lncRNA	exon	168742	169153	.	-	.	transcript_id "TCONS_00046504"; gene_id "XLOC_001960";
nscaf1898	SilkDB_lncRNA	exon	169561	169636	.	-	.	transcript_id "TCONS_00046504"; gene_id "XLOC_001960";
nscaf1898	SilkDB_lncRNA	exon	172871	172950	.	-	.	transcript_id "TCONS_00046505"; gene_id "XLOC_001959";
nscaf1898	SilkDB_lncRNA	exon	173188	174032	.	-	.	transcript_id "TCONS_00046505"; gene_id "XLOC_001959";
nscaf1898	SilkDB_lncRNA	exon	174368	174543	.	-	.	transcript_id "TCONS_00046505"; gene_id "XLOC_001959";
nscaf1898	SilkDB_lncRNA	exon	172871	172950	.	-	.	transcript_id "TCONS_00046506"; gene_id "XLOC_001959";
nscaf1898	SilkDB_lncRNA	exon	173174	174032	.	-	.	transcript_id "TCONS_00046506"; gene_id "XLOC_001959";
nscaf1898	SilkDB_lncRNA	exon	175452	175527	.	-	.	transcript_id "TCONS_00046506"; gene_id "XLOC_001959";
nscaf1898	SilkDB_lncRNA	exon	176464	176575	.	-	.	transcript_id "TCONS_00046506"; gene_id "XLOC_001959";
nscaf1898	SilkDB_lncRNA	exon	173469	174032	.	-	.	transcript_id "TCONS_00046508"; gene_id "XLOC_001959";
nscaf1898	SilkDB_lncRNA	exon	175452	175527	.	-	.	transcript_id "TCONS_00046508"; gene_id "XLOC_001959";
nscaf1898	SilkDB_lncRNA	exon	178935	179200	.	-	.	transcript_id "TCONS_00046508"; gene_id "XLOC_001959";
nscaf1898	SilkDB_lncRNA	exon	269645	269919	.	-	.	transcript_id "TCONS_00046546"; gene_id "XLOC_001962";
nscaf1898	SilkDB_lncRNA	exon	270785	270943	.	-	.	transcript_id "TCONS_00046546"; gene_id "XLOC_001962";
nscaf1898	SilkDB_lncRNA	exon	308579	308791	.	-	.	transcript_id "TCONS_00046549"; gene_id "XLOC_001962";
nscaf1898	SilkDB_lncRNA	exon	320879	321031	.	-	.	transcript_id "TCONS_00046549"; gene_id "XLOC_001962";
nscaf1898	SilkDB_lncRNA	exon	308579	308791	.	-	.	transcript_id "TCONS_00046550"; gene_id "XLOC_001962";
nscaf1898	SilkDB_lncRNA	exon	323513	323641	.	-	.	transcript_id "TCONS_00046550"; gene_id "XLOC_001962";
nscaf1898	SilkDB_lncRNA	exon	326245	326433	.	-	.	transcript_id "TCONS_00046550"; gene_id "XLOC_001962";
nscaf1898	SilkDB_lncRNA	exon	321312	322072	.	-	.	transcript_id "TCONS_00046552"; gene_id "XLOC_001962";
nscaf1898	SilkDB_lncRNA	exon	322627	323017	.	-	.	transcript_id "TCONS_00046552"; gene_id "XLOC_001962";
nscaf1898	SilkDB_lncRNA	exon	376523	376589	.	-	.	transcript_id "TCONS_00046845"; gene_id "XLOC_001966";
nscaf1898	SilkDB_lncRNA	exon	387745	387930	.	-	.	transcript_id "TCONS_00046845"; gene_id "XLOC_001966";
nscaf1898	SilkDB_lncRNA	exon	490493	490849	.	+	.	transcript_id "TCONS_00035114"; gene_id "XLOC_001501";
nscaf1898	SilkDB_lncRNA	exon	491590	491782	.	+	.	transcript_id "TCONS_00035114"; gene_id "XLOC_001501";
nscaf1898	SilkDB_lncRNA	exon	490693	490849	.	+	.	transcript_id "TCONS_00035115"; gene_id "XLOC_001501";
nscaf1898	SilkDB_lncRNA	exon	491586	491782	.	+	.	transcript_id "TCONS_00035115"; gene_id "XLOC_001501";
nscaf1898	SilkDB_lncRNA	exon	513374	513486	.	+	.	transcript_id "TCONS_00035118"; gene_id "XLOC_001504";
nscaf1898	SilkDB_lncRNA	exon	517235	518896	.	+	.	transcript_id "TCONS_00035118"; gene_id "XLOC_001504";
nscaf1898	SilkDB_lncRNA	exon	513374	513596	.	+	.	transcript_id "TCONS_00035119"; gene_id "XLOC_001504";
nscaf1898	SilkDB_lncRNA	exon	517235	518896	.	+	.	transcript_id "TCONS_00035119"; gene_id "XLOC_001504";
nscaf1898	SilkDB_lncRNA	exon	513374	513596	.	+	.	transcript_id "TCONS_00035120"; gene_id "XLOC_001504";
nscaf1898	SilkDB_lncRNA	exon	516740	516921	.	+	.	transcript_id "TCONS_00035120"; gene_id "XLOC_001504";
nscaf1898	SilkDB_lncRNA	exon	517235	518896	.	+	.	transcript_id "TCONS_00035120"; gene_id "XLOC_001504";
nscaf1898	SilkDB_lncRNA	exon	521833	521905	.	-	.	transcript_id "TCONS_00046909"; gene_id "XLOC_001968";
nscaf1898	SilkDB_lncRNA	exon	524947	526402	.	-	.	transcript_id "TCONS_00046909"; gene_id "XLOC_001968";
nscaf1898	SilkDB_lncRNA	exon	521833	521905	.	-	.	transcript_id "TCONS_00046910"; gene_id "XLOC_001968";
nscaf1898	SilkDB_lncRNA	exon	524947	525063	.	-	.	transcript_id "TCONS_00046910"; gene_id "XLOC_001968";
nscaf1898	SilkDB_lncRNA	exon	525902	525997	.	-	.	transcript_id "TCONS_00046910"; gene_id "XLOC_001968";
nscaf1898	SilkDB_lncRNA	exon	527876	527928	.	-	.	transcript_id "TCONS_00046910"; gene_id "XLOC_001968";
nscaf1898	SilkDB_lncRNA	exon	522250	522340	.	-	.	transcript_id "TCONS_00046912"; gene_id "XLOC_001968";
nscaf1898	SilkDB_lncRNA	exon	524947	525063	.	-	.	transcript_id "TCONS_00046912"; gene_id "XLOC_001968";
nscaf1898	SilkDB_lncRNA	exon	525902	525997	.	-	.	transcript_id "TCONS_00046912"; gene_id "XLOC_001968";
nscaf1898	SilkDB_lncRNA	exon	527885	527928	.	-	.	transcript_id "TCONS_00046912"; gene_id "XLOC_001968";
nscaf1898	SilkDB_lncRNA	exon	522250	522340	.	-	.	transcript_id "TCONS_00046913"; gene_id "XLOC_001968";
nscaf1898	SilkDB_lncRNA	exon	524947	525063	.	-	.	transcript_id "TCONS_00046913"; gene_id "XLOC_001968";
nscaf1898	SilkDB_lncRNA	exon	525902	525997	.	-	.	transcript_id "TCONS_00046913"; gene_id "XLOC_001968";
nscaf1898	SilkDB_lncRNA	exon	527840	527928	.	-	.	transcript_id "TCONS_00046913"; gene_id "XLOC_001968";
nscaf1898	SilkDB_lncRNA	exon	522250	522340	.	-	.	transcript_id "TCONS_00046914"; gene_id "XLOC_001968";
nscaf1898	SilkDB_lncRNA	exon	524947	525063	.	-	.	transcript_id "TCONS_00046914"; gene_id "XLOC_001968";
nscaf1898	SilkDB_lncRNA	exon	528717	528797	.	-	.	transcript_id "TCONS_00046914"; gene_id "XLOC_001968";
nscaf1898	SilkDB_lncRNA	exon	528927	529710	.	-	.	transcript_id "TCONS_00046914"; gene_id "XLOC_001968";
nscaf1898	SilkDB_lncRNA	exon	522250	522340	.	-	.	transcript_id "TCONS_00046915"; gene_id "XLOC_001968";
nscaf1898	SilkDB_lncRNA	exon	524947	525063	.	-	.	transcript_id "TCONS_00046915"; gene_id "XLOC_001968";
nscaf1898	SilkDB_lncRNA	exon	525902	525997	.	-	.	transcript_id "TCONS_00046915"; gene_id "XLOC_001968";
nscaf1898	SilkDB_lncRNA	exon	528717	528797	.	-	.	transcript_id "TCONS_00046915"; gene_id "XLOC_001968";
nscaf1898	SilkDB_lncRNA	exon	528927	529710	.	-	.	transcript_id "TCONS_00046915"; gene_id "XLOC_001968";
nscaf1898	SilkDB_lncRNA	exon	655637	655965	.	+	.	transcript_id "TCONS_00035164"; gene_id "XLOC_001509";
nscaf1898	SilkDB_lncRNA	exon	662865	662976	.	+	.	transcript_id "TCONS_00035164"; gene_id "XLOC_001509";
nscaf1898	SilkDB_lncRNA	exon	663446	663490	.	+	.	transcript_id "TCONS_00035164"; gene_id "XLOC_001509";
nscaf1898	SilkDB_lncRNA	exon	655650	655965	.	+	.	transcript_id "TCONS_00035165"; gene_id "XLOC_001509";
nscaf1898	SilkDB_lncRNA	exon	662865	663215	.	+	.	transcript_id "TCONS_00035165"; gene_id "XLOC_001509";
nscaf1898	SilkDB_lncRNA	exon	730242	736877	.	+	.	transcript_id "TCONS_00035168"; gene_id "XLOC_001511";
nscaf1898	SilkDB_lncRNA	exon	738491	738617	.	+	.	transcript_id "TCONS_00035168"; gene_id "XLOC_001511";
nscaf1898	SilkDB_lncRNA	exon	738692	739274	.	+	.	transcript_id "TCONS_00035168"; gene_id "XLOC_001511";
nscaf1898	SilkDB_lncRNA	exon	730242	732874	.	+	.	transcript_id "TCONS_00035169"; gene_id "XLOC_001511";
nscaf1898	SilkDB_lncRNA	exon	733293	736877	.	+	.	transcript_id "TCONS_00035169"; gene_id "XLOC_001511";
nscaf1898	SilkDB_lncRNA	exon	737335	737427	.	+	.	transcript_id "TCONS_00035169"; gene_id "XLOC_001511";
nscaf1898	SilkDB_lncRNA	exon	738491	738617	.	+	.	transcript_id "TCONS_00035169"; gene_id "XLOC_001511";
nscaf1898	SilkDB_lncRNA	exon	738692	739274	.	+	.	transcript_id "TCONS_00035169"; gene_id "XLOC_001511";
nscaf1898	SilkDB_lncRNA	exon	747373	747949	.	+	.	transcript_id "TCONS_00035170"; gene_id "XLOC_001512";
nscaf1898	SilkDB_lncRNA	exon	787863	787886	.	+	.	transcript_id "TCONS_00035170"; gene_id "XLOC_001512";
nscaf1898	SilkDB_lncRNA	exon	829958	829989	.	+	.	transcript_id "TCONS_00035170"; gene_id "XLOC_001512";
nscaf1898	SilkDB_lncRNA	exon	830072	832357	.	+	.	transcript_id "TCONS_00035170"; gene_id "XLOC_001512";
nscaf1898	SilkDB_lncRNA	exon	1221741	1223943	.	+	.	transcript_id "TCONS_00035176"; gene_id "XLOC_001516";
nscaf1898	SilkDB_lncRNA	exon	1270626	1273536	.	+	.	transcript_id "TCONS_00035176"; gene_id "XLOC_001516";
nscaf1898	SilkDB_lncRNA	exon	1240300	1240470	.	+	.	transcript_id "TCONS_00035177"; gene_id "XLOC_001517";
nscaf1898	SilkDB_lncRNA	exon	1241176	1241337	.	+	.	transcript_id "TCONS_00035177"; gene_id "XLOC_001517";
nscaf1898	SilkDB_lncRNA	exon	1278199	1281318	.	+	.	transcript_id "TCONS_00035178"; gene_id "XLOC_001518";
nscaf1898	SilkDB_lncRNA	exon	1348980	1355107	.	+	.	transcript_id "TCONS_00035178"; gene_id "XLOC_001518";
nscaf1898	SilkDB_lncRNA	exon	1378502	1378702	.	+	.	transcript_id "TCONS_00035178"; gene_id "XLOC_001518";
nscaf1898	SilkDB_lncRNA	exon	1421869	1441562	.	+	.	transcript_id "TCONS_00035178"; gene_id "XLOC_001518";
nscaf1898	SilkDB_lncRNA	exon	1278199	1281318	.	+	.	transcript_id "TCONS_00035183"; gene_id "XLOC_001518";
nscaf1898	SilkDB_lncRNA	exon	1325432	1325528	.	+	.	transcript_id "TCONS_00035183"; gene_id "XLOC_001518";
nscaf1898	SilkDB_lncRNA	exon	1348980	1355107	.	+	.	transcript_id "TCONS_00035183"; gene_id "XLOC_001518";
nscaf1898	SilkDB_lncRNA	exon	1378502	1378702	.	+	.	transcript_id "TCONS_00035183"; gene_id "XLOC_001518";
nscaf1898	SilkDB_lncRNA	exon	1421869	1441562	.	+	.	transcript_id "TCONS_00035183"; gene_id "XLOC_001518";
nscaf1898	SilkDB_lncRNA	exon	1278199	1281318	.	+	.	transcript_id "TCONS_00035184"; gene_id "XLOC_001518";
nscaf1898	SilkDB_lncRNA	exon	1348980	1349024	.	+	.	transcript_id "TCONS_00035184"; gene_id "XLOC_001518";
nscaf1898	SilkDB_lncRNA	exon	1378502	1378702	.	+	.	transcript_id "TCONS_00035184"; gene_id "XLOC_001518";
nscaf1898	SilkDB_lncRNA	exon	1421869	1441562	.	+	.	transcript_id "TCONS_00035184"; gene_id "XLOC_001518";
nscaf1898	SilkDB_lncRNA	exon	1281095	1281318	.	+	.	transcript_id "TCONS_00035222"; gene_id "XLOC_001518";
nscaf1898	SilkDB_lncRNA	exon	1325432	1325528	.	+	.	transcript_id "TCONS_00035222"; gene_id "XLOC_001518";
nscaf1898	SilkDB_lncRNA	exon	1378502	1378702	.	+	.	transcript_id "TCONS_00035222"; gene_id "XLOC_001518";
nscaf1898	SilkDB_lncRNA	exon	1466877	1466929	.	+	.	transcript_id "TCONS_00035222"; gene_id "XLOC_001518";
nscaf1898	SilkDB_lncRNA	exon	1512587	1516575	.	+	.	transcript_id "TCONS_00035222"; gene_id "XLOC_001518";
nscaf1898	SilkDB_lncRNA	exon	1281095	1281318	.	+	.	transcript_id "TCONS_00035223"; gene_id "XLOC_001518";
nscaf1898	SilkDB_lncRNA	exon	1378502	1378702	.	+	.	transcript_id "TCONS_00035223"; gene_id "XLOC_001518";
nscaf1898	SilkDB_lncRNA	exon	1466877	1466929	.	+	.	transcript_id "TCONS_00035223"; gene_id "XLOC_001518";
nscaf1898	SilkDB_lncRNA	exon	1512587	1516575	.	+	.	transcript_id "TCONS_00035223"; gene_id "XLOC_001518";
nscaf1898	SilkDB_lncRNA	exon	1281095	1281318	.	+	.	transcript_id "TCONS_00035224"; gene_id "XLOC_001518";
nscaf1898	SilkDB_lncRNA	exon	1348980	1349024	.	+	.	transcript_id "TCONS_00035224"; gene_id "XLOC_001518";
nscaf1898	SilkDB_lncRNA	exon	1355069	1355107	.	+	.	transcript_id "TCONS_00035224"; gene_id "XLOC_001518";
nscaf1898	SilkDB_lncRNA	exon	1378502	1378702	.	+	.	transcript_id "TCONS_00035224"; gene_id "XLOC_001518";
nscaf1898	SilkDB_lncRNA	exon	1466877	1466929	.	+	.	transcript_id "TCONS_00035224"; gene_id "XLOC_001518";
nscaf1898	SilkDB_lncRNA	exon	1512587	1516575	.	+	.	transcript_id "TCONS_00035224"; gene_id "XLOC_001518";
nscaf1898	SilkDB_lncRNA	exon	1281095	1281318	.	+	.	transcript_id "TCONS_00035226"; gene_id "XLOC_001518";
nscaf1898	SilkDB_lncRNA	exon	1325432	1325528	.	+	.	transcript_id "TCONS_00035226"; gene_id "XLOC_001518";
nscaf1898	SilkDB_lncRNA	exon	1348980	1349024	.	+	.	transcript_id "TCONS_00035226"; gene_id "XLOC_001518";
nscaf1898	SilkDB_lncRNA	exon	1378502	1378702	.	+	.	transcript_id "TCONS_00035226"; gene_id "XLOC_001518";
nscaf1898	SilkDB_lncRNA	exon	1466877	1466929	.	+	.	transcript_id "TCONS_00035226"; gene_id "XLOC_001518";
nscaf1898	SilkDB_lncRNA	exon	1512587	1516575	.	+	.	transcript_id "TCONS_00035226"; gene_id "XLOC_001518";
nscaf1898	SilkDB_lncRNA	exon	1309304	1325528	.	+	.	transcript_id "TCONS_00035269"; gene_id "XLOC_001518";
nscaf1898	SilkDB_lncRNA	exon	1378502	1378702	.	+	.	transcript_id "TCONS_00035269"; gene_id "XLOC_001518";
nscaf1898	SilkDB_lncRNA	exon	1512587	1516575	.	+	.	transcript_id "TCONS_00035269"; gene_id "XLOC_001518";
nscaf1898	SilkDB_lncRNA	exon	1309304	1325528	.	+	.	transcript_id "TCONS_00035271"; gene_id "XLOC_001518";
nscaf1898	SilkDB_lncRNA	exon	1348980	1349024	.	+	.	transcript_id "TCONS_00035271"; gene_id "XLOC_001518";
nscaf1898	SilkDB_lncRNA	exon	1378502	1378702	.	+	.	transcript_id "TCONS_00035271"; gene_id "XLOC_001518";
nscaf1898	SilkDB_lncRNA	exon	1512587	1516575	.	+	.	transcript_id "TCONS_00035271"; gene_id "XLOC_001518";
nscaf1898	SilkDB_lncRNA	exon	1345547	1367733	.	-	.	transcript_id "TCONS_00046949"; gene_id "XLOC_001973";
nscaf1898	SilkDB_lncRNA	exon	1369399	1381370	.	-	.	transcript_id "TCONS_00046949"; gene_id "XLOC_001973";
nscaf1898	SilkDB_lncRNA	exon	1369030	1374684	.	+	.	transcript_id "TCONS_00035324"; gene_id "XLOC_001518";
nscaf1898	SilkDB_lncRNA	exon	1378502	1378702	.	+	.	transcript_id "TCONS_00035324"; gene_id "XLOC_001518";
nscaf1898	SilkDB_lncRNA	exon	1421869	1441562	.	+	.	transcript_id "TCONS_00035324"; gene_id "XLOC_001518";
nscaf1898	SilkDB_lncRNA	exon	1673937	1677206	.	-	.	transcript_id "TCONS_00047053"; gene_id "XLOC_001977";
nscaf1898	SilkDB_lncRNA	exon	1678312	1678376	.	-	.	transcript_id "TCONS_00047053"; gene_id "XLOC_001977";
nscaf1898	SilkDB_lncRNA	exon	1814627	1814654	.	-	.	transcript_id "TCONS_00047391"; gene_id "XLOC_001985";
nscaf1898	SilkDB_lncRNA	exon	1820545	1820650	.	-	.	transcript_id "TCONS_00047391"; gene_id "XLOC_001985";
nscaf1898	SilkDB_lncRNA	exon	1821926	1822087	.	-	.	transcript_id "TCONS_00047391"; gene_id "XLOC_001985";
nscaf1898	SilkDB_lncRNA	exon	1816072	1817487	.	-	.	transcript_id "TCONS_00047392"; gene_id "XLOC_001985";
nscaf1898	SilkDB_lncRNA	exon	1820545	1820650	.	-	.	transcript_id "TCONS_00047392"; gene_id "XLOC_001985";
nscaf1898	SilkDB_lncRNA	exon	1821258	1821479	.	-	.	transcript_id "TCONS_00047392"; gene_id "XLOC_001985";
nscaf1898	SilkDB_lncRNA	exon	1816072	1817487	.	-	.	transcript_id "TCONS_00047393"; gene_id "XLOC_001985";
nscaf1898	SilkDB_lncRNA	exon	1820545	1820650	.	-	.	transcript_id "TCONS_00047393"; gene_id "XLOC_001985";
nscaf1898	SilkDB_lncRNA	exon	1821926	1822134	.	-	.	transcript_id "TCONS_00047393"; gene_id "XLOC_001985";
nscaf1898	SilkDB_lncRNA	exon	1994907	1995130	.	-	.	transcript_id "TCONS_00047401"; gene_id "XLOC_001988";
nscaf1898	SilkDB_lncRNA	exon	1997077	1997108	.	-	.	transcript_id "TCONS_00047401"; gene_id "XLOC_001988";
nscaf1898	SilkDB_lncRNA	exon	2050280	2050437	.	+	.	transcript_id "TCONS_00035586"; gene_id "XLOC_001537";
nscaf1898	SilkDB_lncRNA	exon	2051250	2051892	.	+	.	transcript_id "TCONS_00035586"; gene_id "XLOC_001537";
nscaf1898	SilkDB_lncRNA	exon	2360672	2361460	.	-	.	transcript_id "TCONS_00047408"; gene_id "XLOC_001992";
nscaf1898	SilkDB_lncRNA	exon	2361953	2362323	.	-	.	transcript_id "TCONS_00047408"; gene_id "XLOC_001992";
nscaf1898	SilkDB_lncRNA	exon	2372600	2372924	.	-	.	transcript_id "TCONS_00047408"; gene_id "XLOC_001992";
nscaf1898	SilkDB_lncRNA	exon	2360672	2361460	.	-	.	transcript_id "TCONS_00047410"; gene_id "XLOC_001992";
nscaf1898	SilkDB_lncRNA	exon	2361953	2362282	.	-	.	transcript_id "TCONS_00047410"; gene_id "XLOC_001992";
nscaf1898	SilkDB_lncRNA	exon	2372600	2372924	.	-	.	transcript_id "TCONS_00047410"; gene_id "XLOC_001992";
nscaf1898	SilkDB_lncRNA	exon	2370029	2372326	.	-	.	transcript_id "TCONS_00047411"; gene_id "XLOC_001992";
nscaf1898	SilkDB_lncRNA	exon	2372600	2372924	.	-	.	transcript_id "TCONS_00047411"; gene_id "XLOC_001992";
nscaf1898	SilkDB_lncRNA	exon	2454478	2454726	.	+	.	transcript_id "TCONS_00035596"; gene_id "XLOC_001545";
nscaf1898	SilkDB_lncRNA	exon	2469238	2469314	.	+	.	transcript_id "TCONS_00035596"; gene_id "XLOC_001545";
nscaf1898	SilkDB_lncRNA	exon	3057806	3058183	.	-	.	transcript_id "TCONS_00047434"; gene_id "XLOC_001998";
nscaf1898	SilkDB_lncRNA	exon	3063970	3064092	.	-	.	transcript_id "TCONS_00047434"; gene_id "XLOC_001998";
nscaf1898	SilkDB_lncRNA	exon	3072581	3072788	.	-	.	transcript_id "TCONS_00047434"; gene_id "XLOC_001998";
nscaf1898	SilkDB_lncRNA	exon	3075095	3075233	.	-	.	transcript_id "TCONS_00047434"; gene_id "XLOC_001998";
nscaf1898	SilkDB_lncRNA	exon	3082438	3082625	.	-	.	transcript_id "TCONS_00047434"; gene_id "XLOC_001998";
nscaf1898	SilkDB_lncRNA	exon	3058893	3062977	.	-	.	transcript_id "TCONS_00047436"; gene_id "XLOC_001998";
nscaf1898	SilkDB_lncRNA	exon	3063970	3064092	.	-	.	transcript_id "TCONS_00047436"; gene_id "XLOC_001998";
nscaf1898	SilkDB_lncRNA	exon	3072581	3072788	.	-	.	transcript_id "TCONS_00047436"; gene_id "XLOC_001998";
nscaf1898	SilkDB_lncRNA	exon	3075095	3075233	.	-	.	transcript_id "TCONS_00047436"; gene_id "XLOC_001998";
nscaf1898	SilkDB_lncRNA	exon	3075485	3075523	.	-	.	transcript_id "TCONS_00047436"; gene_id "XLOC_001998";
nscaf1898	SilkDB_lncRNA	exon	3080512	3080531	.	-	.	transcript_id "TCONS_00047436"; gene_id "XLOC_001998";
nscaf1898	SilkDB_lncRNA	exon	3058893	3064092	.	-	.	transcript_id "TCONS_00047439"; gene_id "XLOC_001998";
nscaf1898	SilkDB_lncRNA	exon	3072581	3072788	.	-	.	transcript_id "TCONS_00047439"; gene_id "XLOC_001998";
nscaf1898	SilkDB_lncRNA	exon	3075095	3075233	.	-	.	transcript_id "TCONS_00047439"; gene_id "XLOC_001998";
nscaf1898	SilkDB_lncRNA	exon	3082438	3082625	.	-	.	transcript_id "TCONS_00047439"; gene_id "XLOC_001998";
nscaf1898	SilkDB_lncRNA	exon	3058893	3063109	.	-	.	transcript_id "TCONS_00047440"; gene_id "XLOC_001998";
nscaf1898	SilkDB_lncRNA	exon	3063970	3064092	.	-	.	transcript_id "TCONS_00047440"; gene_id "XLOC_001998";
nscaf1898	SilkDB_lncRNA	exon	3072581	3072788	.	-	.	transcript_id "TCONS_00047440"; gene_id "XLOC_001998";
nscaf1898	SilkDB_lncRNA	exon	3075095	3075233	.	-	.	transcript_id "TCONS_00047440"; gene_id "XLOC_001998";
nscaf1898	SilkDB_lncRNA	exon	3082438	3082625	.	-	.	transcript_id "TCONS_00047440"; gene_id "XLOC_001998";
nscaf1898	SilkDB_lncRNA	exon	3268150	3286894	.	-	.	transcript_id "TCONS_00047468"; gene_id "XLOC_002003";
nscaf1898	SilkDB_lncRNA	exon	3336613	3336815	.	-	.	transcript_id "TCONS_00047468"; gene_id "XLOC_002003";
nscaf1898	SilkDB_lncRNA	exon	3359858	3366248	.	-	.	transcript_id "TCONS_00047468"; gene_id "XLOC_002003";
nscaf1898	SilkDB_lncRNA	exon	3400134	3400324	.	-	.	transcript_id "TCONS_00047481"; gene_id "XLOC_002003";
nscaf1898	SilkDB_lncRNA	exon	3400430	3400745	.	-	.	transcript_id "TCONS_00047481"; gene_id "XLOC_002003";
nscaf1898	SilkDB_lncRNA	exon	3479970	3490094	.	-	.	transcript_id "TCONS_00047483"; gene_id "XLOC_002003";
nscaf1898	SilkDB_lncRNA	exon	3491208	3491470	.	-	.	transcript_id "TCONS_00047483"; gene_id "XLOC_002003";
nscaf1898	SilkDB_lncRNA	exon	3512988	3513052	.	+	.	transcript_id "TCONS_00035636"; gene_id "XLOC_001562";
nscaf1898	SilkDB_lncRNA	exon	3516935	3517186	.	+	.	transcript_id "TCONS_00035636"; gene_id "XLOC_001562";
nscaf1898	SilkDB_lncRNA	exon	3674624	3675207	.	-	.	transcript_id "TCONS_00047484"; gene_id "XLOC_002004";
nscaf1898	SilkDB_lncRNA	exon	3675273	3675349	.	-	.	transcript_id "TCONS_00047484"; gene_id "XLOC_002004";
nscaf1898	SilkDB_lncRNA	exon	3674624	3675207	.	-	.	transcript_id "TCONS_00047485"; gene_id "XLOC_002004";
nscaf1898	SilkDB_lncRNA	exon	3675299	3675349	.	-	.	transcript_id "TCONS_00047485"; gene_id "XLOC_002004";
nscaf1898	SilkDB_lncRNA	exon	3674624	3675207	.	-	.	transcript_id "TCONS_00047486"; gene_id "XLOC_002004";
nscaf1898	SilkDB_lncRNA	exon	3675507	3675809	.	-	.	transcript_id "TCONS_00047486"; gene_id "XLOC_002004";
nscaf1898	SilkDB_lncRNA	exon	3674624	3675207	.	-	.	transcript_id "TCONS_00047487"; gene_id "XLOC_002004";
nscaf1898	SilkDB_lncRNA	exon	3676802	3677262	.	-	.	transcript_id "TCONS_00047487"; gene_id "XLOC_002004";
nscaf1898	SilkDB_lncRNA	exon	3927579	3927625	.	+	.	transcript_id "TCONS_00035731"; gene_id "XLOC_001572";
nscaf1898	SilkDB_lncRNA	exon	3934269	3934573	.	+	.	transcript_id "TCONS_00035731"; gene_id "XLOC_001572";
nscaf1898	SilkDB_lncRNA	exon	3933994	3934181	.	+	.	transcript_id "TCONS_00035732"; gene_id "XLOC_001572";
nscaf1898	SilkDB_lncRNA	exon	3934269	3934573	.	+	.	transcript_id "TCONS_00035732"; gene_id "XLOC_001572";
nscaf1898	SilkDB_lncRNA	exon	4105413	4105490	.	-	.	transcript_id "TCONS_00048958"; gene_id "XLOC_002017";
nscaf1898	SilkDB_lncRNA	exon	4106632	4106742	.	-	.	transcript_id "TCONS_00048958"; gene_id "XLOC_002017";
nscaf1898	SilkDB_lncRNA	exon	4114911	4115315	.	-	.	transcript_id "TCONS_00048958"; gene_id "XLOC_002017";
nscaf1898	SilkDB_lncRNA	exon	4179539	4180108	.	+	.	transcript_id "TCONS_00036489"; gene_id "XLOC_001582";
nscaf1898	SilkDB_lncRNA	exon	4181734	4182359	.	+	.	transcript_id "TCONS_00036489"; gene_id "XLOC_001582";
nscaf1898	SilkDB_lncRNA	exon	4198583	4205633	.	+	.	transcript_id "TCONS_00036495"; gene_id "XLOC_001582";
nscaf1898	SilkDB_lncRNA	exon	4205730	4205801	.	+	.	transcript_id "TCONS_00036495"; gene_id "XLOC_001582";
nscaf1898	SilkDB_lncRNA	exon	4205868	4205980	.	+	.	transcript_id "TCONS_00036495"; gene_id "XLOC_001582";
nscaf1898	SilkDB_lncRNA	exon	4206058	4210021	.	+	.	transcript_id "TCONS_00036495"; gene_id "XLOC_001582";
nscaf1898	SilkDB_lncRNA	exon	4199698	4205633	.	+	.	transcript_id "TCONS_00036497"; gene_id "XLOC_001582";
nscaf1898	SilkDB_lncRNA	exon	4205868	4205976	.	+	.	transcript_id "TCONS_00036497"; gene_id "XLOC_001582";
nscaf1898	SilkDB_lncRNA	exon	4206058	4210021	.	+	.	transcript_id "TCONS_00036497"; gene_id "XLOC_001582";
nscaf1898	SilkDB_lncRNA	exon	4199698	4205633	.	+	.	transcript_id "TCONS_00036498"; gene_id "XLOC_001582";
nscaf1898	SilkDB_lncRNA	exon	4206304	4210021	.	+	.	transcript_id "TCONS_00036498"; gene_id "XLOC_001582";
nscaf1898	SilkDB_lncRNA	exon	4201837	4205633	.	+	.	transcript_id "TCONS_00036499"; gene_id "XLOC_001582";
nscaf1898	SilkDB_lncRNA	exon	4205868	4205980	.	+	.	transcript_id "TCONS_00036499"; gene_id "XLOC_001582";
nscaf1898	SilkDB_lncRNA	exon	4206058	4210021	.	+	.	transcript_id "TCONS_00036499"; gene_id "XLOC_001582";
nscaf1898	SilkDB_lncRNA	exon	4276669	4276818	.	+	.	transcript_id "TCONS_00036501"; gene_id "XLOC_001584";
nscaf1898	SilkDB_lncRNA	exon	4277410	4277524	.	+	.	transcript_id "TCONS_00036501"; gene_id "XLOC_001584";
nscaf1898	SilkDB_lncRNA	exon	4278166	4278434	.	+	.	transcript_id "TCONS_00036501"; gene_id "XLOC_001584";
nscaf1898	SilkDB_lncRNA	exon	4278502	4279454	.	-	.	transcript_id "TCONS_00048987"; gene_id "XLOC_002022";
nscaf1898	SilkDB_lncRNA	exon	4280431	4282037	.	-	.	transcript_id "TCONS_00048987"; gene_id "XLOC_002022";
nscaf1898	SilkDB_lncRNA	exon	4385722	4385975	.	-	.	transcript_id "TCONS_00048991"; gene_id "XLOC_002024";
nscaf1898	SilkDB_lncRNA	exon	4386122	4386260	.	-	.	transcript_id "TCONS_00048991"; gene_id "XLOC_002024";
nscaf1898	SilkDB_lncRNA	exon	4389885	4390008	.	-	.	transcript_id "TCONS_00048991"; gene_id "XLOC_002024";
nscaf1898	SilkDB_lncRNA	exon	4385722	4385975	.	-	.	transcript_id "TCONS_00048992"; gene_id "XLOC_002024";
nscaf1898	SilkDB_lncRNA	exon	4389885	4390008	.	-	.	transcript_id "TCONS_00048992"; gene_id "XLOC_002024";
nscaf1898	SilkDB_lncRNA	exon	4385722	4385975	.	-	.	transcript_id "TCONS_00048993"; gene_id "XLOC_002024";
nscaf1898	SilkDB_lncRNA	exon	4386122	4386260	.	-	.	transcript_id "TCONS_00048993"; gene_id "XLOC_002024";
nscaf1898	SilkDB_lncRNA	exon	4388241	4388342	.	-	.	transcript_id "TCONS_00048993"; gene_id "XLOC_002024";
nscaf1898	SilkDB_lncRNA	exon	4389885	4390008	.	-	.	transcript_id "TCONS_00048993"; gene_id "XLOC_002024";
nscaf1898	SilkDB_lncRNA	exon	4385722	4385975	.	-	.	transcript_id "TCONS_00048994"; gene_id "XLOC_002024";
nscaf1898	SilkDB_lncRNA	exon	4388241	4388342	.	-	.	transcript_id "TCONS_00048994"; gene_id "XLOC_002024";
nscaf1898	SilkDB_lncRNA	exon	4389885	4390008	.	-	.	transcript_id "TCONS_00048994"; gene_id "XLOC_002024";
nscaf1898	SilkDB_lncRNA	exon	4463170	4463224	.	+	.	transcript_id "TCONS_00036506"; gene_id "XLOC_001586";
nscaf1898	SilkDB_lncRNA	exon	4464370	4464740	.	+	.	transcript_id "TCONS_00036506"; gene_id "XLOC_001586";
nscaf1898	SilkDB_lncRNA	exon	4464144	4464585	.	-	.	transcript_id "TCONS_00049690"; gene_id "XLOC_002026";
nscaf1898	SilkDB_lncRNA	exon	4464897	4464939	.	-	.	transcript_id "TCONS_00049690"; gene_id "XLOC_002026";
nscaf1898	SilkDB_lncRNA	exon	4756323	4756407	.	+	.	transcript_id "TCONS_00037183"; gene_id "XLOC_001596";
nscaf1898	SilkDB_lncRNA	exon	4756582	4756622	.	+	.	transcript_id "TCONS_00037183"; gene_id "XLOC_001596";
nscaf1898	SilkDB_lncRNA	exon	4757680	4757750	.	+	.	transcript_id "TCONS_00037183"; gene_id "XLOC_001596";
nscaf1898	SilkDB_lncRNA	exon	4758466	4758807	.	+	.	transcript_id "TCONS_00037183"; gene_id "XLOC_001596";
nscaf1898	SilkDB_lncRNA	exon	4756323	4756407	.	+	.	transcript_id "TCONS_00037184"; gene_id "XLOC_001596";
nscaf1898	SilkDB_lncRNA	exon	4756582	4756622	.	+	.	transcript_id "TCONS_00037184"; gene_id "XLOC_001596";
nscaf1898	SilkDB_lncRNA	exon	4757680	4757773	.	+	.	transcript_id "TCONS_00037184"; gene_id "XLOC_001596";
nscaf1898	SilkDB_lncRNA	exon	4758466	4758807	.	+	.	transcript_id "TCONS_00037184"; gene_id "XLOC_001596";
nscaf1898	SilkDB_lncRNA	exon	5010325	5010427	.	-	.	transcript_id "TCONS_00049828"; gene_id "XLOC_002035";
nscaf1898	SilkDB_lncRNA	exon	5010685	5010910	.	-	.	transcript_id "TCONS_00049828"; gene_id "XLOC_002035";
nscaf1898	SilkDB_lncRNA	exon	5156411	5156718	.	-	.	transcript_id "TCONS_00049830"; gene_id "XLOC_002037";
nscaf1898	SilkDB_lncRNA	exon	5176164	5176327	.	-	.	transcript_id "TCONS_00049830"; gene_id "XLOC_002037";
nscaf1898	SilkDB_lncRNA	exon	5178590	5178807	.	-	.	transcript_id "TCONS_00049830"; gene_id "XLOC_002037";
nscaf1898	SilkDB_lncRNA	exon	5275008	5275515	.	+	.	transcript_id "TCONS_00037234"; gene_id "XLOC_001605";
nscaf1898	SilkDB_lncRNA	exon	5275590	5275718	.	+	.	transcript_id "TCONS_00037234"; gene_id "XLOC_001605";
nscaf1898	SilkDB_lncRNA	exon	5408693	5409150	.	+	.	transcript_id "TCONS_00037241"; gene_id "XLOC_001604";
nscaf1898	SilkDB_lncRNA	exon	5409997	5410135	.	+	.	transcript_id "TCONS_00037241"; gene_id "XLOC_001604";
nscaf1898	SilkDB_lncRNA	exon	5410299	5410494	.	+	.	transcript_id "TCONS_00037241"; gene_id "XLOC_001604";
nscaf1898	SilkDB_lncRNA	exon	5413303	5413460	.	+	.	transcript_id "TCONS_00037241"; gene_id "XLOC_001604";
nscaf1898	SilkDB_lncRNA	exon	5408693	5409150	.	+	.	transcript_id "TCONS_00037242"; gene_id "XLOC_001604";
nscaf1898	SilkDB_lncRNA	exon	5409997	5410597	.	+	.	transcript_id "TCONS_00037242"; gene_id "XLOC_001604";
nscaf1898	SilkDB_lncRNA	exon	5413303	5413460	.	+	.	transcript_id "TCONS_00037242"; gene_id "XLOC_001604";
nscaf1898	SilkDB_lncRNA	exon	5538516	5540903	.	-	.	transcript_id "TCONS_00050069"; gene_id "XLOC_002044";
nscaf1898	SilkDB_lncRNA	exon	5540995	5541157	.	-	.	transcript_id "TCONS_00050069"; gene_id "XLOC_002044";
nscaf1898	SilkDB_lncRNA	exon	5538516	5540903	.	-	.	transcript_id "TCONS_00050070"; gene_id "XLOC_002044";
nscaf1898	SilkDB_lncRNA	exon	5543927	5544096	.	-	.	transcript_id "TCONS_00050070"; gene_id "XLOC_002044";
nscaf1898	SilkDB_lncRNA	exon	5615568	5616025	.	+	.	transcript_id "TCONS_00037986"; gene_id "XLOC_001619";
nscaf1898	SilkDB_lncRNA	exon	5617376	5617597	.	+	.	transcript_id "TCONS_00037986"; gene_id "XLOC_001619";
nscaf1898	SilkDB_lncRNA	exon	5617707	5618011	.	+	.	transcript_id "TCONS_00037986"; gene_id "XLOC_001619";
nscaf1898	SilkDB_lncRNA	exon	5615568	5616025	.	+	.	transcript_id "TCONS_00037987"; gene_id "XLOC_001619";
nscaf1898	SilkDB_lncRNA	exon	5617376	5617597	.	+	.	transcript_id "TCONS_00037987"; gene_id "XLOC_001619";
nscaf1898	SilkDB_lncRNA	exon	5622968	5625177	.	+	.	transcript_id "TCONS_00037987"; gene_id "XLOC_001619";
nscaf1898	SilkDB_lncRNA	exon	5616000	5616025	.	+	.	transcript_id "TCONS_00037990"; gene_id "XLOC_001619";
nscaf1898	SilkDB_lncRNA	exon	5617376	5617597	.	+	.	transcript_id "TCONS_00037990"; gene_id "XLOC_001619";
nscaf1898	SilkDB_lncRNA	exon	5619232	5619262	.	+	.	transcript_id "TCONS_00037990"; gene_id "XLOC_001619";
nscaf1898	SilkDB_lncRNA	exon	5693289	5693559	.	+	.	transcript_id "TCONS_00038038"; gene_id "XLOC_001622";
nscaf1898	SilkDB_lncRNA	exon	5705029	5705237	.	+	.	transcript_id "TCONS_00038038"; gene_id "XLOC_001622";
nscaf1898	SilkDB_lncRNA	exon	5783948	5784620	.	+	.	transcript_id "TCONS_00038061"; gene_id "XLOC_001625";
nscaf1898	SilkDB_lncRNA	exon	5785110	5793736	.	+	.	transcript_id "TCONS_00038061"; gene_id "XLOC_001625";
nscaf1898	SilkDB_lncRNA	exon	5811217	5813125	.	-	.	transcript_id "TCONS_00050432"; gene_id "XLOC_002050";
nscaf1898	SilkDB_lncRNA	exon	5817581	5817740	.	-	.	transcript_id "TCONS_00050432"; gene_id "XLOC_002050";
nscaf1898	SilkDB_lncRNA	exon	5811217	5813125	.	-	.	transcript_id "TCONS_00050433"; gene_id "XLOC_002050";
nscaf1898	SilkDB_lncRNA	exon	5818854	5821211	.	-	.	transcript_id "TCONS_00050433"; gene_id "XLOC_002050";
nscaf1898	SilkDB_lncRNA	exon	5860456	5860680	.	-	.	transcript_id "TCONS_00050437"; gene_id "XLOC_002051";
nscaf1898	SilkDB_lncRNA	exon	5861504	5861574	.	-	.	transcript_id "TCONS_00050437"; gene_id "XLOC_002051";
nscaf1898	SilkDB_lncRNA	exon	5865316	5865521	.	-	.	transcript_id "TCONS_00050437"; gene_id "XLOC_002051";
nscaf1898	SilkDB_lncRNA	exon	5892325	5892432	.	-	.	transcript_id "TCONS_00050610"; gene_id "XLOC_002052";
nscaf1898	SilkDB_lncRNA	exon	5892659	5892815	.	-	.	transcript_id "TCONS_00050610"; gene_id "XLOC_002052";
nscaf1898	SilkDB_lncRNA	exon	5892325	5892432	.	-	.	transcript_id "TCONS_00050611"; gene_id "XLOC_002052";
nscaf1898	SilkDB_lncRNA	exon	5892848	5893030	.	-	.	transcript_id "TCONS_00050611"; gene_id "XLOC_002052";
nscaf1898	SilkDB_lncRNA	exon	5946606	5947651	.	-	.	transcript_id "TCONS_00050626"; gene_id "XLOC_002054";
nscaf1898	SilkDB_lncRNA	exon	5962658	5962852	.	-	.	transcript_id "TCONS_00050626"; gene_id "XLOC_002054";
nscaf1898	SilkDB_lncRNA	exon	5946606	5947651	.	-	.	transcript_id "TCONS_00050627"; gene_id "XLOC_002054";
nscaf1898	SilkDB_lncRNA	exon	5965599	5965650	.	-	.	transcript_id "TCONS_00050627"; gene_id "XLOC_002054";
nscaf1898	SilkDB_lncRNA	exon	5952992	5953117	.	-	.	transcript_id "TCONS_00050628"; gene_id "XLOC_002054";
nscaf1898	SilkDB_lncRNA	exon	5962658	5962852	.	-	.	transcript_id "TCONS_00050628"; gene_id "XLOC_002054";
nscaf1898	SilkDB_lncRNA	exon	6057405	6057767	.	+	.	transcript_id "TCONS_00038139"; gene_id "XLOC_001633";
nscaf1898	SilkDB_lncRNA	exon	6058764	6060943	.	+	.	transcript_id "TCONS_00038139"; gene_id "XLOC_001633";
nscaf1898	SilkDB_lncRNA	exon	6136186	6137067	.	-	.	transcript_id "TCONS_00050658"; gene_id "XLOC_002055";
nscaf1898	SilkDB_lncRNA	exon	6137660	6137810	.	-	.	transcript_id "TCONS_00050658"; gene_id "XLOC_002055";
nscaf1898	SilkDB_lncRNA	exon	6138473	6138518	.	-	.	transcript_id "TCONS_00050658"; gene_id "XLOC_002055";
nscaf1898	SilkDB_lncRNA	exon	6444868	6447789	.	-	.	transcript_id "TCONS_00050686"; gene_id "XLOC_002059";
nscaf1898	SilkDB_lncRNA	exon	6448127	6448283	.	-	.	transcript_id "TCONS_00050686"; gene_id "XLOC_002059";
nscaf1898	SilkDB_lncRNA	exon	6444868	6447789	.	-	.	transcript_id "TCONS_00050687"; gene_id "XLOC_002059";
nscaf1898	SilkDB_lncRNA	exon	6448131	6448283	.	-	.	transcript_id "TCONS_00050687"; gene_id "XLOC_002059";
nscaf1898	SilkDB_lncRNA	exon	6567231	6568394	.	-	.	transcript_id "TCONS_00050700"; gene_id "XLOC_002063";
nscaf1898	SilkDB_lncRNA	exon	6569982	6570002	.	-	.	transcript_id "TCONS_00050700"; gene_id "XLOC_002063";
nscaf1898	SilkDB_lncRNA	exon	6567231	6568394	.	-	.	transcript_id "TCONS_00050701"; gene_id "XLOC_002063";
nscaf1898	SilkDB_lncRNA	exon	6568801	6570953	.	-	.	transcript_id "TCONS_00050701"; gene_id "XLOC_002063";
nscaf1898	SilkDB_lncRNA	exon	6661348	6661718	.	-	.	transcript_id "TCONS_00050774"; gene_id "XLOC_002064";
nscaf1898	SilkDB_lncRNA	exon	6706225	6706393	.	-	.	transcript_id "TCONS_00050774"; gene_id "XLOC_002064";
nscaf1898	SilkDB_lncRNA	exon	6706839	6706967	.	-	.	transcript_id "TCONS_00050774"; gene_id "XLOC_002064";
nscaf1898	SilkDB_lncRNA	exon	6661348	6661718	.	-	.	transcript_id "TCONS_00050775"; gene_id "XLOC_002064";
nscaf1898	SilkDB_lncRNA	exon	6714051	6714806	.	-	.	transcript_id "TCONS_00050775"; gene_id "XLOC_002064";
nscaf1898	SilkDB_lncRNA	exon	6680912	6680947	.	-	.	transcript_id "TCONS_00050776"; gene_id "XLOC_002064";
nscaf1898	SilkDB_lncRNA	exon	6681458	6681601	.	-	.	transcript_id "TCONS_00050776"; gene_id "XLOC_002064";
nscaf1898	SilkDB_lncRNA	exon	6681813	6681917	.	-	.	transcript_id "TCONS_00050776"; gene_id "XLOC_002064";
nscaf1898	SilkDB_lncRNA	exon	6682138	6682316	.	-	.	transcript_id "TCONS_00050776"; gene_id "XLOC_002064";
nscaf1898	SilkDB_lncRNA	exon	6682696	6682751	.	-	.	transcript_id "TCONS_00050776"; gene_id "XLOC_002064";
nscaf1898	SilkDB_lncRNA	exon	6714051	6714806	.	-	.	transcript_id "TCONS_00050776"; gene_id "XLOC_002064";
nscaf1898	SilkDB_lncRNA	exon	6680912	6680947	.	-	.	transcript_id "TCONS_00050777"; gene_id "XLOC_002064";
nscaf1898	SilkDB_lncRNA	exon	6681458	6681601	.	-	.	transcript_id "TCONS_00050777"; gene_id "XLOC_002064";
nscaf1898	SilkDB_lncRNA	exon	6681813	6681917	.	-	.	transcript_id "TCONS_00050777"; gene_id "XLOC_002064";
nscaf1898	SilkDB_lncRNA	exon	6682138	6682316	.	-	.	transcript_id "TCONS_00050777"; gene_id "XLOC_002064";
nscaf1898	SilkDB_lncRNA	exon	6714051	6714806	.	-	.	transcript_id "TCONS_00050777"; gene_id "XLOC_002064";
nscaf1898	SilkDB_lncRNA	exon	6689660	6689922	.	-	.	transcript_id "TCONS_00050778"; gene_id "XLOC_002064";
nscaf1898	SilkDB_lncRNA	exon	6706225	6706393	.	-	.	transcript_id "TCONS_00050778"; gene_id "XLOC_002064";
nscaf1898	SilkDB_lncRNA	exon	6706839	6706967	.	-	.	transcript_id "TCONS_00050778"; gene_id "XLOC_002064";
nscaf1898	SilkDB_lncRNA	exon	6689660	6689922	.	-	.	transcript_id "TCONS_00050779"; gene_id "XLOC_002064";
nscaf1898	SilkDB_lncRNA	exon	6714051	6714806	.	-	.	transcript_id "TCONS_00050779"; gene_id "XLOC_002064";
nscaf1898	SilkDB_lncRNA	exon	6700081	6700200	.	-	.	transcript_id "TCONS_00050780"; gene_id "XLOC_002064";
nscaf1898	SilkDB_lncRNA	exon	6706225	6706393	.	-	.	transcript_id "TCONS_00050780"; gene_id "XLOC_002064";
nscaf1898	SilkDB_lncRNA	exon	6706839	6706967	.	-	.	transcript_id "TCONS_00050780"; gene_id "XLOC_002064";
nscaf1898	SilkDB_lncRNA	exon	6700081	6700200	.	-	.	transcript_id "TCONS_00050781"; gene_id "XLOC_002064";
nscaf1898	SilkDB_lncRNA	exon	6714051	6714806	.	-	.	transcript_id "TCONS_00050781"; gene_id "XLOC_002064";
nscaf1898	SilkDB_lncRNA	exon	6705387	6705441	.	-	.	transcript_id "TCONS_00050782"; gene_id "XLOC_002064";
nscaf1898	SilkDB_lncRNA	exon	6706225	6706393	.	-	.	transcript_id "TCONS_00050782"; gene_id "XLOC_002064";
nscaf1898	SilkDB_lncRNA	exon	6706839	6706967	.	-	.	transcript_id "TCONS_00050782"; gene_id "XLOC_002064";
nscaf1898	SilkDB_lncRNA	exon	6711158	6711301	.	-	.	transcript_id "TCONS_00050783"; gene_id "XLOC_002064";
nscaf1898	SilkDB_lncRNA	exon	6714051	6714806	.	-	.	transcript_id "TCONS_00050783"; gene_id "XLOC_002064";
nscaf1898	SilkDB_lncRNA	exon	6713385	6713516	.	-	.	transcript_id "TCONS_00050784"; gene_id "XLOC_002064";
nscaf1898	SilkDB_lncRNA	exon	6714051	6714806	.	-	.	transcript_id "TCONS_00050784"; gene_id "XLOC_002064";
nscaf1898	SilkDB_lncRNA	exon	6717232	6717452	.	+	.	transcript_id "TCONS_00038716"; gene_id "XLOC_001648";
nscaf1898	SilkDB_lncRNA	exon	6717704	6717756	.	+	.	transcript_id "TCONS_00038716"; gene_id "XLOC_001648";
nscaf1898	SilkDB_lncRNA	exon	6718087	6718277	.	+	.	transcript_id "TCONS_00038716"; gene_id "XLOC_001648";
nscaf1898	SilkDB_lncRNA	exon	6717232	6717452	.	+	.	transcript_id "TCONS_00038717"; gene_id "XLOC_001648";
nscaf1898	SilkDB_lncRNA	exon	6717704	6718277	.	+	.	transcript_id "TCONS_00038717"; gene_id "XLOC_001648";
nscaf1898	SilkDB_lncRNA	exon	6717232	6717452	.	+	.	transcript_id "TCONS_00038718"; gene_id "XLOC_001648";
nscaf1898	SilkDB_lncRNA	exon	6717704	6717756	.	+	.	transcript_id "TCONS_00038718"; gene_id "XLOC_001648";
nscaf1898	SilkDB_lncRNA	exon	6764931	6765100	.	+	.	transcript_id "TCONS_00038718"; gene_id "XLOC_001648";
nscaf1898	SilkDB_lncRNA	exon	6732719	6733311	.	-	.	transcript_id "TCONS_00050785"; gene_id "XLOC_002065";
nscaf1898	SilkDB_lncRNA	exon	6734118	6734272	.	-	.	transcript_id "TCONS_00050785"; gene_id "XLOC_002065";
nscaf1898	SilkDB_lncRNA	exon	6812813	6813044	.	+	.	transcript_id "TCONS_00038786"; gene_id "XLOC_001651";
nscaf1898	SilkDB_lncRNA	exon	6813586	6814772	.	+	.	transcript_id "TCONS_00038786"; gene_id "XLOC_001651";
nscaf1898	SilkDB_lncRNA	exon	6868440	6868515	.	+	.	transcript_id "TCONS_00038812"; gene_id "XLOC_001652";
nscaf1898	SilkDB_lncRNA	exon	6901570	6901655	.	+	.	transcript_id "TCONS_00038812"; gene_id "XLOC_001652";
nscaf1898	SilkDB_lncRNA	exon	6903499	6903656	.	+	.	transcript_id "TCONS_00038812"; gene_id "XLOC_001652";
nscaf1898	SilkDB_lncRNA	exon	6902191	6902244	.	+	.	transcript_id "TCONS_00038814"; gene_id "XLOC_001652";
nscaf1898	SilkDB_lncRNA	exon	6903499	6903656	.	+	.	transcript_id "TCONS_00038814"; gene_id "XLOC_001652";
nscaf1898	SilkDB_lncRNA	exon	6977574	6977762	.	-	.	transcript_id "TCONS_00050925"; gene_id "XLOC_002070";
nscaf1898	SilkDB_lncRNA	exon	6977915	6978080	.	-	.	transcript_id "TCONS_00050925"; gene_id "XLOC_002070";
nscaf1898	SilkDB_lncRNA	exon	6978629	6978709	.	-	.	transcript_id "TCONS_00050925"; gene_id "XLOC_002070";
nscaf1898	SilkDB_lncRNA	exon	6978825	6978874	.	-	.	transcript_id "TCONS_00050925"; gene_id "XLOC_002070";
nscaf1898	SilkDB_lncRNA	exon	6977574	6977762	.	-	.	transcript_id "TCONS_00050926"; gene_id "XLOC_002070";
nscaf1898	SilkDB_lncRNA	exon	6977915	6978080	.	-	.	transcript_id "TCONS_00050926"; gene_id "XLOC_002070";
nscaf1898	SilkDB_lncRNA	exon	6978657	6978709	.	-	.	transcript_id "TCONS_00050926"; gene_id "XLOC_002070";
nscaf1898	SilkDB_lncRNA	exon	6978825	6978874	.	-	.	transcript_id "TCONS_00050926"; gene_id "XLOC_002070";
nscaf1898	SilkDB_lncRNA	exon	6977574	6977762	.	-	.	transcript_id "TCONS_00050927"; gene_id "XLOC_002070";
nscaf1898	SilkDB_lncRNA	exon	6978629	6978944	.	-	.	transcript_id "TCONS_00050927"; gene_id "XLOC_002070";
nscaf1898	SilkDB_lncRNA	exon	6977574	6977762	.	-	.	transcript_id "TCONS_00050928"; gene_id "XLOC_002070";
nscaf1898	SilkDB_lncRNA	exon	6978629	6978709	.	-	.	transcript_id "TCONS_00050928"; gene_id "XLOC_002070";
nscaf1898	SilkDB_lncRNA	exon	6979977	6980070	.	-	.	transcript_id "TCONS_00050928"; gene_id "XLOC_002070";
nscaf1898	SilkDB_lncRNA	exon	6977574	6977762	.	-	.	transcript_id "TCONS_00050929"; gene_id "XLOC_002070";
nscaf1898	SilkDB_lncRNA	exon	6977915	6978080	.	-	.	transcript_id "TCONS_00050929"; gene_id "XLOC_002070";
nscaf1898	SilkDB_lncRNA	exon	6978629	6978709	.	-	.	transcript_id "TCONS_00050929"; gene_id "XLOC_002070";
nscaf1898	SilkDB_lncRNA	exon	6979977	6980070	.	-	.	transcript_id "TCONS_00050929"; gene_id "XLOC_002070";
nscaf1898	SilkDB_lncRNA	exon	6977574	6977762	.	-	.	transcript_id "TCONS_00050930"; gene_id "XLOC_002070";
nscaf1898	SilkDB_lncRNA	exon	6977915	6978080	.	-	.	transcript_id "TCONS_00050930"; gene_id "XLOC_002070";
nscaf1898	SilkDB_lncRNA	exon	6978629	6978709	.	-	.	transcript_id "TCONS_00050930"; gene_id "XLOC_002070";
nscaf1898	SilkDB_lncRNA	exon	6984430	6984622	.	-	.	transcript_id "TCONS_00050930"; gene_id "XLOC_002070";
nscaf1898	SilkDB_lncRNA	exon	6977873	6978080	.	-	.	transcript_id "TCONS_00050931"; gene_id "XLOC_002070";
nscaf1898	SilkDB_lncRNA	exon	6984422	6984622	.	-	.	transcript_id "TCONS_00050931"; gene_id "XLOC_002070";
nscaf1898	SilkDB_lncRNA	exon	6989899	6991887	.	-	.	transcript_id "TCONS_00050932"; gene_id "XLOC_002071";
nscaf1898	SilkDB_lncRNA	exon	6992163	6992453	.	-	.	transcript_id "TCONS_00050932"; gene_id "XLOC_002071";
nscaf1898	SilkDB_lncRNA	exon	6990360	6990988	.	+	.	transcript_id "TCONS_00038818"; gene_id "XLOC_001656";
nscaf1898	SilkDB_lncRNA	exon	6995532	6995876	.	+	.	transcript_id "TCONS_00038818"; gene_id "XLOC_001656";
nscaf1898	SilkDB_lncRNA	exon	6999691	6999744	.	+	.	transcript_id "TCONS_00038819"; gene_id "XLOC_001657";
nscaf1898	SilkDB_lncRNA	exon	7000079	7001080	.	+	.	transcript_id "TCONS_00038819"; gene_id "XLOC_001657";
nscaf1898	SilkDB_lncRNA	exon	7255075	7255785	.	-	.	transcript_id "TCONS_00051182"; gene_id "XLOC_002082";
nscaf1898	SilkDB_lncRNA	exon	7256583	7257440	.	-	.	transcript_id "TCONS_00051182"; gene_id "XLOC_002082";
nscaf1898	SilkDB_lncRNA	exon	7258890	7259296	.	-	.	transcript_id "TCONS_00051182"; gene_id "XLOC_002082";
nscaf1898	SilkDB_lncRNA	exon	7259412	7259806	.	-	.	transcript_id "TCONS_00051182"; gene_id "XLOC_002082";
nscaf1898	SilkDB_lncRNA	exon	7295845	7296104	.	-	.	transcript_id "TCONS_00051190"; gene_id "XLOC_002084";
nscaf1898	SilkDB_lncRNA	exon	7296638	7296832	.	-	.	transcript_id "TCONS_00051190"; gene_id "XLOC_002084";
nscaf1898	SilkDB_lncRNA	exon	7297485	7297582	.	-	.	transcript_id "TCONS_00051190"; gene_id "XLOC_002084";
nscaf1898	SilkDB_lncRNA	exon	7298931	7299205	.	-	.	transcript_id "TCONS_00051191"; gene_id "XLOC_002085";
nscaf1898	SilkDB_lncRNA	exon	7300779	7301455	.	-	.	transcript_id "TCONS_00051191"; gene_id "XLOC_002085";
nscaf1898	SilkDB_lncRNA	exon	7301960	7305882	.	-	.	transcript_id "TCONS_00051191"; gene_id "XLOC_002085";
nscaf1898	SilkDB_lncRNA	exon	7306898	7307245	.	-	.	transcript_id "TCONS_00051191"; gene_id "XLOC_002085";
nscaf1898	SilkDB_lncRNA	exon	7307445	7307617	.	-	.	transcript_id "TCONS_00051191"; gene_id "XLOC_002085";
nscaf1898	SilkDB_lncRNA	exon	7307707	7307824	.	-	.	transcript_id "TCONS_00051191"; gene_id "XLOC_002085";
nscaf1898	SilkDB_lncRNA	exon	7298931	7303460	.	-	.	transcript_id "TCONS_00051196"; gene_id "XLOC_002085";
nscaf1898	SilkDB_lncRNA	exon	7304041	7305882	.	-	.	transcript_id "TCONS_00051196"; gene_id "XLOC_002085";
nscaf1898	SilkDB_lncRNA	exon	7306898	7307245	.	-	.	transcript_id "TCONS_00051196"; gene_id "XLOC_002085";
nscaf1898	SilkDB_lncRNA	exon	7307445	7307617	.	-	.	transcript_id "TCONS_00051196"; gene_id "XLOC_002085";
nscaf1898	SilkDB_lncRNA	exon	7307707	7307824	.	-	.	transcript_id "TCONS_00051196"; gene_id "XLOC_002085";
nscaf1898	SilkDB_lncRNA	exon	7303523	7303672	.	-	.	transcript_id "TCONS_00051197"; gene_id "XLOC_002085";
nscaf1898	SilkDB_lncRNA	exon	7304041	7304179	.	-	.	transcript_id "TCONS_00051197"; gene_id "XLOC_002085";
nscaf1898	SilkDB_lncRNA	exon	7305553	7305873	.	-	.	transcript_id "TCONS_00051197"; gene_id "XLOC_002085";
nscaf1898	SilkDB_lncRNA	exon	7321820	7322521	.	-	.	transcript_id "TCONS_00051198"; gene_id "XLOC_002082";
nscaf1898	SilkDB_lncRNA	exon	7322619	7322697	.	-	.	transcript_id "TCONS_00051198"; gene_id "XLOC_002082";
nscaf1898	SilkDB_lncRNA	exon	7323008	7323031	.	-	.	transcript_id "TCONS_00051198"; gene_id "XLOC_002082";
nscaf1898	SilkDB_lncRNA	exon	7321820	7322521	.	-	.	transcript_id "TCONS_00051199"; gene_id "XLOC_002082";
nscaf1898	SilkDB_lncRNA	exon	7322619	7322697	.	-	.	transcript_id "TCONS_00051199"; gene_id "XLOC_002082";
nscaf1898	SilkDB_lncRNA	exon	7323469	7323493	.	-	.	transcript_id "TCONS_00051199"; gene_id "XLOC_002082";
nscaf1898	SilkDB_lncRNA	exon	7321820	7322521	.	-	.	transcript_id "TCONS_00051200"; gene_id "XLOC_002082";
nscaf1898	SilkDB_lncRNA	exon	7329224	7329597	.	-	.	transcript_id "TCONS_00051200"; gene_id "XLOC_002082";
nscaf1898	SilkDB_lncRNA	exon	7321820	7322521	.	-	.	transcript_id "TCONS_00051201"; gene_id "XLOC_002082";
nscaf1898	SilkDB_lncRNA	exon	7340842	7341076	.	-	.	transcript_id "TCONS_00051201"; gene_id "XLOC_002082";
nscaf1898	SilkDB_lncRNA	exon	7401131	7402721	.	-	.	transcript_id "TCONS_00051262"; gene_id "XLOC_002087";
nscaf1898	SilkDB_lncRNA	exon	7403720	7404448	.	-	.	transcript_id "TCONS_00051262"; gene_id "XLOC_002087";
nscaf1898	SilkDB_lncRNA	exon	7446329	7446566	.	+	.	transcript_id "TCONS_00038969"; gene_id "XLOC_001679";
nscaf1898	SilkDB_lncRNA	exon	7447399	7447648	.	+	.	transcript_id "TCONS_00038969"; gene_id "XLOC_001679";
nscaf1898	SilkDB_lncRNA	exon	7449641	7449703	.	+	.	transcript_id "TCONS_00038969"; gene_id "XLOC_001679";
nscaf1898	SilkDB_lncRNA	exon	7464314	7466059	.	+	.	transcript_id "TCONS_00038994"; gene_id "XLOC_001681";
nscaf1898	SilkDB_lncRNA	exon	7466378	7466672	.	+	.	transcript_id "TCONS_00038994"; gene_id "XLOC_001681";
nscaf1898	SilkDB_lncRNA	exon	7467872	7468174	.	+	.	transcript_id "TCONS_00038995"; gene_id "XLOC_001682";
nscaf1898	SilkDB_lncRNA	exon	7469468	7469514	.	+	.	transcript_id "TCONS_00038995"; gene_id "XLOC_001682";
nscaf1898	SilkDB_lncRNA	exon	7469834	7470169	.	+	.	transcript_id "TCONS_00038995"; gene_id "XLOC_001682";
nscaf1898	SilkDB_lncRNA	exon	7526291	7526729	.	-	.	transcript_id "TCONS_00051353"; gene_id "XLOC_002088";
nscaf1898	SilkDB_lncRNA	exon	7529547	7529722	.	-	.	transcript_id "TCONS_00051353"; gene_id "XLOC_002088";
nscaf1898	SilkDB_lncRNA	exon	7526291	7526729	.	-	.	transcript_id "TCONS_00051354"; gene_id "XLOC_002088";
nscaf1898	SilkDB_lncRNA	exon	7529792	7530476	.	-	.	transcript_id "TCONS_00051354"; gene_id "XLOC_002088";
nscaf1898	SilkDB_lncRNA	exon	7526291	7526729	.	-	.	transcript_id "TCONS_00051355"; gene_id "XLOC_002088";
nscaf1898	SilkDB_lncRNA	exon	7530191	7530476	.	-	.	transcript_id "TCONS_00051355"; gene_id "XLOC_002088";
nscaf1898	SilkDB_lncRNA	exon	7526291	7526729	.	-	.	transcript_id "TCONS_00051356"; gene_id "XLOC_002088";
nscaf1898	SilkDB_lncRNA	exon	7530288	7530476	.	-	.	transcript_id "TCONS_00051356"; gene_id "XLOC_002088";
nscaf1898	SilkDB_lncRNA	exon	7526291	7526729	.	-	.	transcript_id "TCONS_00051357"; gene_id "XLOC_002088";
nscaf1898	SilkDB_lncRNA	exon	7527900	7527937	.	-	.	transcript_id "TCONS_00051357"; gene_id "XLOC_002088";
nscaf1898	SilkDB_lncRNA	exon	7529792	7530476	.	-	.	transcript_id "TCONS_00051357"; gene_id "XLOC_002088";
nscaf1898	SilkDB_lncRNA	exon	7692641	7693477	.	+	.	transcript_id "TCONS_00039148"; gene_id "XLOC_001686";
nscaf1898	SilkDB_lncRNA	exon	7693763	7694072	.	+	.	transcript_id "TCONS_00039148"; gene_id "XLOC_001686";
nscaf1898	SilkDB_lncRNA	exon	7694817	7694953	.	+	.	transcript_id "TCONS_00039148"; gene_id "XLOC_001686";
nscaf1898	SilkDB_lncRNA	exon	7695744	7700002	.	+	.	transcript_id "TCONS_00039148"; gene_id "XLOC_001686";
nscaf1898	SilkDB_lncRNA	exon	7701113	7702269	.	+	.	transcript_id "TCONS_00039148"; gene_id "XLOC_001686";
nscaf1898	SilkDB_lncRNA	exon	7692641	7693615	.	+	.	transcript_id "TCONS_00039150"; gene_id "XLOC_001686";
nscaf1898	SilkDB_lncRNA	exon	7693763	7694072	.	+	.	transcript_id "TCONS_00039150"; gene_id "XLOC_001686";
nscaf1898	SilkDB_lncRNA	exon	7694817	7694953	.	+	.	transcript_id "TCONS_00039150"; gene_id "XLOC_001686";
nscaf1898	SilkDB_lncRNA	exon	7695800	7700002	.	+	.	transcript_id "TCONS_00039150"; gene_id "XLOC_001686";
nscaf1898	SilkDB_lncRNA	exon	7701113	7702269	.	+	.	transcript_id "TCONS_00039150"; gene_id "XLOC_001686";
nscaf1898	SilkDB_lncRNA	exon	7693234	7693615	.	+	.	transcript_id "TCONS_00039151"; gene_id "XLOC_001686";
nscaf1898	SilkDB_lncRNA	exon	7693763	7694072	.	+	.	transcript_id "TCONS_00039151"; gene_id "XLOC_001686";
nscaf1898	SilkDB_lncRNA	exon	7694817	7694953	.	+	.	transcript_id "TCONS_00039151"; gene_id "XLOC_001686";
nscaf1898	SilkDB_lncRNA	exon	7695744	7700002	.	+	.	transcript_id "TCONS_00039151"; gene_id "XLOC_001686";
nscaf1898	SilkDB_lncRNA	exon	7701113	7702269	.	+	.	transcript_id "TCONS_00039151"; gene_id "XLOC_001686";
nscaf1898	SilkDB_lncRNA	exon	7693234	7693615	.	+	.	transcript_id "TCONS_00039152"; gene_id "XLOC_001686";
nscaf1898	SilkDB_lncRNA	exon	7693763	7694072	.	+	.	transcript_id "TCONS_00039152"; gene_id "XLOC_001686";
nscaf1898	SilkDB_lncRNA	exon	7694817	7702269	.	+	.	transcript_id "TCONS_00039152"; gene_id "XLOC_001686";
nscaf1898	SilkDB_lncRNA	exon	7693300	7693477	.	+	.	transcript_id "TCONS_00039153"; gene_id "XLOC_001686";
nscaf1898	SilkDB_lncRNA	exon	7693763	7694072	.	+	.	transcript_id "TCONS_00039153"; gene_id "XLOC_001686";
nscaf1898	SilkDB_lncRNA	exon	7694817	7694953	.	+	.	transcript_id "TCONS_00039153"; gene_id "XLOC_001686";
nscaf1898	SilkDB_lncRNA	exon	7698096	7702269	.	+	.	transcript_id "TCONS_00039153"; gene_id "XLOC_001686";
nscaf1898	SilkDB_lncRNA	exon	7693350	7694072	.	+	.	transcript_id "TCONS_00039154"; gene_id "XLOC_001686";
nscaf1898	SilkDB_lncRNA	exon	7694817	7694953	.	+	.	transcript_id "TCONS_00039154"; gene_id "XLOC_001686";
nscaf1898	SilkDB_lncRNA	exon	7695744	7695840	.	+	.	transcript_id "TCONS_00039154"; gene_id "XLOC_001686";
nscaf1898	SilkDB_lncRNA	exon	7698096	7702269	.	+	.	transcript_id "TCONS_00039154"; gene_id "XLOC_001686";
nscaf1898	SilkDB_lncRNA	exon	7694320	7700002	.	+	.	transcript_id "TCONS_00039155"; gene_id "XLOC_001686";
nscaf1898	SilkDB_lncRNA	exon	7701113	7702269	.	+	.	transcript_id "TCONS_00039155"; gene_id "XLOC_001686";
nscaf1898	SilkDB_lncRNA	exon	7947804	7948075	.	+	.	transcript_id "TCONS_00039891"; gene_id "XLOC_001695";
nscaf1898	SilkDB_lncRNA	exon	7956363	7956511	.	+	.	transcript_id "TCONS_00039891"; gene_id "XLOC_001695";
nscaf1898	SilkDB_lncRNA	exon	7957655	7960302	.	+	.	transcript_id "TCONS_00039891"; gene_id "XLOC_001695";
nscaf1898	SilkDB_lncRNA	exon	7947804	7948075	.	+	.	transcript_id "TCONS_00039892"; gene_id "XLOC_001695";
nscaf1898	SilkDB_lncRNA	exon	7950808	7951056	.	+	.	transcript_id "TCONS_00039892"; gene_id "XLOC_001695";
nscaf1898	SilkDB_lncRNA	exon	7957655	7960302	.	+	.	transcript_id "TCONS_00039892"; gene_id "XLOC_001695";
nscaf1898	SilkDB_lncRNA	exon	7947804	7948075	.	+	.	transcript_id "TCONS_00039893"; gene_id "XLOC_001695";
nscaf1898	SilkDB_lncRNA	exon	7956363	7956515	.	+	.	transcript_id "TCONS_00039893"; gene_id "XLOC_001695";
nscaf1898	SilkDB_lncRNA	exon	7957655	7960302	.	+	.	transcript_id "TCONS_00039893"; gene_id "XLOC_001695";
nscaf1898	SilkDB_lncRNA	exon	7947804	7948075	.	+	.	transcript_id "TCONS_00039894"; gene_id "XLOC_001695";
nscaf1898	SilkDB_lncRNA	exon	7957655	7960302	.	+	.	transcript_id "TCONS_00039894"; gene_id "XLOC_001695";
nscaf1898	SilkDB_lncRNA	exon	7947804	7948075	.	+	.	transcript_id "TCONS_00039895"; gene_id "XLOC_001695";
nscaf1898	SilkDB_lncRNA	exon	7956363	7956515	.	+	.	transcript_id "TCONS_00039895"; gene_id "XLOC_001695";
nscaf1898	SilkDB_lncRNA	exon	7960567	7960673	.	+	.	transcript_id "TCONS_00039895"; gene_id "XLOC_001695";
nscaf1898	SilkDB_lncRNA	exon	7961133	7961312	.	+	.	transcript_id "TCONS_00039895"; gene_id "XLOC_001695";
nscaf1898	SilkDB_lncRNA	exon	7962242	7964557	.	+	.	transcript_id "TCONS_00039895"; gene_id "XLOC_001695";
nscaf1898	SilkDB_lncRNA	exon	7947833	7948075	.	+	.	transcript_id "TCONS_00039896"; gene_id "XLOC_001695";
nscaf1898	SilkDB_lncRNA	exon	7960567	7960673	.	+	.	transcript_id "TCONS_00039896"; gene_id "XLOC_001695";
nscaf1898	SilkDB_lncRNA	exon	7961133	7961312	.	+	.	transcript_id "TCONS_00039896"; gene_id "XLOC_001695";
nscaf1898	SilkDB_lncRNA	exon	7962242	7964557	.	+	.	transcript_id "TCONS_00039896"; gene_id "XLOC_001695";
nscaf1898	SilkDB_lncRNA	exon	7947972	7948075	.	+	.	transcript_id "TCONS_00039897"; gene_id "XLOC_001695";
nscaf1898	SilkDB_lncRNA	exon	7966214	7966764	.	+	.	transcript_id "TCONS_00039897"; gene_id "XLOC_001695";
nscaf1898	SilkDB_lncRNA	exon	7952235	7953706	.	-	.	transcript_id "TCONS_00051565"; gene_id "XLOC_002098";
nscaf1898	SilkDB_lncRNA	exon	7954173	7954596	.	-	.	transcript_id "TCONS_00051565"; gene_id "XLOC_002098";
nscaf1898	SilkDB_lncRNA	exon	7993584	7993794	.	+	.	transcript_id "TCONS_00039899"; gene_id "XLOC_001696";
nscaf1898	SilkDB_lncRNA	exon	7993873	7993948	.	+	.	transcript_id "TCONS_00039899"; gene_id "XLOC_001696";
nscaf1898	SilkDB_lncRNA	exon	7996640	7996747	.	+	.	transcript_id "TCONS_00039899"; gene_id "XLOC_001696";
nscaf1898	SilkDB_lncRNA	exon	7997338	7997512	.	+	.	transcript_id "TCONS_00039899"; gene_id "XLOC_001696";
nscaf1898	SilkDB_lncRNA	exon	8000239	8000342	.	+	.	transcript_id "TCONS_00039899"; gene_id "XLOC_001696";
nscaf1898	SilkDB_lncRNA	exon	8000701	8001494	.	+	.	transcript_id "TCONS_00039899"; gene_id "XLOC_001696";
nscaf1898	SilkDB_lncRNA	exon	7995046	7995505	.	+	.	transcript_id "TCONS_00039902"; gene_id "XLOC_001696";
nscaf1898	SilkDB_lncRNA	exon	7996123	7996240	.	+	.	transcript_id "TCONS_00039902"; gene_id "XLOC_001696";
nscaf1898	SilkDB_lncRNA	exon	7996640	7996747	.	+	.	transcript_id "TCONS_00039902"; gene_id "XLOC_001696";
nscaf1898	SilkDB_lncRNA	exon	7997338	7997512	.	+	.	transcript_id "TCONS_00039902"; gene_id "XLOC_001696";
nscaf1898	SilkDB_lncRNA	exon	8000239	8000494	.	+	.	transcript_id "TCONS_00039902"; gene_id "XLOC_001696";
nscaf1898	SilkDB_lncRNA	exon	8481421	8481584	.	-	.	transcript_id "TCONS_00051687"; gene_id "XLOC_002104";
nscaf1898	SilkDB_lncRNA	exon	8481659	8481711	.	-	.	transcript_id "TCONS_00051687"; gene_id "XLOC_002104";
nscaf1898	SilkDB_lncRNA	exon	8481421	8481584	.	-	.	transcript_id "TCONS_00051688"; gene_id "XLOC_002104";
nscaf1898	SilkDB_lncRNA	exon	8482271	8482536	.	-	.	transcript_id "TCONS_00051688"; gene_id "XLOC_002104";
nscaf1898	SilkDB_lncRNA	exon	8481421	8481584	.	-	.	transcript_id "TCONS_00051689"; gene_id "XLOC_002104";
nscaf1898	SilkDB_lncRNA	exon	8489482	8489670	.	-	.	transcript_id "TCONS_00051689"; gene_id "XLOC_002104";
nscaf1898	SilkDB_lncRNA	exon	8492357	8492398	.	-	.	transcript_id "TCONS_00051689"; gene_id "XLOC_002104";
nscaf1898	SilkDB_lncRNA	exon	8555588	8557132	.	+	.	transcript_id "TCONS_00040126"; gene_id "XLOC_001707";
nscaf1898	SilkDB_lncRNA	exon	8558076	8558549	.	+	.	transcript_id "TCONS_00040126"; gene_id "XLOC_001707";
nscaf1898	SilkDB_lncRNA	exon	8834681	8834765	.	+	.	transcript_id "TCONS_00040872"; gene_id "XLOC_001721";
nscaf1898	SilkDB_lncRNA	exon	8835522	8835708	.	+	.	transcript_id "TCONS_00040872"; gene_id "XLOC_001721";
nscaf1898	SilkDB_lncRNA	exon	8906021	8906041	.	+	.	transcript_id "TCONS_00040886"; gene_id "XLOC_001724";
nscaf1898	SilkDB_lncRNA	exon	8907174	8907390	.	+	.	transcript_id "TCONS_00040886"; gene_id "XLOC_001724";
nscaf1898	SilkDB_lncRNA	exon	8907833	8909094	.	+	.	transcript_id "TCONS_00040886"; gene_id "XLOC_001724";
nscaf1898	SilkDB_lncRNA	exon	8906071	8906253	.	+	.	transcript_id "TCONS_00040887"; gene_id "XLOC_001724";
nscaf1898	SilkDB_lncRNA	exon	8907174	8907390	.	+	.	transcript_id "TCONS_00040887"; gene_id "XLOC_001724";
nscaf1898	SilkDB_lncRNA	exon	8907833	8909094	.	+	.	transcript_id "TCONS_00040887"; gene_id "XLOC_001724";
nscaf1898	SilkDB_lncRNA	exon	8925012	8926713	.	-	.	transcript_id "TCONS_00052077"; gene_id "XLOC_002118";
nscaf1898	SilkDB_lncRNA	exon	8928255	8928403	.	-	.	transcript_id "TCONS_00052077"; gene_id "XLOC_002118";
nscaf1898	SilkDB_lncRNA	exon	8929449	8929480	.	-	.	transcript_id "TCONS_00052077"; gene_id "XLOC_002118";
nscaf1898	SilkDB_lncRNA	exon	8927597	8927807	.	-	.	transcript_id "TCONS_00052079"; gene_id "XLOC_002118";
nscaf1898	SilkDB_lncRNA	exon	8928255	8928403	.	-	.	transcript_id "TCONS_00052079"; gene_id "XLOC_002118";
nscaf1898	SilkDB_lncRNA	exon	8929449	8930041	.	-	.	transcript_id "TCONS_00052079"; gene_id "XLOC_002118";
nscaf1898	SilkDB_lncRNA	exon	8927597	8927807	.	-	.	transcript_id "TCONS_00052080"; gene_id "XLOC_002118";
nscaf1898	SilkDB_lncRNA	exon	8928255	8928403	.	-	.	transcript_id "TCONS_00052080"; gene_id "XLOC_002118";
nscaf1898	SilkDB_lncRNA	exon	8929779	8930059	.	-	.	transcript_id "TCONS_00052080"; gene_id "XLOC_002118";
nscaf1898	SilkDB_lncRNA	exon	9188456	9188762	.	+	.	transcript_id "TCONS_00041314"; gene_id "XLOC_001737";
nscaf1898	SilkDB_lncRNA	exon	9189278	9189401	.	+	.	transcript_id "TCONS_00041314"; gene_id "XLOC_001737";
nscaf1898	SilkDB_lncRNA	exon	9191420	9191629	.	+	.	transcript_id "TCONS_00041314"; gene_id "XLOC_001737";
nscaf1898	SilkDB_lncRNA	exon	9193707	9193739	.	+	.	transcript_id "TCONS_00041315"; gene_id "XLOC_001738";
nscaf1898	SilkDB_lncRNA	exon	9194256	9194332	.	+	.	transcript_id "TCONS_00041315"; gene_id "XLOC_001738";
nscaf1898	SilkDB_lncRNA	exon	9200757	9200941	.	+	.	transcript_id "TCONS_00041315"; gene_id "XLOC_001738";
nscaf1898	SilkDB_lncRNA	exon	9193707	9193739	.	+	.	transcript_id "TCONS_00041317"; gene_id "XLOC_001738";
nscaf1898	SilkDB_lncRNA	exon	9194259	9194332	.	+	.	transcript_id "TCONS_00041317"; gene_id "XLOC_001738";
nscaf1898	SilkDB_lncRNA	exon	9214801	9214944	.	+	.	transcript_id "TCONS_00041317"; gene_id "XLOC_001738";
nscaf1898	SilkDB_lncRNA	exon	9193707	9193739	.	+	.	transcript_id "TCONS_00041318"; gene_id "XLOC_001738";
nscaf1898	SilkDB_lncRNA	exon	9194256	9194332	.	+	.	transcript_id "TCONS_00041318"; gene_id "XLOC_001738";
nscaf1898	SilkDB_lncRNA	exon	9214370	9214422	.	+	.	transcript_id "TCONS_00041318"; gene_id "XLOC_001738";
nscaf1898	SilkDB_lncRNA	exon	9214801	9214944	.	+	.	transcript_id "TCONS_00041318"; gene_id "XLOC_001738";
nscaf1898	SilkDB_lncRNA	exon	9193707	9193739	.	+	.	transcript_id "TCONS_00041319"; gene_id "XLOC_001738";
nscaf1898	SilkDB_lncRNA	exon	9194259	9194332	.	+	.	transcript_id "TCONS_00041319"; gene_id "XLOC_001738";
nscaf1898	SilkDB_lncRNA	exon	9214370	9214422	.	+	.	transcript_id "TCONS_00041319"; gene_id "XLOC_001738";
nscaf1898	SilkDB_lncRNA	exon	9214801	9214944	.	+	.	transcript_id "TCONS_00041319"; gene_id "XLOC_001738";
nscaf1898	SilkDB_lncRNA	exon	9225691	9225765	.	+	.	transcript_id "TCONS_00041321"; gene_id "XLOC_001738";
nscaf1898	SilkDB_lncRNA	exon	9226827	9227252	.	+	.	transcript_id "TCONS_00041321"; gene_id "XLOC_001738";
nscaf1898	SilkDB_lncRNA	exon	9248630	9249115	.	+	.	transcript_id "TCONS_00041323"; gene_id "XLOC_001739";
nscaf1898	SilkDB_lncRNA	exon	9249730	9250564	.	+	.	transcript_id "TCONS_00041323"; gene_id "XLOC_001739";
nscaf1898	SilkDB_lncRNA	exon	9251406	9251704	.	-	.	transcript_id "TCONS_00052158"; gene_id "XLOC_002128";
nscaf1898	SilkDB_lncRNA	exon	9253174	9253222	.	-	.	transcript_id "TCONS_00052158"; gene_id "XLOC_002128";
nscaf1898	SilkDB_lncRNA	exon	9253311	9253361	.	-	.	transcript_id "TCONS_00052159"; gene_id "XLOC_002129";
nscaf1898	SilkDB_lncRNA	exon	9254226	9254357	.	-	.	transcript_id "TCONS_00052159"; gene_id "XLOC_002129";
nscaf1898	SilkDB_lncRNA	exon	9254785	9255016	.	-	.	transcript_id "TCONS_00052159"; gene_id "XLOC_002129";
nscaf1898	SilkDB_lncRNA	exon	9308845	9308912	.	+	.	transcript_id "TCONS_00041335"; gene_id "XLOC_001740";
nscaf1898	SilkDB_lncRNA	exon	9330347	9331890	.	+	.	transcript_id "TCONS_00041335"; gene_id "XLOC_001740";
nscaf1898	SilkDB_lncRNA	exon	9317567	9317604	.	+	.	transcript_id "TCONS_00041337"; gene_id "XLOC_001740";
nscaf1898	SilkDB_lncRNA	exon	9317821	9318236	.	+	.	transcript_id "TCONS_00041337"; gene_id "XLOC_001740";
nscaf1898	SilkDB_lncRNA	exon	9330347	9331890	.	+	.	transcript_id "TCONS_00041337"; gene_id "XLOC_001740";
nscaf1898	SilkDB_lncRNA	exon	9336079	9336491	.	-	.	transcript_id "TCONS_00052188"; gene_id "XLOC_002130";
nscaf1898	SilkDB_lncRNA	exon	9337433	9338085	.	-	.	transcript_id "TCONS_00052188"; gene_id "XLOC_002130";
nscaf1898	SilkDB_lncRNA	exon	9418293	9418539	.	+	.	transcript_id "TCONS_00041533"; gene_id "XLOC_001744";
nscaf1898	SilkDB_lncRNA	exon	9420640	9420894	.	+	.	transcript_id "TCONS_00041533"; gene_id "XLOC_001744";
nscaf1898	SilkDB_lncRNA	exon	9418293	9418539	.	+	.	transcript_id "TCONS_00041534"; gene_id "XLOC_001744";
nscaf1898	SilkDB_lncRNA	exon	9418674	9418732	.	+	.	transcript_id "TCONS_00041534"; gene_id "XLOC_001744";
nscaf1898	SilkDB_lncRNA	exon	9420640	9420894	.	+	.	transcript_id "TCONS_00041534"; gene_id "XLOC_001744";
nscaf1898	SilkDB_lncRNA	exon	9419261	9419400	.	+	.	transcript_id "TCONS_00041535"; gene_id "XLOC_001744";
nscaf1898	SilkDB_lncRNA	exon	9419775	9420230	.	+	.	transcript_id "TCONS_00041535"; gene_id "XLOC_001744";
nscaf1898	SilkDB_lncRNA	exon	9420640	9420894	.	+	.	transcript_id "TCONS_00041535"; gene_id "XLOC_001744";
nscaf1898	SilkDB_lncRNA	exon	9419261	9419400	.	+	.	transcript_id "TCONS_00041536"; gene_id "XLOC_001744";
nscaf1898	SilkDB_lncRNA	exon	9419775	9420111	.	+	.	transcript_id "TCONS_00041536"; gene_id "XLOC_001744";
nscaf1898	SilkDB_lncRNA	exon	9420640	9420894	.	+	.	transcript_id "TCONS_00041536"; gene_id "XLOC_001744";
nscaf1898	SilkDB_lncRNA	exon	9488593	9488836	.	-	.	transcript_id "TCONS_00052375"; gene_id "XLOC_002136";
nscaf1898	SilkDB_lncRNA	exon	9489731	9489875	.	-	.	transcript_id "TCONS_00052375"; gene_id "XLOC_002136";
nscaf1898	SilkDB_lncRNA	exon	9495895	9495993	.	-	.	transcript_id "TCONS_00052375"; gene_id "XLOC_002136";
nscaf1898	SilkDB_lncRNA	exon	9496853	9496952	.	+	.	transcript_id "TCONS_00041546"; gene_id "XLOC_001747";
nscaf1898	SilkDB_lncRNA	exon	9501110	9501266	.	+	.	transcript_id "TCONS_00041546"; gene_id "XLOC_001747";
nscaf1898	SilkDB_lncRNA	exon	9501767	9502013	.	+	.	transcript_id "TCONS_00041546"; gene_id "XLOC_001747";
nscaf1898	SilkDB_lncRNA	exon	9496853	9496956	.	+	.	transcript_id "TCONS_00041547"; gene_id "XLOC_001747";
nscaf1898	SilkDB_lncRNA	exon	9501110	9501266	.	+	.	transcript_id "TCONS_00041547"; gene_id "XLOC_001747";
nscaf1898	SilkDB_lncRNA	exon	9501767	9502013	.	+	.	transcript_id "TCONS_00041547"; gene_id "XLOC_001747";
nscaf1898	SilkDB_lncRNA	exon	9499479	9499594	.	+	.	transcript_id "TCONS_00041548"; gene_id "XLOC_001747";
nscaf1898	SilkDB_lncRNA	exon	9501110	9501266	.	+	.	transcript_id "TCONS_00041548"; gene_id "XLOC_001747";
nscaf1898	SilkDB_lncRNA	exon	9501767	9502013	.	+	.	transcript_id "TCONS_00041548"; gene_id "XLOC_001747";
nscaf1898	SilkDB_lncRNA	exon	9721836	9721893	.	+	.	transcript_id "TCONS_00041682"; gene_id "XLOC_001755";
nscaf1898	SilkDB_lncRNA	exon	9732179	9732299	.	+	.	transcript_id "TCONS_00041682"; gene_id "XLOC_001755";
nscaf1898	SilkDB_lncRNA	exon	9732822	9733792	.	+	.	transcript_id "TCONS_00041682"; gene_id "XLOC_001755";
nscaf1898	SilkDB_lncRNA	exon	9731088	9731481	.	+	.	transcript_id "TCONS_00041684"; gene_id "XLOC_001755";
nscaf1898	SilkDB_lncRNA	exon	9732179	9732299	.	+	.	transcript_id "TCONS_00041684"; gene_id "XLOC_001755";
nscaf1898	SilkDB_lncRNA	exon	9732822	9733792	.	+	.	transcript_id "TCONS_00041684"; gene_id "XLOC_001755";
nscaf1898	SilkDB_lncRNA	exon	9731833	9732299	.	+	.	transcript_id "TCONS_00041685"; gene_id "XLOC_001755";
nscaf1898	SilkDB_lncRNA	exon	9732822	9733792	.	+	.	transcript_id "TCONS_00041685"; gene_id "XLOC_001755";
nscaf1898	SilkDB_lncRNA	exon	9785697	9785957	.	-	.	transcript_id "TCONS_00052401"; gene_id "XLOC_002139";
nscaf1898	SilkDB_lncRNA	exon	9790025	9790261	.	-	.	transcript_id "TCONS_00052401"; gene_id "XLOC_002139";
nscaf1898	SilkDB_lncRNA	exon	9787436	9789420	.	-	.	transcript_id "TCONS_00052402"; gene_id "XLOC_002139";
nscaf1898	SilkDB_lncRNA	exon	9790025	9790261	.	-	.	transcript_id "TCONS_00052402"; gene_id "XLOC_002139";
nscaf1898	SilkDB_lncRNA	exon	9813859	9813894	.	+	.	transcript_id "TCONS_00041686"; gene_id "XLOC_001757";
nscaf1898	SilkDB_lncRNA	exon	9813978	9814751	.	+	.	transcript_id "TCONS_00041686"; gene_id "XLOC_001757";
nscaf1898	SilkDB_lncRNA	exon	9813859	9813894	.	+	.	transcript_id "TCONS_00041687"; gene_id "XLOC_001757";
nscaf1898	SilkDB_lncRNA	exon	9813978	9814132	.	+	.	transcript_id "TCONS_00041687"; gene_id "XLOC_001757";
nscaf1898	SilkDB_lncRNA	exon	9814549	9814751	.	+	.	transcript_id "TCONS_00041687"; gene_id "XLOC_001757";
nscaf1898	SilkDB_lncRNA	exon	9813859	9813894	.	+	.	transcript_id "TCONS_00041688"; gene_id "XLOC_001757";
nscaf1898	SilkDB_lncRNA	exon	9813978	9814136	.	+	.	transcript_id "TCONS_00041688"; gene_id "XLOC_001757";
nscaf1898	SilkDB_lncRNA	exon	9814549	9814751	.	+	.	transcript_id "TCONS_00041688"; gene_id "XLOC_001757";
nscaf1898	SilkDB_lncRNA	exon	9824777	9824865	.	+	.	transcript_id "TCONS_00041690"; gene_id "XLOC_001759";
nscaf1898	SilkDB_lncRNA	exon	9826861	9827067	.	+	.	transcript_id "TCONS_00041690"; gene_id "XLOC_001759";
nscaf1898	SilkDB_lncRNA	exon	9855463	9855494	.	-	.	transcript_id "TCONS_00052403"; gene_id "XLOC_002140";
nscaf1898	SilkDB_lncRNA	exon	9856761	9857140	.	-	.	transcript_id "TCONS_00052403"; gene_id "XLOC_002140";
nscaf1898	SilkDB_lncRNA	exon	9863066	9863270	.	+	.	transcript_id "TCONS_00041693"; gene_id "XLOC_001760";
nscaf1898	SilkDB_lncRNA	exon	9884051	9884199	.	+	.	transcript_id "TCONS_00041693"; gene_id "XLOC_001760";
nscaf1898	SilkDB_lncRNA	exon	9954675	9955133	.	+	.	transcript_id "TCONS_00041728"; gene_id "XLOC_001761";
nscaf1898	SilkDB_lncRNA	exon	9955767	9955863	.	+	.	transcript_id "TCONS_00041728"; gene_id "XLOC_001761";
nscaf1898	SilkDB_lncRNA	exon	9963919	9972760	.	+	.	transcript_id "TCONS_00041728"; gene_id "XLOC_001761";
nscaf1898	SilkDB_lncRNA	exon	9954944	9955133	.	+	.	transcript_id "TCONS_00041729"; gene_id "XLOC_001761";
nscaf1898	SilkDB_lncRNA	exon	9956079	9956218	.	+	.	transcript_id "TCONS_00041729"; gene_id "XLOC_001761";
nscaf1898	SilkDB_lncRNA	exon	9963919	9972760	.	+	.	transcript_id "TCONS_00041729"; gene_id "XLOC_001761";
nscaf1898	SilkDB_lncRNA	exon	10295662	10295920	.	+	.	transcript_id "TCONS_00042469"; gene_id "XLOC_001774";
nscaf1898	SilkDB_lncRNA	exon	10296694	10296759	.	+	.	transcript_id "TCONS_00042469"; gene_id "XLOC_001774";
nscaf1898	SilkDB_lncRNA	exon	10295662	10295944	.	+	.	transcript_id "TCONS_00042470"; gene_id "XLOC_001774";
nscaf1898	SilkDB_lncRNA	exon	10296694	10296759	.	+	.	transcript_id "TCONS_00042470"; gene_id "XLOC_001774";
nscaf1898	SilkDB_lncRNA	exon	10323108	10323483	.	+	.	transcript_id "TCONS_00042471"; gene_id "XLOC_001775";
nscaf1898	SilkDB_lncRNA	exon	10346749	10346897	.	+	.	transcript_id "TCONS_00042471"; gene_id "XLOC_001775";
nscaf1898	SilkDB_lncRNA	exon	10383415	10383494	.	-	.	transcript_id "TCONS_00053145"; gene_id "XLOC_002153";
nscaf1898	SilkDB_lncRNA	exon	10383611	10383862	.	-	.	transcript_id "TCONS_00053145"; gene_id "XLOC_002153";
nscaf1898	SilkDB_lncRNA	exon	10486624	10487121	.	+	.	transcript_id "TCONS_00042566"; gene_id "XLOC_001781";
nscaf1898	SilkDB_lncRNA	exon	10488162	10489708	.	+	.	transcript_id "TCONS_00042566"; gene_id "XLOC_001781";
nscaf1898	SilkDB_lncRNA	exon	10486624	10487121	.	+	.	transcript_id "TCONS_00042567"; gene_id "XLOC_001781";
nscaf1898	SilkDB_lncRNA	exon	10494010	10494286	.	+	.	transcript_id "TCONS_00042567"; gene_id "XLOC_001781";
nscaf1898	SilkDB_lncRNA	exon	10486624	10487121	.	+	.	transcript_id "TCONS_00042568"; gene_id "XLOC_001781";
nscaf1898	SilkDB_lncRNA	exon	10490890	10491067	.	+	.	transcript_id "TCONS_00042568"; gene_id "XLOC_001781";
nscaf1898	SilkDB_lncRNA	exon	10494010	10494286	.	+	.	transcript_id "TCONS_00042568"; gene_id "XLOC_001781";
nscaf1898	SilkDB_lncRNA	exon	10499224	10499810	.	+	.	transcript_id "TCONS_00042569"; gene_id "XLOC_001782";
nscaf1898	SilkDB_lncRNA	exon	10501774	10501881	.	+	.	transcript_id "TCONS_00042569"; gene_id "XLOC_001782";
nscaf1898	SilkDB_lncRNA	exon	10504102	10504401	.	+	.	transcript_id "TCONS_00042569"; gene_id "XLOC_001782";
nscaf1898	SilkDB_lncRNA	exon	10503433	10503554	.	+	.	transcript_id "TCONS_00042727"; gene_id "XLOC_001782";
nscaf1898	SilkDB_lncRNA	exon	10504102	10504401	.	+	.	transcript_id "TCONS_00042727"; gene_id "XLOC_001782";
nscaf1898	SilkDB_lncRNA	exon	10521298	10526156	.	-	.	transcript_id "TCONS_00053165"; gene_id "XLOC_002152";
nscaf1898	SilkDB_lncRNA	exon	10528113	10532655	.	-	.	transcript_id "TCONS_00053165"; gene_id "XLOC_002152";
nscaf1898	SilkDB_lncRNA	exon	10533594	10536301	.	-	.	transcript_id "TCONS_00053177"; gene_id "XLOC_002152";
nscaf1898	SilkDB_lncRNA	exon	10550862	10551274	.	-	.	transcript_id "TCONS_00053177"; gene_id "XLOC_002152";
nscaf1898	SilkDB_lncRNA	exon	10546596	10550201	.	-	.	transcript_id "TCONS_00053180"; gene_id "XLOC_002152";
nscaf1898	SilkDB_lncRNA	exon	10550862	10551274	.	-	.	transcript_id "TCONS_00053180"; gene_id "XLOC_002152";
nscaf1898	SilkDB_lncRNA	exon	10570876	10571895	.	-	.	transcript_id "TCONS_00053190"; gene_id "XLOC_002152";
nscaf1898	SilkDB_lncRNA	exon	10573977	10575833	.	-	.	transcript_id "TCONS_00053190"; gene_id "XLOC_002152";
nscaf1898	SilkDB_lncRNA	exon	10847508	10847657	.	+	.	transcript_id "TCONS_00043525"; gene_id "XLOC_001796";
nscaf1898	SilkDB_lncRNA	exon	10854890	10855402	.	+	.	transcript_id "TCONS_00043525"; gene_id "XLOC_001796";
nscaf1898	SilkDB_lncRNA	exon	10848581	10848650	.	-	.	transcript_id "TCONS_00053430"; gene_id "XLOC_002163";
nscaf1898	SilkDB_lncRNA	exon	10864028	10864219	.	-	.	transcript_id "TCONS_00053430"; gene_id "XLOC_002163";
nscaf1898	SilkDB_lncRNA	exon	10879420	10879578	.	-	.	transcript_id "TCONS_00053430"; gene_id "XLOC_002163";
nscaf1898	SilkDB_lncRNA	exon	10880091	10880174	.	-	.	transcript_id "TCONS_00053430"; gene_id "XLOC_002163";
nscaf1898	SilkDB_lncRNA	exon	10849075	10850032	.	-	.	transcript_id "TCONS_00053431"; gene_id "XLOC_002164";
nscaf1898	SilkDB_lncRNA	exon	10850176	10850570	.	-	.	transcript_id "TCONS_00053431"; gene_id "XLOC_002164";
nscaf1898	SilkDB_lncRNA	exon	10849219	10849342	.	+	.	transcript_id "TCONS_00043526"; gene_id "XLOC_001796";
nscaf1898	SilkDB_lncRNA	exon	10854890	10855402	.	+	.	transcript_id "TCONS_00043526"; gene_id "XLOC_001796";
nscaf1898	SilkDB_lncRNA	exon	10849430	10849536	.	+	.	transcript_id "TCONS_00043527"; gene_id "XLOC_001796";
nscaf1898	SilkDB_lncRNA	exon	10854890	10855402	.	+	.	transcript_id "TCONS_00043527"; gene_id "XLOC_001796";
nscaf1898	SilkDB_lncRNA	exon	10915731	10916408	.	-	.	transcript_id "TCONS_00053433"; gene_id "XLOC_002166";
nscaf1898	SilkDB_lncRNA	exon	10916623	10917000	.	-	.	transcript_id "TCONS_00053433"; gene_id "XLOC_002166";
nscaf1898	SilkDB_lncRNA	exon	10915731	10916408	.	-	.	transcript_id "TCONS_00053435"; gene_id "XLOC_002166";
nscaf1898	SilkDB_lncRNA	exon	10916492	10917000	.	-	.	transcript_id "TCONS_00053435"; gene_id "XLOC_002166";
nscaf1898	SilkDB_lncRNA	exon	10915731	10916408	.	-	.	transcript_id "TCONS_00053436"; gene_id "XLOC_002166";
nscaf1898	SilkDB_lncRNA	exon	10917010	10917048	.	-	.	transcript_id "TCONS_00053436"; gene_id "XLOC_002166";
nscaf1898	SilkDB_lncRNA	exon	10918211	10918459	.	+	.	transcript_id "TCONS_00043531"; gene_id "XLOC_001800";
nscaf1898	SilkDB_lncRNA	exon	10918554	10918792	.	+	.	transcript_id "TCONS_00043531"; gene_id "XLOC_001800";
nscaf1898	SilkDB_lncRNA	exon	10935433	10935678	.	+	.	transcript_id "TCONS_00043532"; gene_id "XLOC_001801";
nscaf1898	SilkDB_lncRNA	exon	10936104	10936295	.	+	.	transcript_id "TCONS_00043532"; gene_id "XLOC_001801";
nscaf1898	SilkDB_lncRNA	exon	10941649	10941815	.	-	.	transcript_id "TCONS_00053437"; gene_id "XLOC_002167";
nscaf1898	SilkDB_lncRNA	exon	10942817	10942922	.	-	.	transcript_id "TCONS_00053437"; gene_id "XLOC_002167";
nscaf1898	SilkDB_lncRNA	exon	10944997	10945026	.	-	.	transcript_id "TCONS_00053437"; gene_id "XLOC_002167";
nscaf1898	SilkDB_lncRNA	exon	11094137	11094622	.	-	.	transcript_id "TCONS_00053583"; gene_id "XLOC_002172";
nscaf1898	SilkDB_lncRNA	exon	11095526	11095630	.	-	.	transcript_id "TCONS_00053583"; gene_id "XLOC_002172";
nscaf1898	SilkDB_lncRNA	exon	11097172	11098635	.	-	.	transcript_id "TCONS_00053583"; gene_id "XLOC_002172";
nscaf1898	SilkDB_lncRNA	exon	11096906	11096965	.	+	.	transcript_id "TCONS_00043879"; gene_id "XLOC_001811";
nscaf1898	SilkDB_lncRNA	exon	11097328	11097632	.	+	.	transcript_id "TCONS_00043879"; gene_id "XLOC_001811";
nscaf1898	SilkDB_lncRNA	exon	11098623	11098659	.	+	.	transcript_id "TCONS_00043879"; gene_id "XLOC_001811";
nscaf1898	SilkDB_lncRNA	exon	11096978	11097221	.	+	.	transcript_id "TCONS_00043880"; gene_id "XLOC_001811";
nscaf1898	SilkDB_lncRNA	exon	11097328	11097632	.	+	.	transcript_id "TCONS_00043880"; gene_id "XLOC_001811";
nscaf1898	SilkDB_lncRNA	exon	11098623	11098659	.	+	.	transcript_id "TCONS_00043880"; gene_id "XLOC_001811";
nscaf1898	SilkDB_lncRNA	exon	11192687	11193371	.	+	.	transcript_id "TCONS_00043969"; gene_id "XLOC_001814";
nscaf1898	SilkDB_lncRNA	exon	11198745	11200221	.	+	.	transcript_id "TCONS_00043969"; gene_id "XLOC_001814";
nscaf1898	SilkDB_lncRNA	exon	11192872	11193371	.	+	.	transcript_id "TCONS_00043970"; gene_id "XLOC_001814";
nscaf1898	SilkDB_lncRNA	exon	11198741	11200221	.	+	.	transcript_id "TCONS_00043970"; gene_id "XLOC_001814";
nscaf1898	SilkDB_lncRNA	exon	11197876	11200242	.	-	.	transcript_id "TCONS_00053611"; gene_id "XLOC_002175";
nscaf1898	SilkDB_lncRNA	exon	11200335	11200394	.	-	.	transcript_id "TCONS_00053611"; gene_id "XLOC_002175";
nscaf1898	SilkDB_lncRNA	exon	11200481	11200535	.	-	.	transcript_id "TCONS_00053611"; gene_id "XLOC_002175";
nscaf1898	SilkDB_lncRNA	exon	11197876	11200242	.	-	.	transcript_id "TCONS_00053613"; gene_id "XLOC_002175";
nscaf1898	SilkDB_lncRNA	exon	11200335	11200394	.	-	.	transcript_id "TCONS_00053613"; gene_id "XLOC_002175";
nscaf1898	SilkDB_lncRNA	exon	11200841	11200908	.	-	.	transcript_id "TCONS_00053613"; gene_id "XLOC_002175";
nscaf1898	SilkDB_lncRNA	exon	11342431	11342683	.	-	.	transcript_id "TCONS_00053725"; gene_id "XLOC_002181";
nscaf1898	SilkDB_lncRNA	exon	11343071	11343322	.	-	.	transcript_id "TCONS_00053725"; gene_id "XLOC_002181";
nscaf1898	SilkDB_lncRNA	exon	11360610	11361012	.	-	.	transcript_id "TCONS_00053726"; gene_id "XLOC_002182";
nscaf1898	SilkDB_lncRNA	exon	11368623	11368776	.	-	.	transcript_id "TCONS_00053726"; gene_id "XLOC_002182";
nscaf1898	SilkDB_lncRNA	exon	11368991	11369413	.	-	.	transcript_id "TCONS_00053726"; gene_id "XLOC_002182";
nscaf1898	SilkDB_lncRNA	exon	11370117	11370384	.	-	.	transcript_id "TCONS_00053726"; gene_id "XLOC_002182";
nscaf1898	SilkDB_lncRNA	exon	11363897	11364244	.	+	.	transcript_id "TCONS_00044039"; gene_id "XLOC_001824";
nscaf1898	SilkDB_lncRNA	exon	11369566	11370658	.	+	.	transcript_id "TCONS_00044039"; gene_id "XLOC_001824";
nscaf1898	SilkDB_lncRNA	exon	11363897	11364244	.	+	.	transcript_id "TCONS_00044040"; gene_id "XLOC_001824";
nscaf1898	SilkDB_lncRNA	exon	11369568	11370658	.	+	.	transcript_id "TCONS_00044040"; gene_id "XLOC_001824";
nscaf1898	SilkDB_lncRNA	exon	11364654	11365065	.	-	.	transcript_id "TCONS_00053727"; gene_id "XLOC_002182";
nscaf1898	SilkDB_lncRNA	exon	11368623	11368776	.	-	.	transcript_id "TCONS_00053727"; gene_id "XLOC_002182";
nscaf1898	SilkDB_lncRNA	exon	11368991	11369025	.	-	.	transcript_id "TCONS_00053727"; gene_id "XLOC_002182";
nscaf1898	SilkDB_lncRNA	exon	11416092	11421515	.	+	.	transcript_id "TCONS_00044088"; gene_id "XLOC_001827";
nscaf1898	SilkDB_lncRNA	exon	11421960	11422000	.	+	.	transcript_id "TCONS_00044088"; gene_id "XLOC_001827";
nscaf1898	SilkDB_lncRNA	exon	11422214	11428852	.	+	.	transcript_id "TCONS_00044088"; gene_id "XLOC_001827";
nscaf1898	SilkDB_lncRNA	exon	11416092	11421737	.	+	.	transcript_id "TCONS_00044089"; gene_id "XLOC_001827";
nscaf1898	SilkDB_lncRNA	exon	11421960	11422134	.	+	.	transcript_id "TCONS_00044089"; gene_id "XLOC_001827";
nscaf1898	SilkDB_lncRNA	exon	11422348	11428852	.	+	.	transcript_id "TCONS_00044089"; gene_id "XLOC_001827";
nscaf1898	SilkDB_lncRNA	exon	11416092	11421737	.	+	.	transcript_id "TCONS_00044090"; gene_id "XLOC_001827";
nscaf1898	SilkDB_lncRNA	exon	11421960	11428852	.	+	.	transcript_id "TCONS_00044090"; gene_id "XLOC_001827";
nscaf1898	SilkDB_lncRNA	exon	11416092	11421500	.	+	.	transcript_id "TCONS_00044091"; gene_id "XLOC_001827";
nscaf1898	SilkDB_lncRNA	exon	11421723	11422000	.	+	.	transcript_id "TCONS_00044091"; gene_id "XLOC_001827";
nscaf1898	SilkDB_lncRNA	exon	11422437	11428852	.	+	.	transcript_id "TCONS_00044091"; gene_id "XLOC_001827";
nscaf1898	SilkDB_lncRNA	exon	11420154	11421295	.	+	.	transcript_id "TCONS_00044092"; gene_id "XLOC_001827";
nscaf1898	SilkDB_lncRNA	exon	11421960	11422000	.	+	.	transcript_id "TCONS_00044092"; gene_id "XLOC_001827";
nscaf1898	SilkDB_lncRNA	exon	11422214	11428852	.	+	.	transcript_id "TCONS_00044092"; gene_id "XLOC_001827";
nscaf1898	SilkDB_lncRNA	exon	11420154	11422000	.	+	.	transcript_id "TCONS_00044093"; gene_id "XLOC_001827";
nscaf1898	SilkDB_lncRNA	exon	11422437	11428852	.	+	.	transcript_id "TCONS_00044093"; gene_id "XLOC_001827";
nscaf1898	SilkDB_lncRNA	exon	11421251	11421295	.	+	.	transcript_id "TCONS_00044094"; gene_id "XLOC_001827";
nscaf1898	SilkDB_lncRNA	exon	11421960	11422119	.	+	.	transcript_id "TCONS_00044094"; gene_id "XLOC_001827";
nscaf1898	SilkDB_lncRNA	exon	11422333	11428852	.	+	.	transcript_id "TCONS_00044094"; gene_id "XLOC_001827";
nscaf1898	SilkDB_lncRNA	exon	11421251	11421295	.	+	.	transcript_id "TCONS_00044095"; gene_id "XLOC_001827";
nscaf1898	SilkDB_lncRNA	exon	11421960	11422134	.	+	.	transcript_id "TCONS_00044095"; gene_id "XLOC_001827";
nscaf1898	SilkDB_lncRNA	exon	11422348	11428852	.	+	.	transcript_id "TCONS_00044095"; gene_id "XLOC_001827";
nscaf1898	SilkDB_lncRNA	exon	11421251	11421295	.	+	.	transcript_id "TCONS_00044096"; gene_id "XLOC_001827";
nscaf1898	SilkDB_lncRNA	exon	11421960	11422000	.	+	.	transcript_id "TCONS_00044096"; gene_id "XLOC_001827";
nscaf1898	SilkDB_lncRNA	exon	11422437	11428852	.	+	.	transcript_id "TCONS_00044096"; gene_id "XLOC_001827";
nscaf1898	SilkDB_lncRNA	exon	11421723	11421737	.	+	.	transcript_id "TCONS_00044097"; gene_id "XLOC_001827";
nscaf1898	SilkDB_lncRNA	exon	11421960	11422119	.	+	.	transcript_id "TCONS_00044097"; gene_id "XLOC_001827";
nscaf1898	SilkDB_lncRNA	exon	11422333	11428852	.	+	.	transcript_id "TCONS_00044097"; gene_id "XLOC_001827";
nscaf1898	SilkDB_lncRNA	exon	11734730	11734790	.	+	.	transcript_id "TCONS_00044282"; gene_id "XLOC_001834";
nscaf1898	SilkDB_lncRNA	exon	11736574	11736662	.	+	.	transcript_id "TCONS_00044282"; gene_id "XLOC_001834";
nscaf1898	SilkDB_lncRNA	exon	11739156	11739777	.	+	.	transcript_id "TCONS_00044282"; gene_id "XLOC_001834";
nscaf1898	SilkDB_lncRNA	exon	11734730	11734790	.	+	.	transcript_id "TCONS_00044283"; gene_id "XLOC_001834";
nscaf1898	SilkDB_lncRNA	exon	11736574	11736662	.	+	.	transcript_id "TCONS_00044283"; gene_id "XLOC_001834";
nscaf1898	SilkDB_lncRNA	exon	11757689	11757865	.	+	.	transcript_id "TCONS_00044283"; gene_id "XLOC_001834";
nscaf1898	SilkDB_lncRNA	exon	11736483	11736642	.	-	.	transcript_id "TCONS_00053765"; gene_id "XLOC_002189";
nscaf1898	SilkDB_lncRNA	exon	11737329	11737489	.	-	.	transcript_id "TCONS_00053765"; gene_id "XLOC_002189";
nscaf1898	SilkDB_lncRNA	exon	11773526	11773915	.	+	.	transcript_id "TCONS_00044284"; gene_id "XLOC_001835";
nscaf1898	SilkDB_lncRNA	exon	11780879	11781083	.	+	.	transcript_id "TCONS_00044284"; gene_id "XLOC_001835";
nscaf1898	SilkDB_lncRNA	exon	11846545	11846889	.	+	.	transcript_id "TCONS_00044287"; gene_id "XLOC_001837";
nscaf1898	SilkDB_lncRNA	exon	11847572	11848903	.	+	.	transcript_id "TCONS_00044287"; gene_id "XLOC_001837";
nscaf1898	SilkDB_lncRNA	exon	11846545	11846639	.	+	.	transcript_id "TCONS_00044289"; gene_id "XLOC_001837";
nscaf1898	SilkDB_lncRNA	exon	11847572	11848903	.	+	.	transcript_id "TCONS_00044289"; gene_id "XLOC_001837";
nscaf1898	SilkDB_lncRNA	exon	11891760	11892240	.	-	.	transcript_id "TCONS_00053774"; gene_id "XLOC_002190";
nscaf1898	SilkDB_lncRNA	exon	11899678	11902495	.	-	.	transcript_id "TCONS_00053774"; gene_id "XLOC_002190";
nscaf1898	SilkDB_lncRNA	exon	12295918	12296051	.	+	.	transcript_id "TCONS_00044318"; gene_id "XLOC_001848";
nscaf1898	SilkDB_lncRNA	exon	12297787	12298200	.	+	.	transcript_id "TCONS_00044318"; gene_id "XLOC_001848";
nscaf1898	SilkDB_lncRNA	exon	12368227	12368479	.	-	.	transcript_id "TCONS_00054072"; gene_id "XLOC_002201";
nscaf1898	SilkDB_lncRNA	exon	12369552	12369647	.	-	.	transcript_id "TCONS_00054072"; gene_id "XLOC_002201";
nscaf1898	SilkDB_lncRNA	exon	12370372	12370700	.	-	.	transcript_id "TCONS_00054072"; gene_id "XLOC_002201";
nscaf1898	SilkDB_lncRNA	exon	12381763	12382592	.	-	.	transcript_id "TCONS_00054076"; gene_id "XLOC_002201";
nscaf1898	SilkDB_lncRNA	exon	12384280	12384395	.	-	.	transcript_id "TCONS_00054076"; gene_id "XLOC_002201";
nscaf1898	SilkDB_lncRNA	exon	12387865	12388011	.	-	.	transcript_id "TCONS_00054076"; gene_id "XLOC_002201";
nscaf1898	SilkDB_lncRNA	exon	12381763	12382592	.	-	.	transcript_id "TCONS_00054078"; gene_id "XLOC_002201";
nscaf1898	SilkDB_lncRNA	exon	12384280	12384396	.	-	.	transcript_id "TCONS_00054078"; gene_id "XLOC_002201";
nscaf1898	SilkDB_lncRNA	exon	12404250	12404260	.	-	.	transcript_id "TCONS_00054078"; gene_id "XLOC_002201";
nscaf1898	SilkDB_lncRNA	exon	12452521	12452929	.	+	.	transcript_id "TCONS_00044347"; gene_id "XLOC_001855";
nscaf1898	SilkDB_lncRNA	exon	12453023	12454150	.	+	.	transcript_id "TCONS_00044347"; gene_id "XLOC_001855";
nscaf1898	SilkDB_lncRNA	exon	12454242	12454457	.	+	.	transcript_id "TCONS_00044347"; gene_id "XLOC_001855";
nscaf1898	SilkDB_lncRNA	exon	12455006	12455223	.	+	.	transcript_id "TCONS_00044347"; gene_id "XLOC_001855";
nscaf1898	SilkDB_lncRNA	exon	12453848	12454100	.	-	.	transcript_id "TCONS_00054088"; gene_id "XLOC_002202";
nscaf1898	SilkDB_lncRNA	exon	12455493	12455653	.	-	.	transcript_id "TCONS_00054088"; gene_id "XLOC_002202";
nscaf1898	SilkDB_lncRNA	exon	12453848	12454100	.	-	.	transcript_id "TCONS_00054089"; gene_id "XLOC_002202";
nscaf1898	SilkDB_lncRNA	exon	12455609	12455752	.	-	.	transcript_id "TCONS_00054089"; gene_id "XLOC_002202";
nscaf1898	SilkDB_lncRNA	exon	12741554	12741707	.	+	.	transcript_id "TCONS_00044474"; gene_id "XLOC_001866";
nscaf1898	SilkDB_lncRNA	exon	12745799	12745944	.	+	.	transcript_id "TCONS_00044474"; gene_id "XLOC_001866";
nscaf1898	SilkDB_lncRNA	exon	12746688	12746898	.	+	.	transcript_id "TCONS_00044474"; gene_id "XLOC_001866";
nscaf1898	SilkDB_lncRNA	exon	12748583	12749708	.	+	.	transcript_id "TCONS_00044474"; gene_id "XLOC_001866";
nscaf1898	SilkDB_lncRNA	exon	12803499	12803726	.	+	.	transcript_id "TCONS_00044524"; gene_id "XLOC_001868";
nscaf1898	SilkDB_lncRNA	exon	12805454	12805740	.	+	.	transcript_id "TCONS_00044524"; gene_id "XLOC_001868";
nscaf1898	SilkDB_lncRNA	exon	12803758	12803816	.	+	.	transcript_id "TCONS_00044525"; gene_id "XLOC_001868";
nscaf1898	SilkDB_lncRNA	exon	12805454	12805740	.	+	.	transcript_id "TCONS_00044525"; gene_id "XLOC_001868";
nscaf1898	SilkDB_lncRNA	exon	12844329	12844382	.	+	.	transcript_id "TCONS_00044535"; gene_id "XLOC_001871";
nscaf1898	SilkDB_lncRNA	exon	12844495	12845830	.	+	.	transcript_id "TCONS_00044535"; gene_id "XLOC_001871";
nscaf1898	SilkDB_lncRNA	exon	13195639	13195820	.	+	.	transcript_id "TCONS_00044674"; gene_id "XLOC_001879";
nscaf1898	SilkDB_lncRNA	exon	13198608	13198816	.	+	.	transcript_id "TCONS_00044674"; gene_id "XLOC_001879";
nscaf1898	SilkDB_lncRNA	exon	13198441	13198676	.	-	.	transcript_id "TCONS_00054361"; gene_id "XLOC_002215";
nscaf1898	SilkDB_lncRNA	exon	13201607	13201811	.	-	.	transcript_id "TCONS_00054361"; gene_id "XLOC_002215";
nscaf1898	SilkDB_lncRNA	exon	13281053	13281427	.	+	.	transcript_id "TCONS_00044935"; gene_id "XLOC_001884";
nscaf1898	SilkDB_lncRNA	exon	13282277	13284986	.	+	.	transcript_id "TCONS_00044935"; gene_id "XLOC_001884";
nscaf1898	SilkDB_lncRNA	exon	13281056	13281420	.	+	.	transcript_id "TCONS_00044936"; gene_id "XLOC_001884";
nscaf1898	SilkDB_lncRNA	exon	13282277	13284986	.	+	.	transcript_id "TCONS_00044936"; gene_id "XLOC_001884";
nscaf1898	SilkDB_lncRNA	exon	13424638	13424885	.	+	.	transcript_id "TCONS_00045036"; gene_id "XLOC_001890";
nscaf1898	SilkDB_lncRNA	exon	13428239	13428352	.	+	.	transcript_id "TCONS_00045036"; gene_id "XLOC_001890";
nscaf1898	SilkDB_lncRNA	exon	13517539	13517765	.	-	.	transcript_id "TCONS_00054618"; gene_id "XLOC_002227";
nscaf1898	SilkDB_lncRNA	exon	13518153	13519264	.	-	.	transcript_id "TCONS_00054618"; gene_id "XLOC_002227";
nscaf1898	SilkDB_lncRNA	exon	13517539	13517765	.	-	.	transcript_id "TCONS_00054619"; gene_id "XLOC_002227";
nscaf1898	SilkDB_lncRNA	exon	13518153	13518287	.	-	.	transcript_id "TCONS_00054619"; gene_id "XLOC_002227";
nscaf1898	SilkDB_lncRNA	exon	13538692	13538839	.	-	.	transcript_id "TCONS_00054619"; gene_id "XLOC_002227";
nscaf1898	SilkDB_lncRNA	exon	13637673	13638015	.	-	.	transcript_id "TCONS_00054620"; gene_id "XLOC_002228";
nscaf1898	SilkDB_lncRNA	exon	13638437	13638771	.	-	.	transcript_id "TCONS_00054620"; gene_id "XLOC_002228";
nscaf1898	SilkDB_lncRNA	exon	13637673	13638180	.	-	.	transcript_id "TCONS_00054621"; gene_id "XLOC_002228";
nscaf1898	SilkDB_lncRNA	exon	13638437	13638771	.	-	.	transcript_id "TCONS_00054621"; gene_id "XLOC_002228";
nscaf1898	SilkDB_lncRNA	exon	13637673	13638015	.	-	.	transcript_id "TCONS_00054622"; gene_id "XLOC_002228";
nscaf1898	SilkDB_lncRNA	exon	13646492	13646725	.	-	.	transcript_id "TCONS_00054622"; gene_id "XLOC_002228";
nscaf1898	SilkDB_lncRNA	exon	13647893	13648095	.	-	.	transcript_id "TCONS_00054622"; gene_id "XLOC_002228";
nscaf1898	SilkDB_lncRNA	exon	13637673	13638015	.	-	.	transcript_id "TCONS_00054623"; gene_id "XLOC_002228";
nscaf1898	SilkDB_lncRNA	exon	13646492	13646725	.	-	.	transcript_id "TCONS_00054623"; gene_id "XLOC_002228";
nscaf1898	SilkDB_lncRNA	exon	13647897	13648095	.	-	.	transcript_id "TCONS_00054623"; gene_id "XLOC_002228";
nscaf1898	SilkDB_lncRNA	exon	14024810	14025500	.	+	.	transcript_id "TCONS_00045057"; gene_id "XLOC_001900";
nscaf1898	SilkDB_lncRNA	exon	14026109	14026211	.	+	.	transcript_id "TCONS_00045057"; gene_id "XLOC_001900";
nscaf1898	SilkDB_lncRNA	exon	14027143	14027205	.	+	.	transcript_id "TCONS_00045057"; gene_id "XLOC_001900";
nscaf1898	SilkDB_lncRNA	exon	14025412	14025500	.	+	.	transcript_id "TCONS_00045058"; gene_id "XLOC_001900";
nscaf1898	SilkDB_lncRNA	exon	14026113	14026211	.	+	.	transcript_id "TCONS_00045058"; gene_id "XLOC_001900";
nscaf1898	SilkDB_lncRNA	exon	14027143	14027205	.	+	.	transcript_id "TCONS_00045058"; gene_id "XLOC_001900";
nscaf1898	SilkDB_lncRNA	exon	14073606	14073845	.	-	.	transcript_id "TCONS_00054626"; gene_id "XLOC_002230";
nscaf1898	SilkDB_lncRNA	exon	14074203	14074601	.	-	.	transcript_id "TCONS_00054626"; gene_id "XLOC_002230";
nscaf1898	SilkDB_lncRNA	exon	14073965	14074033	.	-	.	transcript_id "TCONS_00054627"; gene_id "XLOC_002230";
nscaf1898	SilkDB_lncRNA	exon	14074203	14074601	.	-	.	transcript_id "TCONS_00054627"; gene_id "XLOC_002230";
nscaf1898	SilkDB_lncRNA	exon	14127827	14128016	.	+	.	transcript_id "TCONS_00045061"; gene_id "XLOC_001903";
nscaf1898	SilkDB_lncRNA	exon	14131814	14132820	.	+	.	transcript_id "TCONS_00045061"; gene_id "XLOC_001903";
nscaf1898	SilkDB_lncRNA	exon	14271117	14271166	.	-	.	transcript_id "TCONS_00054835"; gene_id "XLOC_002235";
nscaf1898	SilkDB_lncRNA	exon	14290531	14290754	.	-	.	transcript_id "TCONS_00054835"; gene_id "XLOC_002235";
nscaf1898	SilkDB_lncRNA	exon	14624006	14624200	.	+	.	transcript_id "TCONS_00045316"; gene_id "XLOC_001917";
nscaf1898	SilkDB_lncRNA	exon	14658069	14658106	.	+	.	transcript_id "TCONS_00045316"; gene_id "XLOC_001917";
nscaf1898	SilkDB_lncRNA	exon	14624034	14624200	.	+	.	transcript_id "TCONS_00045317"; gene_id "XLOC_001917";
nscaf1898	SilkDB_lncRNA	exon	14653257	14653307	.	+	.	transcript_id "TCONS_00045317"; gene_id "XLOC_001917";
nscaf1898	SilkDB_lncRNA	exon	14646897	14651379	.	-	.	transcript_id "TCONS_00055026"; gene_id "XLOC_002243";
nscaf1898	SilkDB_lncRNA	exon	14651459	14666238	.	-	.	transcript_id "TCONS_00055026"; gene_id "XLOC_002243";
nscaf1898	SilkDB_lncRNA	exon	14646897	14651064	.	-	.	transcript_id "TCONS_00055027"; gene_id "XLOC_002243";
nscaf1898	SilkDB_lncRNA	exon	14651354	14651379	.	-	.	transcript_id "TCONS_00055027"; gene_id "XLOC_002243";
nscaf1898	SilkDB_lncRNA	exon	14651459	14666238	.	-	.	transcript_id "TCONS_00055027"; gene_id "XLOC_002243";
nscaf1898	SilkDB_lncRNA	exon	14701499	14702142	.	-	.	transcript_id "TCONS_00055029"; gene_id "XLOC_002244";
nscaf1898	SilkDB_lncRNA	exon	14703434	14705966	.	-	.	transcript_id "TCONS_00055029"; gene_id "XLOC_002244";
nscaf1898	SilkDB_lncRNA	exon	14701499	14702142	.	-	.	transcript_id "TCONS_00055030"; gene_id "XLOC_002244";
nscaf1898	SilkDB_lncRNA	exon	14703412	14705966	.	-	.	transcript_id "TCONS_00055030"; gene_id "XLOC_002244";
nscaf1898	SilkDB_lncRNA	exon	14701499	14702142	.	-	.	transcript_id "TCONS_00055031"; gene_id "XLOC_002244";
nscaf1898	SilkDB_lncRNA	exon	14703412	14703601	.	-	.	transcript_id "TCONS_00055031"; gene_id "XLOC_002244";
nscaf1898	SilkDB_lncRNA	exon	14717159	14718290	.	-	.	transcript_id "TCONS_00055031"; gene_id "XLOC_002244";
nscaf1898	SilkDB_lncRNA	exon	14718444	14718475	.	-	.	transcript_id "TCONS_00055031"; gene_id "XLOC_002244";
nscaf1898	SilkDB_lncRNA	exon	14701499	14702142	.	-	.	transcript_id "TCONS_00055033"; gene_id "XLOC_002244";
nscaf1898	SilkDB_lncRNA	exon	14703500	14703601	.	-	.	transcript_id "TCONS_00055033"; gene_id "XLOC_002244";
nscaf1898	SilkDB_lncRNA	exon	14717159	14718290	.	-	.	transcript_id "TCONS_00055033"; gene_id "XLOC_002244";
nscaf1898	SilkDB_lncRNA	exon	14718444	14718475	.	-	.	transcript_id "TCONS_00055033"; gene_id "XLOC_002244";
nscaf1898	SilkDB_lncRNA	exon	14713164	14718290	.	-	.	transcript_id "TCONS_00055036"; gene_id "XLOC_002244";
nscaf1898	SilkDB_lncRNA	exon	14718444	14718475	.	-	.	transcript_id "TCONS_00055036"; gene_id "XLOC_002244";
nscaf1898	SilkDB_lncRNA	exon	14713178	14717378	.	+	.	transcript_id "TCONS_00045320"; gene_id "XLOC_001919";
nscaf1898	SilkDB_lncRNA	exon	14718429	14718475	.	+	.	transcript_id "TCONS_00045320"; gene_id "XLOC_001919";
nscaf1898	SilkDB_lncRNA	exon	14728847	14731412	.	+	.	transcript_id "TCONS_00045322"; gene_id "XLOC_001920";
nscaf1898	SilkDB_lncRNA	exon	14731617	14734705	.	+	.	transcript_id "TCONS_00045322"; gene_id "XLOC_001920";
nscaf1898	SilkDB_lncRNA	exon	14827183	14836156	.	-	.	transcript_id "TCONS_00055097"; gene_id "XLOC_002246";
nscaf1898	SilkDB_lncRNA	exon	14847530	14848196	.	-	.	transcript_id "TCONS_00055097"; gene_id "XLOC_002246";
nscaf1898	SilkDB_lncRNA	exon	14848278	14848684	.	-	.	transcript_id "TCONS_00055097"; gene_id "XLOC_002246";
nscaf1898	SilkDB_lncRNA	exon	14827183	14836156	.	-	.	transcript_id "TCONS_00055098"; gene_id "XLOC_002246";
nscaf1898	SilkDB_lncRNA	exon	14849516	14850565	.	-	.	transcript_id "TCONS_00055098"; gene_id "XLOC_002246";
nscaf1898	SilkDB_lncRNA	exon	14827183	14836156	.	-	.	transcript_id "TCONS_00055099"; gene_id "XLOC_002246";
nscaf1898	SilkDB_lncRNA	exon	14854638	14854918	.	-	.	transcript_id "TCONS_00055099"; gene_id "XLOC_002246";
nscaf1898	SilkDB_lncRNA	exon	14827183	14836156	.	-	.	transcript_id "TCONS_00055100"; gene_id "XLOC_002246";
nscaf1898	SilkDB_lncRNA	exon	14856534	14860399	.	-	.	transcript_id "TCONS_00055100"; gene_id "XLOC_002246";
nscaf1898	SilkDB_lncRNA	exon	14827183	14836156	.	-	.	transcript_id "TCONS_00055101"; gene_id "XLOC_002246";
nscaf1898	SilkDB_lncRNA	exon	14848032	14848196	.	-	.	transcript_id "TCONS_00055101"; gene_id "XLOC_002246";
nscaf1898	SilkDB_lncRNA	exon	14856534	14860399	.	-	.	transcript_id "TCONS_00055101"; gene_id "XLOC_002246";
nscaf1898	SilkDB_lncRNA	exon	14827183	14836156	.	-	.	transcript_id "TCONS_00055102"; gene_id "XLOC_002246";
nscaf1898	SilkDB_lncRNA	exon	14874293	14874332	.	-	.	transcript_id "TCONS_00055102"; gene_id "XLOC_002246";
nscaf1898	SilkDB_lncRNA	exon	14911442	14911819	.	-	.	transcript_id "TCONS_00055102"; gene_id "XLOC_002246";
nscaf1898	SilkDB_lncRNA	exon	14926192	14930024	.	+	.	transcript_id "TCONS_00045326"; gene_id "XLOC_001922";
nscaf1898	SilkDB_lncRNA	exon	14941584	14941763	.	+	.	transcript_id "TCONS_00045326"; gene_id "XLOC_001922";
nscaf1898	SilkDB_lncRNA	exon	14942556	14943960	.	+	.	transcript_id "TCONS_00045326"; gene_id "XLOC_001922";
nscaf1898	SilkDB_lncRNA	exon	14926192	14930024	.	+	.	transcript_id "TCONS_00045327"; gene_id "XLOC_001922";
nscaf1898	SilkDB_lncRNA	exon	14941584	14943960	.	+	.	transcript_id "TCONS_00045327"; gene_id "XLOC_001922";
nscaf1898	SilkDB_lncRNA	exon	14932722	14933216	.	+	.	transcript_id "TCONS_00045328"; gene_id "XLOC_001922";
nscaf1898	SilkDB_lncRNA	exon	14941584	14943960	.	+	.	transcript_id "TCONS_00045328"; gene_id "XLOC_001922";
nscaf1898	SilkDB_lncRNA	exon	14934089	14934230	.	+	.	transcript_id "TCONS_00045335"; gene_id "XLOC_001922";
nscaf1898	SilkDB_lncRNA	exon	14934362	14934440	.	+	.	transcript_id "TCONS_00045335"; gene_id "XLOC_001922";
nscaf1898	SilkDB_lncRNA	exon	14937770	14937924	.	+	.	transcript_id "TCONS_00045335"; gene_id "XLOC_001922";
nscaf1898	SilkDB_lncRNA	exon	14941584	14941763	.	+	.	transcript_id "TCONS_00045335"; gene_id "XLOC_001922";
nscaf1898	SilkDB_lncRNA	exon	14942556	14942684	.	+	.	transcript_id "TCONS_00045335"; gene_id "XLOC_001922";
nscaf1898	SilkDB_lncRNA	exon	14943251	14943960	.	+	.	transcript_id "TCONS_00045335"; gene_id "XLOC_001922";
nscaf1898	SilkDB_lncRNA	exon	14934089	14934275	.	+	.	transcript_id "TCONS_00045337"; gene_id "XLOC_001922";
nscaf1898	SilkDB_lncRNA	exon	14934362	14934440	.	+	.	transcript_id "TCONS_00045337"; gene_id "XLOC_001922";
nscaf1898	SilkDB_lncRNA	exon	14937770	14937924	.	+	.	transcript_id "TCONS_00045337"; gene_id "XLOC_001922";
nscaf1898	SilkDB_lncRNA	exon	14941584	14941763	.	+	.	transcript_id "TCONS_00045337"; gene_id "XLOC_001922";
nscaf1898	SilkDB_lncRNA	exon	14942556	14942684	.	+	.	transcript_id "TCONS_00045337"; gene_id "XLOC_001922";
nscaf1898	SilkDB_lncRNA	exon	14943251	14943960	.	+	.	transcript_id "TCONS_00045337"; gene_id "XLOC_001922";
nscaf1898	SilkDB_lncRNA	exon	14937439	14937924	.	+	.	transcript_id "TCONS_00045338"; gene_id "XLOC_001922";
nscaf1898	SilkDB_lncRNA	exon	14941584	14943960	.	+	.	transcript_id "TCONS_00045338"; gene_id "XLOC_001922";
nscaf1898	SilkDB_lncRNA	exon	14941333	14941763	.	+	.	transcript_id "TCONS_00045340"; gene_id "XLOC_001922";
nscaf1898	SilkDB_lncRNA	exon	14942556	14943960	.	+	.	transcript_id "TCONS_00045340"; gene_id "XLOC_001922";
nscaf1898	SilkDB_lncRNA	exon	14948118	14948662	.	-	.	transcript_id "TCONS_00055107"; gene_id "XLOC_002248";
nscaf1898	SilkDB_lncRNA	exon	14949052	14949491	.	-	.	transcript_id "TCONS_00055107"; gene_id "XLOC_002248";
nscaf1898	SilkDB_lncRNA	exon	14987170	14987492	.	+	.	transcript_id "TCONS_00045345"; gene_id "XLOC_001924";
nscaf1898	SilkDB_lncRNA	exon	14988408	14988804	.	+	.	transcript_id "TCONS_00045345"; gene_id "XLOC_001924";
nscaf1898	SilkDB_lncRNA	exon	15002409	15003323	.	-	.	transcript_id "TCONS_00055390"; gene_id "XLOC_002251";
nscaf1898	SilkDB_lncRNA	exon	15003497	15003755	.	-	.	transcript_id "TCONS_00055390"; gene_id "XLOC_002251";
nscaf1898	SilkDB_lncRNA	exon	15004277	15004337	.	-	.	transcript_id "TCONS_00055390"; gene_id "XLOC_002251";
nscaf1898	SilkDB_lncRNA	exon	15002409	15003755	.	-	.	transcript_id "TCONS_00055391"; gene_id "XLOC_002251";
nscaf1898	SilkDB_lncRNA	exon	15005898	15006407	.	-	.	transcript_id "TCONS_00055391"; gene_id "XLOC_002251";
nscaf1898	SilkDB_lncRNA	exon	15245218	15245259	.	+	.	transcript_id "TCONS_00045566"; gene_id "XLOC_001931";
nscaf1898	SilkDB_lncRNA	exon	15246608	15246697	.	+	.	transcript_id "TCONS_00045566"; gene_id "XLOC_001931";
nscaf1898	SilkDB_lncRNA	exon	15248011	15248269	.	+	.	transcript_id "TCONS_00045566"; gene_id "XLOC_001931";
nscaf1898	SilkDB_lncRNA	exon	15252713	15252753	.	+	.	transcript_id "TCONS_00045566"; gene_id "XLOC_001931";
nscaf1898	SilkDB_lncRNA	exon	15252833	15252866	.	+	.	transcript_id "TCONS_00045568"; gene_id "XLOC_001932";
nscaf1898	SilkDB_lncRNA	exon	15253430	15253867	.	+	.	transcript_id "TCONS_00045568"; gene_id "XLOC_001932";
nscaf1898	SilkDB_lncRNA	exon	15448706	15448919	.	-	.	transcript_id "TCONS_00055511"; gene_id "XLOC_002259";
nscaf1898	SilkDB_lncRNA	exon	15450224	15450301	.	-	.	transcript_id "TCONS_00055511"; gene_id "XLOC_002259";
nscaf1898	SilkDB_lncRNA	exon	15464108	15464159	.	-	.	transcript_id "TCONS_00055511"; gene_id "XLOC_002259";
nscaf1898	SilkDB_lncRNA	exon	15448706	15448919	.	-	.	transcript_id "TCONS_00055513"; gene_id "XLOC_002259";
nscaf1898	SilkDB_lncRNA	exon	15450238	15450301	.	-	.	transcript_id "TCONS_00055513"; gene_id "XLOC_002259";
nscaf1898	SilkDB_lncRNA	exon	15464108	15464164	.	-	.	transcript_id "TCONS_00055513"; gene_id "XLOC_002259";
nscaf1898	SilkDB_lncRNA	exon	15448706	15448919	.	-	.	transcript_id "TCONS_00055514"; gene_id "XLOC_002259";
nscaf1898	SilkDB_lncRNA	exon	15450186	15450301	.	-	.	transcript_id "TCONS_00055514"; gene_id "XLOC_002259";
nscaf1898	SilkDB_lncRNA	exon	15464108	15464207	.	-	.	transcript_id "TCONS_00055514"; gene_id "XLOC_002259";
nscaf1898	SilkDB_lncRNA	exon	15448706	15448919	.	-	.	transcript_id "TCONS_00055515"; gene_id "XLOC_002259";
nscaf1898	SilkDB_lncRNA	exon	15450186	15450301	.	-	.	transcript_id "TCONS_00055515"; gene_id "XLOC_002259";
nscaf1898	SilkDB_lncRNA	exon	15464068	15464207	.	-	.	transcript_id "TCONS_00055515"; gene_id "XLOC_002259";
nscaf1898	SilkDB_lncRNA	exon	15448706	15448919	.	-	.	transcript_id "TCONS_00055516"; gene_id "XLOC_002259";
nscaf1898	SilkDB_lncRNA	exon	15464068	15464269	.	-	.	transcript_id "TCONS_00055516"; gene_id "XLOC_002259";
nscaf1898	SilkDB_lncRNA	exon	15448706	15448919	.	-	.	transcript_id "TCONS_00055517"; gene_id "XLOC_002259";
nscaf1898	SilkDB_lncRNA	exon	15464108	15464374	.	-	.	transcript_id "TCONS_00055517"; gene_id "XLOC_002259";
nscaf1898	SilkDB_lncRNA	exon	15815973	15816828	.	-	.	transcript_id "TCONS_00055585"; gene_id "XLOC_002266";
nscaf1898	SilkDB_lncRNA	exon	15817195	15817339	.	-	.	transcript_id "TCONS_00055585"; gene_id "XLOC_002266";
nscaf1898	SilkDB_lncRNA	exon	15815973	15816828	.	-	.	transcript_id "TCONS_00055586"; gene_id "XLOC_002266";
nscaf1898	SilkDB_lncRNA	exon	15818590	15818676	.	-	.	transcript_id "TCONS_00055586"; gene_id "XLOC_002266";
nscaf1898	SilkDB_lncRNA	exon	15957736	15958081	.	+	.	transcript_id "TCONS_00045953"; gene_id "XLOC_001949";
nscaf1898	SilkDB_lncRNA	exon	15962696	15962824	.	+	.	transcript_id "TCONS_00045953"; gene_id "XLOC_001949";
nscaf1898	SilkDB_lncRNA	exon	16079923	16080060	.	+	.	transcript_id "TCONS_00045966"; gene_id "XLOC_001951";
nscaf1898	SilkDB_lncRNA	exon	16080440	16080800	.	+	.	transcript_id "TCONS_00045966"; gene_id "XLOC_001951";
nscaf1898	SilkDB_lncRNA	exon	16138619	16139661	.	+	.	transcript_id "TCONS_00045972"; gene_id "XLOC_001954";
nscaf1898	SilkDB_lncRNA	exon	16146278	16146426	.	+	.	transcript_id "TCONS_00045972"; gene_id "XLOC_001954";
nscaf1898	SilkDB_lncRNA	exon	16144170	16144352	.	+	.	transcript_id "TCONS_00045973"; gene_id "XLOC_001954";
nscaf1898	SilkDB_lncRNA	exon	16146278	16146426	.	+	.	transcript_id "TCONS_00045973"; gene_id "XLOC_001954";
nscaf1916	SilkDB_lncRNA	exon	10749	12189	.	-	.	transcript_id "TCONS_00055645"; gene_id "XLOC_002318";
nscaf1916	SilkDB_lncRNA	exon	14076	14262	.	-	.	transcript_id "TCONS_00055645"; gene_id "XLOC_002318";
nscaf1916	SilkDB_lncRNA	exon	14826	15879	.	-	.	transcript_id "TCONS_00055645"; gene_id "XLOC_002318";
nscaf1962	SilkDB_lncRNA	exon	89586	89876	.	+	.	transcript_id "TCONS_00055703"; gene_id "XLOC_002328";
[truncated: 14,625 more rows]

## Sheet: lncNATs.gtf
S2 Table. Genomic information for the identified lncNATs(GTF format)
Scanffold	source	feature	start	end	score	strand	frame	nameID
nscaf1071	SilkDB_lncRNA	exon	31587	31957	.	-	.	transcript_id "TCONS_00000870"; gene_id "XLOC_000066";
nscaf1071	SilkDB_lncRNA	exon	33484	33619	.	-	.	transcript_id "TCONS_00000870"; gene_id "XLOC_000066";
nscaf1071	SilkDB_lncRNA	exon	36476	38027	.	-	.	transcript_id "TCONS_00000870"; gene_id "XLOC_000066";
nscaf1071	SilkDB_lncRNA	exon	31587	31957	.	-	.	transcript_id "TCONS_00000871"; gene_id "XLOC_000066";
nscaf1071	SilkDB_lncRNA	exon	33484	33619	.	-	.	transcript_id "TCONS_00000871"; gene_id "XLOC_000066";
nscaf1071	SilkDB_lncRNA	exon	39900	40644	.	-	.	transcript_id "TCONS_00000871"; gene_id "XLOC_000066";
nscaf1071	SilkDB_lncRNA	exon	48044	48323	.	+	.	transcript_id "TCONS_00000312"; gene_id "XLOC_000019";
nscaf1071	SilkDB_lncRNA	exon	49182	51787	.	+	.	transcript_id "TCONS_00000312"; gene_id "XLOC_000019";
nscaf1071	SilkDB_lncRNA	exon	1078195	1078426	.	-	.	transcript_id "TCONS_00001205"; gene_id "XLOC_000089";
nscaf1071	SilkDB_lncRNA	exon	1079081	1080241	.	-	.	transcript_id "TCONS_00001205"; gene_id "XLOC_000089";
nscaf1071	SilkDB_lncRNA	exon	1078195	1078426	.	-	.	transcript_id "TCONS_00001206"; gene_id "XLOC_000089";
nscaf1071	SilkDB_lncRNA	exon	1081720	1083047	.	-	.	transcript_id "TCONS_00001206"; gene_id "XLOC_000089";
nscaf1071	SilkDB_lncRNA	exon	1078440	1078493	.	-	.	transcript_id "TCONS_00001207"; gene_id "XLOC_000090";
nscaf1071	SilkDB_lncRNA	exon	1110704	1110814	.	-	.	transcript_id "TCONS_00001207"; gene_id "XLOC_000090";
nscaf1071	SilkDB_lncRNA	exon	1110954	1110988	.	-	.	transcript_id "TCONS_00001207"; gene_id "XLOC_000090";
nscaf1071	SilkDB_lncRNA	exon	1078760	1079005	.	-	.	transcript_id "TCONS_00001208"; gene_id "XLOC_000089";
nscaf1071	SilkDB_lncRNA	exon	1079081	1080241	.	-	.	transcript_id "TCONS_00001208"; gene_id "XLOC_000089";
nscaf1071	SilkDB_lncRNA	exon	1216989	1217488	.	+	.	transcript_id "TCONS_00000489"; gene_id "XLOC_000059";
nscaf1071	SilkDB_lncRNA	exon	1217972	1218534	.	+	.	transcript_id "TCONS_00000489"; gene_id "XLOC_000059";
nscaf1071	SilkDB_lncRNA	exon	1234064	1240531	.	-	.	transcript_id "TCONS_00001622"; gene_id "XLOC_000093";
nscaf1071	SilkDB_lncRNA	exon	1241949	1242152	.	-	.	transcript_id "TCONS_00001622"; gene_id "XLOC_000093";
nscaf1071	SilkDB_lncRNA	exon	1243348	1243538	.	-	.	transcript_id "TCONS_00001622"; gene_id "XLOC_000093";
nscaf1071	SilkDB_lncRNA	exon	1234064	1242152	.	-	.	transcript_id "TCONS_00001623"; gene_id "XLOC_000093";
nscaf1071	SilkDB_lncRNA	exon	1243348	1248480	.	-	.	transcript_id "TCONS_00001623"; gene_id "XLOC_000093";
nscaf1071	SilkDB_lncRNA	exon	1253609	1253756	.	-	.	transcript_id "TCONS_00001624"; gene_id "XLOC_000094";
nscaf1071	SilkDB_lncRNA	exon	1272148	1272970	.	-	.	transcript_id "TCONS_00001624"; gene_id "XLOC_000094";
nscaf109	SilkDB_lncRNA	exon	1143	1530	.	-	.	transcript_id "TCONS_00001684"; gene_id "XLOC_000114";
nscaf109	SilkDB_lncRNA	exon	2063	2818	.	-	.	transcript_id "TCONS_00001684"; gene_id "XLOC_000114";
nscaf1108	SilkDB_lncRNA	exon	137111	137323	.	-	.	transcript_id "TCONS_00003812"; gene_id "XLOC_000202";
nscaf1108	SilkDB_lncRNA	exon	144588	144645	.	-	.	transcript_id "TCONS_00003812"; gene_id "XLOC_000202";
nscaf1108	SilkDB_lncRNA	exon	274710	274845	.	+	.	transcript_id "TCONS_00001852"; gene_id "XLOC_000119";
nscaf1108	SilkDB_lncRNA	exon	276145	276282	.	+	.	transcript_id "TCONS_00001852"; gene_id "XLOC_000119";
nscaf1108	SilkDB_lncRNA	exon	284054	284248	.	+	.	transcript_id "TCONS_00001852"; gene_id "XLOC_000119";
nscaf1108	SilkDB_lncRNA	exon	331620	332245	.	+	.	transcript_id "TCONS_00001852"; gene_id "XLOC_000119";
nscaf1108	SilkDB_lncRNA	exon	274710	274845	.	+	.	transcript_id "TCONS_00001853"; gene_id "XLOC_000119";
nscaf1108	SilkDB_lncRNA	exon	276145	276282	.	+	.	transcript_id "TCONS_00001853"; gene_id "XLOC_000119";
nscaf1108	SilkDB_lncRNA	exon	284054	284252	.	+	.	transcript_id "TCONS_00001853"; gene_id "XLOC_000119";
nscaf1108	SilkDB_lncRNA	exon	331620	332245	.	+	.	transcript_id "TCONS_00001853"; gene_id "XLOC_000119";
nscaf1108	SilkDB_lncRNA	exon	404823	405436	.	-	.	transcript_id "TCONS_00003856"; gene_id "XLOC_000205";
nscaf1108	SilkDB_lncRNA	exon	425870	426748	.	-	.	transcript_id "TCONS_00003856"; gene_id "XLOC_000205";
nscaf1108	SilkDB_lncRNA	exon	426934	427702	.	-	.	transcript_id "TCONS_00003856"; gene_id "XLOC_000205";
nscaf1108	SilkDB_lncRNA	exon	1243263	1244661	.	+	.	transcript_id "TCONS_00002330"; gene_id "XLOC_000140";
nscaf1108	SilkDB_lncRNA	exon	1245018	1245441	.	+	.	transcript_id "TCONS_00002330"; gene_id "XLOC_000140";
nscaf1108	SilkDB_lncRNA	exon	1278293	1280525	.	-	.	transcript_id "TCONS_00005147"; gene_id "XLOC_000223";
nscaf1108	SilkDB_lncRNA	exon	1283300	1283666	.	-	.	transcript_id "TCONS_00005147"; gene_id "XLOC_000223";
nscaf1108	SilkDB_lncRNA	exon	1278293	1280525	.	-	.	transcript_id "TCONS_00005148"; gene_id "XLOC_000223";
nscaf1108	SilkDB_lncRNA	exon	1283131	1283961	.	-	.	transcript_id "TCONS_00005148"; gene_id "XLOC_000223";
nscaf1108	SilkDB_lncRNA	exon	1318967	1319176	.	-	.	transcript_id "TCONS_00005149"; gene_id "XLOC_000224";
nscaf1108	SilkDB_lncRNA	exon	1319527	1320240	.	-	.	transcript_id "TCONS_00005149"; gene_id "XLOC_000224";
nscaf1108	SilkDB_lncRNA	exon	1322514	1323167	.	+	.	transcript_id "TCONS_00002372"; gene_id "XLOC_000143";
nscaf1108	SilkDB_lncRNA	exon	1332764	1333144	.	+	.	transcript_id "TCONS_00002372"; gene_id "XLOC_000143";
nscaf1108	SilkDB_lncRNA	exon	1376097	1378548	.	+	.	transcript_id "TCONS_00002426"; gene_id "XLOC_000147";
nscaf1108	SilkDB_lncRNA	exon	1380243	1381255	.	+	.	transcript_id "TCONS_00002426"; gene_id "XLOC_000147";
nscaf1108	SilkDB_lncRNA	exon	1753540	1755009	.	-	.	transcript_id "TCONS_00005983"; gene_id "XLOC_000236";
nscaf1108	SilkDB_lncRNA	exon	1758801	1759111	.	-	.	transcript_id "TCONS_00005983"; gene_id "XLOC_000236";
nscaf1108	SilkDB_lncRNA	exon	1753540	1755009	.	-	.	transcript_id "TCONS_00005984"; gene_id "XLOC_000236";
nscaf1108	SilkDB_lncRNA	exon	1759170	1759802	.	-	.	transcript_id "TCONS_00005984"; gene_id "XLOC_000236";
nscaf1108	SilkDB_lncRNA	exon	1945500	1945868	.	-	.	transcript_id "TCONS_00006008"; gene_id "XLOC_000239";
nscaf1108	SilkDB_lncRNA	exon	1946128	1949382	.	-	.	transcript_id "TCONS_00006008"; gene_id "XLOC_000239";
nscaf1108	SilkDB_lncRNA	exon	2105835	2116432	.	+	.	transcript_id "TCONS_00003142"; gene_id "XLOC_000162";
nscaf1108	SilkDB_lncRNA	exon	2117011	2121644	.	+	.	transcript_id "TCONS_00003142"; gene_id "XLOC_000162";
nscaf1108	SilkDB_lncRNA	exon	2105835	2110069	.	+	.	transcript_id "TCONS_00003143"; gene_id "XLOC_000162";
nscaf1108	SilkDB_lncRNA	exon	2111098	2116432	.	+	.	transcript_id "TCONS_00003143"; gene_id "XLOC_000162";
nscaf1108	SilkDB_lncRNA	exon	2117011	2121644	.	+	.	transcript_id "TCONS_00003143"; gene_id "XLOC_000162";
nscaf1108	SilkDB_lncRNA	exon	2110164	2110590	.	+	.	transcript_id "TCONS_00003145"; gene_id "XLOC_000162";
nscaf1108	SilkDB_lncRNA	exon	2111098	2116432	.	+	.	transcript_id "TCONS_00003145"; gene_id "XLOC_000162";
nscaf1108	SilkDB_lncRNA	exon	2117011	2121644	.	+	.	transcript_id "TCONS_00003145"; gene_id "XLOC_000162";
nscaf1108	SilkDB_lncRNA	exon	2139789	2155353	.	+	.	transcript_id "TCONS_00003147"; gene_id "XLOC_000163";
nscaf1108	SilkDB_lncRNA	exon	2164047	2170597	.	+	.	transcript_id "TCONS_00003147"; gene_id "XLOC_000163";
nscaf1108	SilkDB_lncRNA	exon	2192729	2198856	.	-	.	transcript_id "TCONS_00006060"; gene_id "XLOC_000242";
nscaf1108	SilkDB_lncRNA	exon	2199869	2201205	.	-	.	transcript_id "TCONS_00006060"; gene_id "XLOC_000242";
nscaf1108	SilkDB_lncRNA	exon	2297104	2298010	.	+	.	transcript_id "TCONS_00003288"; gene_id "XLOC_000168";
nscaf1108	SilkDB_lncRNA	exon	2306179	2306932	.	+	.	transcript_id "TCONS_00003288"; gene_id "XLOC_000168";
nscaf1108	SilkDB_lncRNA	exon	2380199	2380653	.	+	.	transcript_id "TCONS_00003317"; gene_id "XLOC_000171";
nscaf1108	SilkDB_lncRNA	exon	2381644	2405873	.	+	.	transcript_id "TCONS_00003317"; gene_id "XLOC_000171";
nscaf1108	SilkDB_lncRNA	exon	2406055	2415619	.	+	.	transcript_id "TCONS_00003317"; gene_id "XLOC_000171";
nscaf1108	SilkDB_lncRNA	exon	2380734	2405873	.	+	.	transcript_id "TCONS_00003318"; gene_id "XLOC_000171";
nscaf1108	SilkDB_lncRNA	exon	2406055	2415619	.	+	.	transcript_id "TCONS_00003318"; gene_id "XLOC_000171";
nscaf1108	SilkDB_lncRNA	exon	2418690	2418869	.	+	.	transcript_id "TCONS_00003321"; gene_id "XLOC_000172";
nscaf1108	SilkDB_lncRNA	exon	2427758	2428246	.	+	.	transcript_id "TCONS_00003321"; gene_id "XLOC_000172";
nscaf1108	SilkDB_lncRNA	exon	2526603	2526829	.	-	.	transcript_id "TCONS_00006562"; gene_id "XLOC_000254";
nscaf1108	SilkDB_lncRNA	exon	2526958	2527140	.	-	.	transcript_id "TCONS_00006562"; gene_id "XLOC_000254";
nscaf1108	SilkDB_lncRNA	exon	2686516	2687509	.	-	.	transcript_id "TCONS_00006593"; gene_id "XLOC_000260";
nscaf1108	SilkDB_lncRNA	exon	2689492	2689682	.	-	.	transcript_id "TCONS_00006593"; gene_id "XLOC_000260";
nscaf1108	SilkDB_lncRNA	exon	2689765	2696868	.	-	.	transcript_id "TCONS_00006593"; gene_id "XLOC_000260";
nscaf1108	SilkDB_lncRNA	exon	2713255	2713354	.	-	.	transcript_id "TCONS_00006593"; gene_id "XLOC_000260";
nscaf1108	SilkDB_lncRNA	exon	3265585	3267075	.	-	.	transcript_id "TCONS_00006637"; gene_id "XLOC_000264";
nscaf1108	SilkDB_lncRNA	exon	3267840	3268710	.	-	.	transcript_id "TCONS_00006637"; gene_id "XLOC_000264";
nscaf1108	SilkDB_lncRNA	exon	3270264	3271491	.	-	.	transcript_id "TCONS_00006637"; gene_id "XLOC_000264";
nscaf1108	SilkDB_lncRNA	exon	3265585	3268710	.	-	.	transcript_id "TCONS_00006638"; gene_id "XLOC_000264";
nscaf1108	SilkDB_lncRNA	exon	3270264	3271491	.	-	.	transcript_id "TCONS_00006638"; gene_id "XLOC_000264";
nscaf1108	SilkDB_lncRNA	exon	3265585	3267075	.	-	.	transcript_id "TCONS_00006640"; gene_id "XLOC_000264";
nscaf1108	SilkDB_lncRNA	exon	3298928	3299489	.	-	.	transcript_id "TCONS_00006640"; gene_id "XLOC_000264";
nscaf1108	SilkDB_lncRNA	exon	3301220	3308867	.	-	.	transcript_id "TCONS_00006640"; gene_id "XLOC_000264";
nscaf1108	SilkDB_lncRNA	exon	3298495	3299081	.	-	.	transcript_id "TCONS_00006644"; gene_id "XLOC_000264";
nscaf1108	SilkDB_lncRNA	exon	3299367	3299489	.	-	.	transcript_id "TCONS_00006644"; gene_id "XLOC_000264";
nscaf1108	SilkDB_lncRNA	exon	3299761	3308867	.	-	.	transcript_id "TCONS_00006644"; gene_id "XLOC_000264";
nscaf1108	SilkDB_lncRNA	exon	3298495	3299081	.	-	.	transcript_id "TCONS_00006645"; gene_id "XLOC_000264";
nscaf1108	SilkDB_lncRNA	exon	3299367	3299953	.	-	.	transcript_id "TCONS_00006645"; gene_id "XLOC_000264";
nscaf1108	SilkDB_lncRNA	exon	3301220	3308867	.	-	.	transcript_id "TCONS_00006645"; gene_id "XLOC_000264";
nscaf1108	SilkDB_lncRNA	exon	3298495	3299081	.	-	.	transcript_id "TCONS_00006646"; gene_id "XLOC_000264";
nscaf1108	SilkDB_lncRNA	exon	3299367	3299489	.	-	.	transcript_id "TCONS_00006646"; gene_id "XLOC_000264";
nscaf1108	SilkDB_lncRNA	exon	3301220	3308867	.	-	.	transcript_id "TCONS_00006646"; gene_id "XLOC_000264";
nscaf1108	SilkDB_lncRNA	exon	3348474	3351678	.	-	.	transcript_id "TCONS_00006647"; gene_id "XLOC_000265";
nscaf1108	SilkDB_lncRNA	exon	3351964	3352313	.	-	.	transcript_id "TCONS_00006647"; gene_id "XLOC_000265";
nscaf1108	SilkDB_lncRNA	exon	3348474	3351721	.	-	.	transcript_id "TCONS_00006649"; gene_id "XLOC_000265";
nscaf1108	SilkDB_lncRNA	exon	3351964	3352425	.	-	.	transcript_id "TCONS_00006649"; gene_id "XLOC_000265";
nscaf125	SilkDB_lncRNA	exon	83611	83948	.	+	.	transcript_id "TCONS_00006789"; gene_id "XLOC_000331";
nscaf125	SilkDB_lncRNA	exon	95266	95974	.	+	.	transcript_id "TCONS_00006789"; gene_id "XLOC_000331";
nscaf125	SilkDB_lncRNA	exon	84841	85545	.	+	.	transcript_id "TCONS_00006790"; gene_id "XLOC_000332";
nscaf125	SilkDB_lncRNA	exon	97503	97592	.	+	.	transcript_id "TCONS_00006790"; gene_id "XLOC_000332";
nscaf1306	SilkDB_lncRNA	exon	11902	12030	.	+	.	transcript_id "TCONS_00007297"; gene_id "XLOC_000402";
nscaf1306	SilkDB_lncRNA	exon	16575	17179	.	+	.	transcript_id "TCONS_00007297"; gene_id "XLOC_000402";
nscaf1516	SilkDB_lncRNA	exon	4210	12166	.	+	.	transcript_id "TCONS_00007588"; gene_id "XLOC_000460";
nscaf1516	SilkDB_lncRNA	exon	12586	13217	.	+	.	transcript_id "TCONS_00007588"; gene_id "XLOC_000460";
nscaf1516	SilkDB_lncRNA	exon	4210	13058	.	+	.	transcript_id "TCONS_00007589"; gene_id "XLOC_000460";
nscaf1516	SilkDB_lncRNA	exon	13939	18119	.	+	.	transcript_id "TCONS_00007589"; gene_id "XLOC_000460";
nscaf1531	SilkDB_lncRNA	exon	15674	15956	.	+	.	transcript_id "TCONS_00008067"; gene_id "XLOC_000474";
nscaf1531	SilkDB_lncRNA	exon	16028	24634	.	+	.	transcript_id "TCONS_00008067"; gene_id "XLOC_000474";
nscaf1566	SilkDB_lncRNA	exon	12602	13145	.	+	.	transcript_id "TCONS_00008096"; gene_id "XLOC_000493";
nscaf1566	SilkDB_lncRNA	exon	13696	14784	.	+	.	transcript_id "TCONS_00008096"; gene_id "XLOC_000493";
nscaf1566	SilkDB_lncRNA	exon	12602	13031	.	+	.	transcript_id "TCONS_00008098"; gene_id "XLOC_000493";
nscaf1566	SilkDB_lncRNA	exon	13696	14784	.	+	.	transcript_id "TCONS_00008098"; gene_id "XLOC_000493";
nscaf1681	SilkDB_lncRNA	exon	64813	67604	.	+	.	transcript_id "TCONS_00008179"; gene_id "XLOC_000532";
nscaf1681	SilkDB_lncRNA	exon	68192	73512	.	+	.	transcript_id "TCONS_00008179"; gene_id "XLOC_000532";
nscaf1681	SilkDB_lncRNA	exon	122963	123929	.	-	.	transcript_id "TCONS_00014385"; gene_id "XLOC_000724";
nscaf1681	SilkDB_lncRNA	exon	127964	129314	.	-	.	transcript_id "TCONS_00014385"; gene_id "XLOC_000724";
nscaf1681	SilkDB_lncRNA	exon	122963	123929	.	-	.	transcript_id "TCONS_00014386"; gene_id "XLOC_000724";
nscaf1681	SilkDB_lncRNA	exon	126994	130361	.	-	.	transcript_id "TCONS_00014386"; gene_id "XLOC_000724";
nscaf1681	SilkDB_lncRNA	exon	122963	123929	.	-	.	transcript_id "TCONS_00014387"; gene_id "XLOC_000724";
nscaf1681	SilkDB_lncRNA	exon	126992	133776	.	-	.	transcript_id "TCONS_00014387"; gene_id "XLOC_000724";
nscaf1681	SilkDB_lncRNA	exon	122963	123929	.	-	.	transcript_id "TCONS_00014388"; gene_id "XLOC_000724";
nscaf1681	SilkDB_lncRNA	exon	136680	136980	.	-	.	transcript_id "TCONS_00014388"; gene_id "XLOC_000724";
nscaf1681	SilkDB_lncRNA	exon	122963	123929	.	-	.	transcript_id "TCONS_00014389"; gene_id "XLOC_000724";
nscaf1681	SilkDB_lncRNA	exon	130471	130547	.	-	.	transcript_id "TCONS_00014389"; gene_id "XLOC_000724";
nscaf1681	SilkDB_lncRNA	exon	136902	137964	.	-	.	transcript_id "TCONS_00014389"; gene_id "XLOC_000724";
nscaf1681	SilkDB_lncRNA	exon	290449	290692	.	+	.	transcript_id "TCONS_00008506"; gene_id "XLOC_000548";
nscaf1681	SilkDB_lncRNA	exon	327303	327643	.	+	.	transcript_id "TCONS_00008506"; gene_id "XLOC_000548";
nscaf1681	SilkDB_lncRNA	exon	290449	290692	.	+	.	transcript_id "TCONS_00008507"; gene_id "XLOC_000548";
nscaf1681	SilkDB_lncRNA	exon	339393	339439	.	+	.	transcript_id "TCONS_00008507"; gene_id "XLOC_000548";
nscaf1681	SilkDB_lncRNA	exon	382669	382939	.	+	.	transcript_id "TCONS_00008528"; gene_id "XLOC_000553";
nscaf1681	SilkDB_lncRNA	exon	383833	383946	.	+	.	transcript_id "TCONS_00008528"; gene_id "XLOC_000553";
nscaf1681	SilkDB_lncRNA	exon	564823	565707	.	+	.	transcript_id "TCONS_00008632"; gene_id "XLOC_000557";
nscaf1681	SilkDB_lncRNA	exon	566246	569353	.	+	.	transcript_id "TCONS_00008632"; gene_id "XLOC_000557";
nscaf1681	SilkDB_lncRNA	exon	696691	696836	.	+	.	transcript_id "TCONS_00008637"; gene_id "XLOC_000562";
nscaf1681	SilkDB_lncRNA	exon	697489	698157	.	+	.	transcript_id "TCONS_00008637"; gene_id "XLOC_000562";
nscaf1681	SilkDB_lncRNA	exon	696691	696825	.	+	.	transcript_id "TCONS_00008638"; gene_id "XLOC_000562";
nscaf1681	SilkDB_lncRNA	exon	697446	698157	.	+	.	transcript_id "TCONS_00008638"; gene_id "XLOC_000562";
nscaf1681	SilkDB_lncRNA	exon	696691	696825	.	+	.	transcript_id "TCONS_00008639"; gene_id "XLOC_000562";
nscaf1681	SilkDB_lncRNA	exon	697489	698157	.	+	.	transcript_id "TCONS_00008639"; gene_id "XLOC_000562";
nscaf1681	SilkDB_lncRNA	exon	696691	697099	.	+	.	transcript_id "TCONS_00008640"; gene_id "XLOC_000562";
nscaf1681	SilkDB_lncRNA	exon	697446	698157	.	+	.	transcript_id "TCONS_00008640"; gene_id "XLOC_000562";
nscaf1681	SilkDB_lncRNA	exon	696691	697099	.	+	.	transcript_id "TCONS_00008641"; gene_id "XLOC_000562";
nscaf1681	SilkDB_lncRNA	exon	697489	698157	.	+	.	transcript_id "TCONS_00008641"; gene_id "XLOC_000562";
nscaf1681	SilkDB_lncRNA	exon	696691	696836	.	+	.	transcript_id "TCONS_00008642"; gene_id "XLOC_000562";
nscaf1681	SilkDB_lncRNA	exon	697446	698157	.	+	.	transcript_id "TCONS_00008642"; gene_id "XLOC_000562";
nscaf1681	SilkDB_lncRNA	exon	1123541	1123688	.	+	.	transcript_id "TCONS_00009270"; gene_id "XLOC_000576";
nscaf1681	SilkDB_lncRNA	exon	1123770	1124032	.	+	.	transcript_id "TCONS_00009270"; gene_id "XLOC_000576";
nscaf1681	SilkDB_lncRNA	exon	1159958	1160581	.	-	.	transcript_id "TCONS_00015199"; gene_id "XLOC_000765";
nscaf1681	SilkDB_lncRNA	exon	1160716	1160858	.	-	.	transcript_id "TCONS_00015199"; gene_id "XLOC_000765";
nscaf1681	SilkDB_lncRNA	exon	1160940	1161044	.	-	.	transcript_id "TCONS_00015199"; gene_id "XLOC_000765";
nscaf1681	SilkDB_lncRNA	exon	1161596	1161596	.	-	.	transcript_id "TCONS_00015199"; gene_id "XLOC_000765";
nscaf1681	SilkDB_lncRNA	exon	1159958	1160581	.	-	.	transcript_id "TCONS_00015200"; gene_id "XLOC_000765";
nscaf1681	SilkDB_lncRNA	exon	1160716	1160862	.	-	.	transcript_id "TCONS_00015200"; gene_id "XLOC_000765";
nscaf1681	SilkDB_lncRNA	exon	1160940	1162175	.	-	.	transcript_id "TCONS_00015200"; gene_id "XLOC_000765";
nscaf1681	SilkDB_lncRNA	exon	1159958	1160581	.	-	.	transcript_id "TCONS_00015201"; gene_id "XLOC_000765";
nscaf1681	SilkDB_lncRNA	exon	1160716	1160862	.	-	.	transcript_id "TCONS_00015201"; gene_id "XLOC_000765";
nscaf1681	SilkDB_lncRNA	exon	1160940	1161044	.	-	.	transcript_id "TCONS_00015201"; gene_id "XLOC_000765";
nscaf1681	SilkDB_lncRNA	exon	1161596	1162175	.	-	.	transcript_id "TCONS_00015201"; gene_id "XLOC_000765";
nscaf1681	SilkDB_lncRNA	exon	1164430	1164645	.	-	.	transcript_id "TCONS_00015206"; gene_id "XLOC_000766";
nscaf1681	SilkDB_lncRNA	exon	1166410	1166437	.	-	.	transcript_id "TCONS_00015206"; gene_id "XLOC_000766";
nscaf1681	SilkDB_lncRNA	exon	1164430	1164645	.	-	.	transcript_id "TCONS_00015207"; gene_id "XLOC_000766";
nscaf1681	SilkDB_lncRNA	exon	1166391	1166490	.	-	.	transcript_id "TCONS_00015207"; gene_id "XLOC_000766";
nscaf1681	SilkDB_lncRNA	exon	1167731	1167917	.	-	.	transcript_id "TCONS_00015207"; gene_id "XLOC_000766";
nscaf1681	SilkDB_lncRNA	exon	1201373	1203299	.	+	.	transcript_id "TCONS_00009378"; gene_id "XLOC_000580";
nscaf1681	SilkDB_lncRNA	exon	1219811	1220234	.	+	.	transcript_id "TCONS_00009378"; gene_id "XLOC_000580";
nscaf1681	SilkDB_lncRNA	exon	1408321	1408458	.	-	.	transcript_id "TCONS_00015336"; gene_id "XLOC_000770";
nscaf1681	SilkDB_lncRNA	exon	1435393	1435491	.	-	.	transcript_id "TCONS_00015336"; gene_id "XLOC_000770";
nscaf1681	SilkDB_lncRNA	exon	1435696	1435805	.	-	.	transcript_id "TCONS_00015336"; gene_id "XLOC_000770";
nscaf1681	SilkDB_lncRNA	exon	1411470	1411610	.	-	.	transcript_id "TCONS_00015337"; gene_id "XLOC_000771";
nscaf1681	SilkDB_lncRNA	exon	1413728	1414093	.	-	.	transcript_id "TCONS_00015337"; gene_id "XLOC_000771";
nscaf1681	SilkDB_lncRNA	exon	1414652	1414683	.	-	.	transcript_id "TCONS_00015337"; gene_id "XLOC_000771";
nscaf1681	SilkDB_lncRNA	exon	1437763	1438058	.	-	.	transcript_id "TCONS_00015338"; gene_id "XLOC_000772";
nscaf1681	SilkDB_lncRNA	exon	1438266	1439524	.	-	.	transcript_id "TCONS_00015338"; gene_id "XLOC_000772";
nscaf1681	SilkDB_lncRNA	exon	1440087	1440663	.	+	.	transcript_id "TCONS_00009784"; gene_id "XLOC_000585";
nscaf1681	SilkDB_lncRNA	exon	1440949	1448785	.	+	.	transcript_id "TCONS_00009784"; gene_id "XLOC_000585";
nscaf1681	SilkDB_lncRNA	exon	1625549	1632598	.	-	.	transcript_id "TCONS_00015852"; gene_id "XLOC_000777";
nscaf1681	SilkDB_lncRNA	exon	1633608	1635841	.	-	.	transcript_id "TCONS_00015852"; gene_id "XLOC_000777";
nscaf1681	SilkDB_lncRNA	exon	1671791	1672116	.	+	.	transcript_id "TCONS_00010105"; gene_id "XLOC_000592";
nscaf1681	SilkDB_lncRNA	exon	1672507	1672667	.	+	.	transcript_id "TCONS_00010105"; gene_id "XLOC_000592";
nscaf1681	SilkDB_lncRNA	exon	1682340	1683421	.	+	.	transcript_id "TCONS_00010106"; gene_id "XLOC_000593";
nscaf1681	SilkDB_lncRNA	exon	1685273	1685341	.	+	.	transcript_id "TCONS_00010106"; gene_id "XLOC_000593";
nscaf1681	SilkDB_lncRNA	exon	1711579	1711957	.	+	.	transcript_id "TCONS_00010108"; gene_id "XLOC_000594";
nscaf1681	SilkDB_lncRNA	exon	1712477	1712487	.	+	.	transcript_id "TCONS_00010108"; gene_id "XLOC_000594";
nscaf1681	SilkDB_lncRNA	exon	1724752	1726071	.	+	.	transcript_id "TCONS_00010140"; gene_id "XLOC_000594";
nscaf1681	SilkDB_lncRNA	exon	1726723	1728286	.	+	.	transcript_id "TCONS_00010140"; gene_id "XLOC_000594";
nscaf1681	SilkDB_lncRNA	exon	1724755	1726071	.	+	.	transcript_id "TCONS_00010141"; gene_id "XLOC_000594";
nscaf1681	SilkDB_lncRNA	exon	1726723	1726832	.	+	.	transcript_id "TCONS_00010141"; gene_id "XLOC_000594";
nscaf1681	SilkDB_lncRNA	exon	1727119	1728286	.	+	.	transcript_id "TCONS_00010141"; gene_id "XLOC_000594";
nscaf1681	SilkDB_lncRNA	exon	1803653	1805957	.	-	.	transcript_id "TCONS_00016044"; gene_id "XLOC_000786";
nscaf1681	SilkDB_lncRNA	exon	1806671	1806734	.	-	.	transcript_id "TCONS_00016044"; gene_id "XLOC_000786";
nscaf1681	SilkDB_lncRNA	exon	1806806	1806824	.	-	.	transcript_id "TCONS_00016044"; gene_id "XLOC_000786";
nscaf1681	SilkDB_lncRNA	exon	1803653	1805957	.	-	.	transcript_id "TCONS_00016045"; gene_id "XLOC_000786";
nscaf1681	SilkDB_lncRNA	exon	1806671	1806740	.	-	.	transcript_id "TCONS_00016045"; gene_id "XLOC_000786";
nscaf1681	SilkDB_lncRNA	exon	1806853	1806979	.	-	.	transcript_id "TCONS_00016045"; gene_id "XLOC_000786";
nscaf1681	SilkDB_lncRNA	exon	1803653	1805957	.	-	.	transcript_id "TCONS_00016046"; gene_id "XLOC_000786";
nscaf1681	SilkDB_lncRNA	exon	1806671	1806773	.	-	.	transcript_id "TCONS_00016046"; gene_id "XLOC_000786";
nscaf1681	SilkDB_lncRNA	exon	1806853	1807115	.	-	.	transcript_id "TCONS_00016046"; gene_id "XLOC_000786";
nscaf1681	SilkDB_lncRNA	exon	1819602	1819754	.	+	.	transcript_id "TCONS_00010301"; gene_id "XLOC_000598";
nscaf1681	SilkDB_lncRNA	exon	1852675	1852857	.	+	.	transcript_id "TCONS_00010301"; gene_id "XLOC_000598";
nscaf1681	SilkDB_lncRNA	exon	1972363	1972712	.	-	.	transcript_id "TCONS_00016169"; gene_id "XLOC_000791";
nscaf1681	SilkDB_lncRNA	exon	1973369	1973526	.	-	.	transcript_id "TCONS_00016169"; gene_id "XLOC_000791";
nscaf1681	SilkDB_lncRNA	exon	1989722	1990061	.	-	.	transcript_id "TCONS_00016169"; gene_id "XLOC_000791";
nscaf1681	SilkDB_lncRNA	exon	1973147	1973526	.	-	.	transcript_id "TCONS_00016171"; gene_id "XLOC_000791";
nscaf1681	SilkDB_lncRNA	exon	1989722	1990362	.	-	.	transcript_id "TCONS_00016171"; gene_id "XLOC_000791";
nscaf1681	SilkDB_lncRNA	exon	2050867	2051098	.	-	.	transcript_id "TCONS_00016172"; gene_id "XLOC_000792";
nscaf1681	SilkDB_lncRNA	exon	2054831	2055220	.	-	.	transcript_id "TCONS_00016172"; gene_id "XLOC_000792";
nscaf1681	SilkDB_lncRNA	exon	2051213	2052339	.	-	.	transcript_id "TCONS_00016173"; gene_id "XLOC_000793";
nscaf1681	SilkDB_lncRNA	exon	2061780	2063024	.	-	.	transcript_id "TCONS_00016173"; gene_id "XLOC_000793";
nscaf1681	SilkDB_lncRNA	exon	2090448	2091125	.	+	.	transcript_id "TCONS_00010334"; gene_id "XLOC_000607";
nscaf1681	SilkDB_lncRNA	exon	2093319	2094009	.	+	.	transcript_id "TCONS_00010334"; gene_id "XLOC_000607";
nscaf1681	SilkDB_lncRNA	exon	2090448	2091125	.	+	.	transcript_id "TCONS_00010335"; gene_id "XLOC_000607";
nscaf1681	SilkDB_lncRNA	exon	2093325	2094009	.	+	.	transcript_id "TCONS_00010335"; gene_id "XLOC_000607";
nscaf1681	SilkDB_lncRNA	exon	2090448	2091125	.	+	.	transcript_id "TCONS_00010336"; gene_id "XLOC_000607";
nscaf1681	SilkDB_lncRNA	exon	2093300	2094009	.	+	.	transcript_id "TCONS_00010336"; gene_id "XLOC_000607";
nscaf1681	SilkDB_lncRNA	exon	2090448	2091125	.	+	.	transcript_id "TCONS_00010337"; gene_id "XLOC_000607";
nscaf1681	SilkDB_lncRNA	exon	2095348	2099809	.	+	.	transcript_id "TCONS_00010337"; gene_id "XLOC_000607";
nscaf1681	SilkDB_lncRNA	exon	2090448	2091125	.	+	.	transcript_id "TCONS_00010338"; gene_id "XLOC_000607";
nscaf1681	SilkDB_lncRNA	exon	2095348	2095473	.	+	.	transcript_id "TCONS_00010338"; gene_id "XLOC_000607";
nscaf1681	SilkDB_lncRNA	exon	2097979	2099809	.	+	.	transcript_id "TCONS_00010338"; gene_id "XLOC_000607";
nscaf1681	SilkDB_lncRNA	exon	2101258	2101409	.	-	.	transcript_id "TCONS_00016187"; gene_id "XLOC_000795";
nscaf1681	SilkDB_lncRNA	exon	2113649	2113789	.	-	.	transcript_id "TCONS_00016187"; gene_id "XLOC_000795";
nscaf1681	SilkDB_lncRNA	exon	2114108	2114231	.	-	.	transcript_id "TCONS_00016187"; gene_id "XLOC_000795";
nscaf1681	SilkDB_lncRNA	exon	2114784	2114982	.	-	.	transcript_id "TCONS_00016187"; gene_id "XLOC_000795";
nscaf1681	SilkDB_lncRNA	exon	2115061	2115201	.	-	.	transcript_id "TCONS_00016187"; gene_id "XLOC_000795";
nscaf1681	SilkDB_lncRNA	exon	2101258	2101409	.	-	.	transcript_id "TCONS_00016189"; gene_id "XLOC_000795";
nscaf1681	SilkDB_lncRNA	exon	2114784	2114982	.	-	.	transcript_id "TCONS_00016189"; gene_id "XLOC_000795";
nscaf1681	SilkDB_lncRNA	exon	2115061	2115239	.	-	.	transcript_id "TCONS_00016189"; gene_id "XLOC_000795";
nscaf1681	SilkDB_lncRNA	exon	2101258	2101409	.	-	.	transcript_id "TCONS_00016190"; gene_id "XLOC_000795";
nscaf1681	SilkDB_lncRNA	exon	2113649	2113789	.	-	.	transcript_id "TCONS_00016190"; gene_id "XLOC_000795";
nscaf1681	SilkDB_lncRNA	exon	2114108	2114236	.	-	.	transcript_id "TCONS_00016190"; gene_id "XLOC_000795";
nscaf1681	SilkDB_lncRNA	exon	2114784	2115239	.	-	.	transcript_id "TCONS_00016190"; gene_id "XLOC_000795";
nscaf1681	SilkDB_lncRNA	exon	2101258	2101409	.	-	.	transcript_id "TCONS_00016191"; gene_id "XLOC_000795";
nscaf1681	SilkDB_lncRNA	exon	2113649	2113789	.	-	.	transcript_id "TCONS_00016191"; gene_id "XLOC_000795";
nscaf1681	SilkDB_lncRNA	exon	2114784	2114982	.	-	.	transcript_id "TCONS_00016191"; gene_id "XLOC_000795";
nscaf1681	SilkDB_lncRNA	exon	2115061	2115239	.	-	.	transcript_id "TCONS_00016191"; gene_id "XLOC_000795";
nscaf1681	SilkDB_lncRNA	exon	2109728	2109949	.	-	.	transcript_id "TCONS_00016192"; gene_id "XLOC_000795";
nscaf1681	SilkDB_lncRNA	exon	2114108	2114236	.	-	.	transcript_id "TCONS_00016192"; gene_id "XLOC_000795";
nscaf1681	SilkDB_lncRNA	exon	2114784	2115203	.	-	.	transcript_id "TCONS_00016192"; gene_id "XLOC_000795";
nscaf1681	SilkDB_lncRNA	exon	2109728	2109949	.	-	.	transcript_id "TCONS_00016193"; gene_id "XLOC_000795";
nscaf1681	SilkDB_lncRNA	exon	2114784	2114982	.	-	.	transcript_id "TCONS_00016193"; gene_id "XLOC_000795";
nscaf1681	SilkDB_lncRNA	exon	2115061	2115239	.	-	.	transcript_id "TCONS_00016193"; gene_id "XLOC_000795";
nscaf1681	SilkDB_lncRNA	exon	2109728	2109949	.	-	.	transcript_id "TCONS_00016194"; gene_id "XLOC_000795";
nscaf1681	SilkDB_lncRNA	exon	2113649	2113789	.	-	.	transcript_id "TCONS_00016194"; gene_id "XLOC_000795";
nscaf1681	SilkDB_lncRNA	exon	2114108	2114312	.	-	.	transcript_id "TCONS_00016194"; gene_id "XLOC_000795";
nscaf1681	SilkDB_lncRNA	exon	2114784	2114982	.	-	.	transcript_id "TCONS_00016194"; gene_id "XLOC_000795";
nscaf1681	SilkDB_lncRNA	exon	2115061	2115239	.	-	.	transcript_id "TCONS_00016194"; gene_id "XLOC_000795";
nscaf1681	SilkDB_lncRNA	exon	2219369	2219423	.	-	.	transcript_id "TCONS_00016199"; gene_id "XLOC_000796";
nscaf1681	SilkDB_lncRNA	exon	2231234	2231410	.	-	.	transcript_id "TCONS_00016199"; gene_id "XLOC_000796";
nscaf1681	SilkDB_lncRNA	exon	2231763	2233140	.	-	.	transcript_id "TCONS_00016199"; gene_id "XLOC_000796";
nscaf1681	SilkDB_lncRNA	exon	2234830	2235346	.	-	.	transcript_id "TCONS_00016199"; gene_id "XLOC_000796";
nscaf1681	SilkDB_lncRNA	exon	2219764	2220015	.	-	.	transcript_id "TCONS_00016200"; gene_id "XLOC_000796";
nscaf1681	SilkDB_lncRNA	exon	2231234	2231410	.	-	.	transcript_id "TCONS_00016200"; gene_id "XLOC_000796";
nscaf1681	SilkDB_lncRNA	exon	2231594	2233140	.	-	.	transcript_id "TCONS_00016200"; gene_id "XLOC_000796";
nscaf1681	SilkDB_lncRNA	exon	2234830	2235346	.	-	.	transcript_id "TCONS_00016200"; gene_id "XLOC_000796";
nscaf1681	SilkDB_lncRNA	exon	2298111	2314085	.	-	.	transcript_id "TCONS_00016206"; gene_id "XLOC_000798";
nscaf1681	SilkDB_lncRNA	exon	2353813	2355611	.	-	.	transcript_id "TCONS_00016206"; gene_id "XLOC_000798";
nscaf1681	SilkDB_lncRNA	exon	2721464	2722105	.	-	.	transcript_id "TCONS_00016370"; gene_id "XLOC_000805";
nscaf1681	SilkDB_lncRNA	exon	2722595	2722746	.	-	.	transcript_id "TCONS_00016370"; gene_id "XLOC_000805";
nscaf1681	SilkDB_lncRNA	exon	2725571	2726717	.	-	.	transcript_id "TCONS_00016370"; gene_id "XLOC_000805";
nscaf1681	SilkDB_lncRNA	exon	2721464	2722700	.	-	.	transcript_id "TCONS_00016371"; gene_id "XLOC_000805";
nscaf1681	SilkDB_lncRNA	exon	2725571	2726717	.	-	.	transcript_id "TCONS_00016371"; gene_id "XLOC_000805";
nscaf1681	SilkDB_lncRNA	exon	2721464	2722746	.	-	.	transcript_id "TCONS_00016372"; gene_id "XLOC_000805";
nscaf1681	SilkDB_lncRNA	exon	2725571	2726717	.	-	.	transcript_id "TCONS_00016372"; gene_id "XLOC_000805";
nscaf1681	SilkDB_lncRNA	exon	2721464	2722105	.	-	.	transcript_id "TCONS_00016373"; gene_id "XLOC_000805";
nscaf1681	SilkDB_lncRNA	exon	2722595	2722700	.	-	.	transcript_id "TCONS_00016373"; gene_id "XLOC_000805";
nscaf1681	SilkDB_lncRNA	exon	2725571	2726717	.	-	.	transcript_id "TCONS_00016373"; gene_id "XLOC_000805";
nscaf1681	SilkDB_lncRNA	exon	2724680	2724953	.	-	.	transcript_id "TCONS_00016374"; gene_id "XLOC_000805";
nscaf1681	SilkDB_lncRNA	exon	2725571	2726717	.	-	.	transcript_id "TCONS_00016374"; gene_id "XLOC_000805";
nscaf1681	SilkDB_lncRNA	exon	2747177	2747327	.	-	.	transcript_id "TCONS_00016375"; gene_id "XLOC_000806";
nscaf1681	SilkDB_lncRNA	exon	2761086	2761246	.	-	.	transcript_id "TCONS_00016375"; gene_id "XLOC_000806";
nscaf1681	SilkDB_lncRNA	exon	2761335	2761527	.	-	.	transcript_id "TCONS_00016375"; gene_id "XLOC_000806";
nscaf1681	SilkDB_lncRNA	exon	2762009	2762053	.	-	.	transcript_id "TCONS_00016375"; gene_id "XLOC_000806";
nscaf1681	SilkDB_lncRNA	exon	2747177	2747327	.	-	.	transcript_id "TCONS_00016376"; gene_id "XLOC_000806";
nscaf1681	SilkDB_lncRNA	exon	2761086	2761246	.	-	.	transcript_id "TCONS_00016376"; gene_id "XLOC_000806";
nscaf1681	SilkDB_lncRNA	exon	2761335	2761527	.	-	.	transcript_id "TCONS_00016376"; gene_id "XLOC_000806";
nscaf1681	SilkDB_lncRNA	exon	2762096	2762205	.	-	.	transcript_id "TCONS_00016376"; gene_id "XLOC_000806";
nscaf1681	SilkDB_lncRNA	exon	2752958	2757015	.	-	.	transcript_id "TCONS_00016377"; gene_id "XLOC_000806";
nscaf1681	SilkDB_lncRNA	exon	2757694	2757776	.	-	.	transcript_id "TCONS_00016377"; gene_id "XLOC_000806";
nscaf1681	SilkDB_lncRNA	exon	2757907	2758756	.	-	.	transcript_id "TCONS_00016377"; gene_id "XLOC_000806";
nscaf1681	SilkDB_lncRNA	exon	2752958	2757024	.	-	.	transcript_id "TCONS_00016378"; gene_id "XLOC_000806";
nscaf1681	SilkDB_lncRNA	exon	2757694	2757836	.	-	.	transcript_id "TCONS_00016378"; gene_id "XLOC_000806";
nscaf1681	SilkDB_lncRNA	exon	2757916	2758756	.	-	.	transcript_id "TCONS_00016378"; gene_id "XLOC_000806";
nscaf1681	SilkDB_lncRNA	exon	2752958	2757024	.	-	.	transcript_id "TCONS_00016379"; gene_id "XLOC_000806";
nscaf1681	SilkDB_lncRNA	exon	2757690	2757836	.	-	.	transcript_id "TCONS_00016379"; gene_id "XLOC_000806";
nscaf1681	SilkDB_lncRNA	exon	2757907	2758756	.	-	.	transcript_id "TCONS_00016379"; gene_id "XLOC_000806";
nscaf1681	SilkDB_lncRNA	exon	2752958	2757015	.	-	.	transcript_id "TCONS_00016380"; gene_id "XLOC_000806";
nscaf1681	SilkDB_lncRNA	exon	2757694	2757776	.	-	.	transcript_id "TCONS_00016380"; gene_id "XLOC_000806";
nscaf1681	SilkDB_lncRNA	exon	2757916	2758756	.	-	.	transcript_id "TCONS_00016380"; gene_id "XLOC_000806";
nscaf1681	SilkDB_lncRNA	exon	2752958	2757024	.	-	.	transcript_id "TCONS_00016388"; gene_id "XLOC_000806";
nscaf1681	SilkDB_lncRNA	exon	2757690	2757776	.	-	.	transcript_id "TCONS_00016388"; gene_id "XLOC_000806";
nscaf1681	SilkDB_lncRNA	exon	2757916	2758756	.	-	.	transcript_id "TCONS_00016388"; gene_id "XLOC_000806";
nscaf1681	SilkDB_lncRNA	exon	2752958	2757024	.	-	.	transcript_id "TCONS_00016390"; gene_id "XLOC_000806";
nscaf1681	SilkDB_lncRNA	exon	2757690	2757836	.	-	.	transcript_id "TCONS_00016390"; gene_id "XLOC_000806";
nscaf1681	SilkDB_lncRNA	exon	2757916	2758756	.	-	.	transcript_id "TCONS_00016390"; gene_id "XLOC_000806";
nscaf1681	SilkDB_lncRNA	exon	2752958	2757024	.	-	.	transcript_id "TCONS_00016391"; gene_id "XLOC_000806";
nscaf1681	SilkDB_lncRNA	exon	2757690	2757776	.	-	.	transcript_id "TCONS_00016391"; gene_id "XLOC_000806";
nscaf1681	SilkDB_lncRNA	exon	2757907	2758756	.	-	.	transcript_id "TCONS_00016391"; gene_id "XLOC_000806";
nscaf1681	SilkDB_lncRNA	exon	2752958	2757024	.	-	.	transcript_id "TCONS_00016392"; gene_id "XLOC_000806";
nscaf1681	SilkDB_lncRNA	exon	2757694	2757836	.	-	.	transcript_id "TCONS_00016392"; gene_id "XLOC_000806";
nscaf1681	SilkDB_lncRNA	exon	2757907	2758756	.	-	.	transcript_id "TCONS_00016392"; gene_id "XLOC_000806";
nscaf1681	SilkDB_lncRNA	exon	2752958	2757024	.	-	.	transcript_id "TCONS_00016396"; gene_id "XLOC_000806";
nscaf1681	SilkDB_lncRNA	exon	2757690	2757776	.	-	.	transcript_id "TCONS_00016396"; gene_id "XLOC_000806";
nscaf1681	SilkDB_lncRNA	exon	2761086	2761246	.	-	.	transcript_id "TCONS_00016396"; gene_id "XLOC_000806";
nscaf1681	SilkDB_lncRNA	exon	2761335	2761527	.	-	.	transcript_id "TCONS_00016396"; gene_id "XLOC_000806";
nscaf1681	SilkDB_lncRNA	exon	2762009	2762053	.	-	.	transcript_id "TCONS_00016396"; gene_id "XLOC_000806";
nscaf1681	SilkDB_lncRNA	exon	2752958	2757024	.	-	.	transcript_id "TCONS_00016402"; gene_id "XLOC_000806";
nscaf1681	SilkDB_lncRNA	exon	2757694	2757836	.	-	.	transcript_id "TCONS_00016402"; gene_id "XLOC_000806";
nscaf1681	SilkDB_lncRNA	exon	2759744	2759814	.	-	.	transcript_id "TCONS_00016402"; gene_id "XLOC_000806";
nscaf1681	SilkDB_lncRNA	exon	2761086	2761246	.	-	.	transcript_id "TCONS_00016402"; gene_id "XLOC_000806";
nscaf1681	SilkDB_lncRNA	exon	2761335	2761527	.	-	.	transcript_id "TCONS_00016402"; gene_id "XLOC_000806";
nscaf1681	SilkDB_lncRNA	exon	2762009	2762053	.	-	.	transcript_id "TCONS_00016402"; gene_id "XLOC_000806";
nscaf1681	SilkDB_lncRNA	exon	2752958	2757024	.	-	.	transcript_id "TCONS_00016406"; gene_id "XLOC_000806";
nscaf1681	SilkDB_lncRNA	exon	2757690	2757836	.	-	.	transcript_id "TCONS_00016406"; gene_id "XLOC_000806";
nscaf1681	SilkDB_lncRNA	exon	2757916	2757975	.	-	.	transcript_id "TCONS_00016406"; gene_id "XLOC_000806";
nscaf1681	SilkDB_lncRNA	exon	2759744	2759814	.	-	.	transcript_id "TCONS_00016406"; gene_id "XLOC_000806";
nscaf1681	SilkDB_lncRNA	exon	2761086	2761246	.	-	.	transcript_id "TCONS_00016406"; gene_id "XLOC_000806";
nscaf1681	SilkDB_lncRNA	exon	2761335	2761527	.	-	.	transcript_id "TCONS_00016406"; gene_id "XLOC_000806";
nscaf1681	SilkDB_lncRNA	exon	2762009	2762053	.	-	.	transcript_id "TCONS_00016406"; gene_id "XLOC_000806";
nscaf1681	SilkDB_lncRNA	exon	2752958	2757024	.	-	.	transcript_id "TCONS_00016410"; gene_id "XLOC_000806";
nscaf1681	SilkDB_lncRNA	exon	2757690	2757776	.	-	.	transcript_id "TCONS_00016410"; gene_id "XLOC_000806";
nscaf1681	SilkDB_lncRNA	exon	2759763	2759814	.	-	.	transcript_id "TCONS_00016410"; gene_id "XLOC_000806";
nscaf1681	SilkDB_lncRNA	exon	2761086	2761246	.	-	.	transcript_id "TCONS_00016410"; gene_id "XLOC_000806";
nscaf1681	SilkDB_lncRNA	exon	2761335	2761527	.	-	.	transcript_id "TCONS_00016410"; gene_id "XLOC_000806";
nscaf1681	SilkDB_lncRNA	exon	2762009	2762053	.	-	.	transcript_id "TCONS_00016410"; gene_id "XLOC_000806";
nscaf1681	SilkDB_lncRNA	exon	2752958	2757015	.	-	.	transcript_id "TCONS_00016411"; gene_id "XLOC_000806";
nscaf1681	SilkDB_lncRNA	exon	2757694	2757776	.	-	.	transcript_id "TCONS_00016411"; gene_id "XLOC_000806";
nscaf1681	SilkDB_lncRNA	exon	2761086	2761246	.	-	.	transcript_id "TCONS_00016411"; gene_id "XLOC_000806";
nscaf1681	SilkDB_lncRNA	exon	2761335	2761527	.	-	.	transcript_id "TCONS_00016411"; gene_id "XLOC_000806";
nscaf1681	SilkDB_lncRNA	exon	2762009	2762053	.	-	.	transcript_id "TCONS_00016411"; gene_id "XLOC_000806";
nscaf1681	SilkDB_lncRNA	exon	2752958	2757024	.	-	.	transcript_id "TCONS_00016413"; gene_id "XLOC_000806";
nscaf1681	SilkDB_lncRNA	exon	2757690	2757776	.	-	.	transcript_id "TCONS_00016413"; gene_id "XLOC_000806";
nscaf1681	SilkDB_lncRNA	exon	2759186	2759351	.	-	.	transcript_id "TCONS_00016413"; gene_id "XLOC_000806";
nscaf1681	SilkDB_lncRNA	exon	2761086	2761246	.	-	.	transcript_id "TCONS_00016413"; gene_id "XLOC_000806";
nscaf1681	SilkDB_lncRNA	exon	2761335	2761527	.	-	.	transcript_id "TCONS_00016413"; gene_id "XLOC_000806";
nscaf1681	SilkDB_lncRNA	exon	2762009	2762053	.	-	.	transcript_id "TCONS_00016413"; gene_id "XLOC_000806";
nscaf1681	SilkDB_lncRNA	exon	2752958	2757024	.	-	.	transcript_id "TCONS_00016415"; gene_id "XLOC_000806";
nscaf1681	SilkDB_lncRNA	exon	2757690	2757836	.	-	.	transcript_id "TCONS_00016415"; gene_id "XLOC_000806";
nscaf1681	SilkDB_lncRNA	exon	2759744	2759814	.	-	.	transcript_id "TCONS_00016415"; gene_id "XLOC_000806";
nscaf1681	SilkDB_lncRNA	exon	2761086	2761246	.	-	.	transcript_id "TCONS_00016415"; gene_id "XLOC_000806";
nscaf1681	SilkDB_lncRNA	exon	2761335	2761527	.	-	.	transcript_id "TCONS_00016415"; gene_id "XLOC_000806";
nscaf1681	SilkDB_lncRNA	exon	2762009	2762053	.	-	.	transcript_id "TCONS_00016415"; gene_id "XLOC_000806";
nscaf1681	SilkDB_lncRNA	exon	2752958	2757024	.	-	.	transcript_id "TCONS_00016418"; gene_id "XLOC_000806";
nscaf1681	SilkDB_lncRNA	exon	2757694	2757776	.	-	.	transcript_id "TCONS_00016418"; gene_id "XLOC_000806";
nscaf1681	SilkDB_lncRNA	exon	2761086	2761246	.	-	.	transcript_id "TCONS_00016418"; gene_id "XLOC_000806";
nscaf1681	SilkDB_lncRNA	exon	2761335	2761527	.	-	.	transcript_id "TCONS_00016418"; gene_id "XLOC_000806";
nscaf1681	SilkDB_lncRNA	exon	2762009	2762053	.	-	.	transcript_id "TCONS_00016418"; gene_id "XLOC_000806";
nscaf1681	SilkDB_lncRNA	exon	2752958	2757024	.	-	.	transcript_id "TCONS_00016432"; gene_id "XLOC_000806";
nscaf1681	SilkDB_lncRNA	exon	2757694	2757836	.	-	.	transcript_id "TCONS_00016432"; gene_id "XLOC_000806";
nscaf1681	SilkDB_lncRNA	exon	2761086	2761246	.	-	.	transcript_id "TCONS_00016432"; gene_id "XLOC_000806";
nscaf1681	SilkDB_lncRNA	exon	2761335	2761527	.	-	.	transcript_id "TCONS_00016432"; gene_id "XLOC_000806";
nscaf1681	SilkDB_lncRNA	exon	2762096	2762205	.	-	.	transcript_id "TCONS_00016432"; gene_id "XLOC_000806";
nscaf1681	SilkDB_lncRNA	exon	2752958	2757015	.	-	.	transcript_id "TCONS_00016436"; gene_id "XLOC_000806";
nscaf1681	SilkDB_lncRNA	exon	2757694	2757776	.	-	.	transcript_id "TCONS_00016436"; gene_id "XLOC_000806";
nscaf1681	SilkDB_lncRNA	exon	2761086	2761246	.	-	.	transcript_id "TCONS_00016436"; gene_id "XLOC_000806";
nscaf1681	SilkDB_lncRNA	exon	2761335	2761527	.	-	.	transcript_id "TCONS_00016436"; gene_id "XLOC_000806";
nscaf1681	SilkDB_lncRNA	exon	2762096	2762205	.	-	.	transcript_id "TCONS_00016436"; gene_id "XLOC_000806";
nscaf1681	SilkDB_lncRNA	exon	2752958	2757024	.	-	.	transcript_id "TCONS_00016443"; gene_id "XLOC_000806";
nscaf1681	SilkDB_lncRNA	exon	2757690	2757776	.	-	.	transcript_id "TCONS_00016443"; gene_id "XLOC_000806";
nscaf1681	SilkDB_lncRNA	exon	2759212	2759351	.	-	.	transcript_id "TCONS_00016443"; gene_id "XLOC_000806";
nscaf1681	SilkDB_lncRNA	exon	2759744	2759814	.	-	.	transcript_id "TCONS_00016443"; gene_id "XLOC_000806";
nscaf1681	SilkDB_lncRNA	exon	2761086	2761527	.	-	.	transcript_id "TCONS_00016443"; gene_id "XLOC_000806";
nscaf1681	SilkDB_lncRNA	exon	2762096	2762533	.	-	.	transcript_id "TCONS_00016443"; gene_id "XLOC_000806";
nscaf1681	SilkDB_lncRNA	exon	2752958	2757024	.	-	.	transcript_id "TCONS_00016445"; gene_id "XLOC_000806";
nscaf1681	SilkDB_lncRNA	exon	2757690	2757776	.	-	.	transcript_id "TCONS_00016445"; gene_id "XLOC_000806";
nscaf1681	SilkDB_lncRNA	exon	2759186	2759351	.	-	.	transcript_id "TCONS_00016445"; gene_id "XLOC_000806";
nscaf1681	SilkDB_lncRNA	exon	2759744	2759814	.	-	.	transcript_id "TCONS_00016445"; gene_id "XLOC_000806";
nscaf1681	SilkDB_lncRNA	exon	2761086	2761187	.	-	.	transcript_id "TCONS_00016445"; gene_id "XLOC_000806";
nscaf1681	SilkDB_lncRNA	exon	2761335	2761527	.	-	.	transcript_id "TCONS_00016445"; gene_id "XLOC_000806";
nscaf1681	SilkDB_lncRNA	exon	2762096	2762533	.	-	.	transcript_id "TCONS_00016445"; gene_id "XLOC_000806";
nscaf1681	SilkDB_lncRNA	exon	2752958	2757024	.	-	.	transcript_id "TCONS_00016447"; gene_id "XLOC_000806";
nscaf1681	SilkDB_lncRNA	exon	2757694	2757836	.	-	.	transcript_id "TCONS_00016447"; gene_id "XLOC_000806";
nscaf1681	SilkDB_lncRNA	exon	2759186	2759351	.	-	.	transcript_id "TCONS_00016447"; gene_id "XLOC_000806";
nscaf1681	SilkDB_lncRNA	exon	2759744	2759814	.	-	.	transcript_id "TCONS_00016447"; gene_id "XLOC_000806";
nscaf1681	SilkDB_lncRNA	exon	2761086	2761246	.	-	.	transcript_id "TCONS_00016447"; gene_id "XLOC_000806";
nscaf1681	SilkDB_lncRNA	exon	2761335	2761527	.	-	.	transcript_id "TCONS_00016447"; gene_id "XLOC_000806";
nscaf1681	SilkDB_lncRNA	exon	2762096	2762533	.	-	.	transcript_id "TCONS_00016447"; gene_id "XLOC_000806";
nscaf1681	SilkDB_lncRNA	exon	2752958	2757024	.	-	.	transcript_id "TCONS_00016448"; gene_id "XLOC_000806";
nscaf1681	SilkDB_lncRNA	exon	2757694	2757776	.	-	.	transcript_id "TCONS_00016448"; gene_id "XLOC_000806";
nscaf1681	SilkDB_lncRNA	exon	2759186	2759351	.	-	.	transcript_id "TCONS_00016448"; gene_id "XLOC_000806";
nscaf1681	SilkDB_lncRNA	exon	2759744	2759814	.	-	.	transcript_id "TCONS_00016448"; gene_id "XLOC_000806";
nscaf1681	SilkDB_lncRNA	exon	2761086	2761527	.	-	.	transcript_id "TCONS_00016448"; gene_id "XLOC_000806";
nscaf1681	SilkDB_lncRNA	exon	2762096	2762533	.	-	.	transcript_id "TCONS_00016448"; gene_id "XLOC_000806";
nscaf1681	SilkDB_lncRNA	exon	2752958	2757024	.	-	.	transcript_id "TCONS_00016449"; gene_id "XLOC_000806";
nscaf1681	SilkDB_lncRNA	exon	2757694	2757776	.	-	.	transcript_id "TCONS_00016449"; gene_id "XLOC_000806";
nscaf1681	SilkDB_lncRNA	exon	2759744	2759814	.	-	.	transcript_id "TCONS_00016449"; gene_id "XLOC_000806";
nscaf1681	SilkDB_lncRNA	exon	2761086	2761527	.	-	.	transcript_id "TCONS_00016449"; gene_id "XLOC_000806";
nscaf1681	SilkDB_lncRNA	exon	2762096	2762533	.	-	.	transcript_id "TCONS_00016449"; gene_id "XLOC_000806";
nscaf1681	SilkDB_lncRNA	exon	2752958	2757024	.	-	.	transcript_id "TCONS_00016450"; gene_id "XLOC_000806";
nscaf1681	SilkDB_lncRNA	exon	2757690	2757776	.	-	.	transcript_id "TCONS_00016450"; gene_id "XLOC_000806";
nscaf1681	SilkDB_lncRNA	exon	2759744	2759814	.	-	.	transcript_id "TCONS_00016450"; gene_id "XLOC_000806";
nscaf1681	SilkDB_lncRNA	exon	2761086	2761527	.	-	.	transcript_id "TCONS_00016450"; gene_id "XLOC_000806";
nscaf1681	SilkDB_lncRNA	exon	2762096	2762533	.	-	.	transcript_id "TCONS_00016450"; gene_id "XLOC_000806";
nscaf1681	SilkDB_lncRNA	exon	2798122	2798191	.	-	.	transcript_id "TCONS_00016459"; gene_id "XLOC_000807";
nscaf1681	SilkDB_lncRNA	exon	2801130	2802879	.	-	.	transcript_id "TCONS_00016459"; gene_id "XLOC_000807";
nscaf1681	SilkDB_lncRNA	exon	2864029	2864458	.	-	.	transcript_id "TCONS_00016474"; gene_id "XLOC_000809";
nscaf1681	SilkDB_lncRNA	exon	2868647	2869201	.	-	.	transcript_id "TCONS_00016474"; gene_id "XLOC_000809";
nscaf1681	SilkDB_lncRNA	exon	2890530	2903960	.	-	.	transcript_id "TCONS_00016475"; gene_id "XLOC_000810";
nscaf1681	SilkDB_lncRNA	exon	2904124	2904165	.	-	.	transcript_id "TCONS_00016475"; gene_id "XLOC_000810";
nscaf1681	SilkDB_lncRNA	exon	2904220	2906269	.	-	.	transcript_id "TCONS_00016475"; gene_id "XLOC_000810";
nscaf1681	SilkDB_lncRNA	exon	2890530	2904000	.	-	.	transcript_id "TCONS_00016476"; gene_id "XLOC_000810";
nscaf1681	SilkDB_lncRNA	exon	2904124	2904165	.	-	.	transcript_id "TCONS_00016476"; gene_id "XLOC_000810";
nscaf1681	SilkDB_lncRNA	exon	2904220	2906269	.	-	.	transcript_id "TCONS_00016476"; gene_id "XLOC_000810";
nscaf1681	SilkDB_lncRNA	exon	2890530	2904042	.	-	.	transcript_id "TCONS_00016478"; gene_id "XLOC_000810";
nscaf1681	SilkDB_lncRNA	exon	2904220	2906516	.	-	.	transcript_id "TCONS_00016478"; gene_id "XLOC_000810";
nscaf1681	SilkDB_lncRNA	exon	2890530	2904052	.	-	.	transcript_id "TCONS_00016479"; gene_id "XLOC_000810";
nscaf1681	SilkDB_lncRNA	exon	2904134	2904165	.	-	.	transcript_id "TCONS_00016479"; gene_id "XLOC_000810";
nscaf1681	SilkDB_lncRNA	exon	2904220	2906627	.	-	.	transcript_id "TCONS_00016479"; gene_id "XLOC_000810";
nscaf1681	SilkDB_lncRNA	exon	2976942	2977706	.	-	.	transcript_id "TCONS_00016481"; gene_id "XLOC_000811";
nscaf1681	SilkDB_lncRNA	exon	2978539	2984132	.	-	.	transcript_id "TCONS_00016481"; gene_id "XLOC_000811";
nscaf1681	SilkDB_lncRNA	exon	3149316	3149497	.	+	.	transcript_id "TCONS_00011410"; gene_id "XLOC_000645";
nscaf1681	SilkDB_lncRNA	exon	3151590	3152480	.	+	.	transcript_id "TCONS_00011410"; gene_id "XLOC_000645";
nscaf1681	SilkDB_lncRNA	exon	3156875	3156890	.	+	.	transcript_id "TCONS_00011411"; gene_id "XLOC_000646";
nscaf1681	SilkDB_lncRNA	exon	3161845	3161934	.	+	.	transcript_id "TCONS_00011411"; gene_id "XLOC_000646";
nscaf1681	SilkDB_lncRNA	exon	3172468	3172498	.	+	.	transcript_id "TCONS_00011411"; gene_id "XLOC_000646";
nscaf1681	SilkDB_lncRNA	exon	3176413	3176760	.	+	.	transcript_id "TCONS_00011411"; gene_id "XLOC_000646";
nscaf1681	SilkDB_lncRNA	exon	3170604	3171803	.	+	.	transcript_id "TCONS_00011412"; gene_id "XLOC_000646";
nscaf1681	SilkDB_lncRNA	exon	3172426	3172498	.	+	.	transcript_id "TCONS_00011412"; gene_id "XLOC_000646";
nscaf1681	SilkDB_lncRNA	exon	3176371	3176760	.	+	.	transcript_id "TCONS_00011412"; gene_id "XLOC_000646";
nscaf1681	SilkDB_lncRNA	exon	3176058	3176264	.	+	.	transcript_id "TCONS_00011414"; gene_id "XLOC_000646";
nscaf1681	SilkDB_lncRNA	exon	3176361	3176760	.	+	.	transcript_id "TCONS_00011414"; gene_id "XLOC_000646";
nscaf1681	SilkDB_lncRNA	exon	3194551	3198069	.	+	.	transcript_id "TCONS_00011416"; gene_id "XLOC_000647";
nscaf1681	SilkDB_lncRNA	exon	3198166	3198327	.	+	.	transcript_id "TCONS_00011416"; gene_id "XLOC_000647";
nscaf1681	SilkDB_lncRNA	exon	3198386	3199392	.	+	.	transcript_id "TCONS_00011416"; gene_id "XLOC_000647";
nscaf1681	SilkDB_lncRNA	exon	3194551	3198132	.	+	.	transcript_id "TCONS_00011417"; gene_id "XLOC_000647";
nscaf1681	SilkDB_lncRNA	exon	3198202	3198327	.	+	.	transcript_id "TCONS_00011417"; gene_id "XLOC_000647";
nscaf1681	SilkDB_lncRNA	exon	3198386	3199392	.	+	.	transcript_id "TCONS_00011417"; gene_id "XLOC_000647";
nscaf1681	SilkDB_lncRNA	exon	3194551	3198132	.	+	.	transcript_id "TCONS_00011420"; gene_id "XLOC_000647";
nscaf1681	SilkDB_lncRNA	exon	3198202	3198220	.	+	.	transcript_id "TCONS_00011420"; gene_id "XLOC_000647";
nscaf1681	SilkDB_lncRNA	exon	3198337	3199392	.	+	.	transcript_id "TCONS_00011420"; gene_id "XLOC_000647";
nscaf1681	SilkDB_lncRNA	exon	3265972	3266153	.	-	.	transcript_id "TCONS_00017210"; gene_id "XLOC_000824";
nscaf1681	SilkDB_lncRNA	exon	3266821	3267046	.	-	.	transcript_id "TCONS_00017210"; gene_id "XLOC_000824";
nscaf1681	SilkDB_lncRNA	exon	3268328	3268353	.	-	.	transcript_id "TCONS_00017210"; gene_id "XLOC_000824";
nscaf1681	SilkDB_lncRNA	exon	3329505	3329532	.	+	.	transcript_id "TCONS_00011605"; gene_id "XLOC_000652";
nscaf1681	SilkDB_lncRNA	exon	3335026	3335198	.	+	.	transcript_id "TCONS_00011605"; gene_id "XLOC_000652";
nscaf1681	SilkDB_lncRNA	exon	3336801	3336862	.	+	.	transcript_id "TCONS_00011605"; gene_id "XLOC_000652";
nscaf1681	SilkDB_lncRNA	exon	3412941	3413014	.	+	.	transcript_id "TCONS_00011625"; gene_id "XLOC_000654";
nscaf1681	SilkDB_lncRNA	exon	3415412	3421292	.	+	.	transcript_id "TCONS_00011625"; gene_id "XLOC_000654";
nscaf1681	SilkDB_lncRNA	exon	3596579	3597924	.	-	.	transcript_id "TCONS_00017362"; gene_id "XLOC_000831";
nscaf1681	SilkDB_lncRNA	exon	3600187	3600722	.	-	.	transcript_id "TCONS_00017362"; gene_id "XLOC_000831";
nscaf1681	SilkDB_lncRNA	exon	3680575	3693499	.	-	.	transcript_id "TCONS_00017411"; gene_id "XLOC_000833";
nscaf1681	SilkDB_lncRNA	exon	3694067	3715308	.	-	.	transcript_id "TCONS_00017411"; gene_id "XLOC_000833";
nscaf1681	SilkDB_lncRNA	exon	3710480	3710835	.	-	.	transcript_id "TCONS_00017412"; gene_id "XLOC_000833";
nscaf1681	SilkDB_lncRNA	exon	3712465	3715192	.	-	.	transcript_id "TCONS_00017412"; gene_id "XLOC_000833";
nscaf1681	SilkDB_lncRNA	exon	3772651	3773172	.	-	.	transcript_id "TCONS_00017415"; gene_id "XLOC_000836";
nscaf1681	SilkDB_lncRNA	exon	3773524	3773667	.	-	.	transcript_id "TCONS_00017415"; gene_id "XLOC_000836";
nscaf1681	SilkDB_lncRNA	exon	3772651	3773172	.	-	.	transcript_id "TCONS_00017416"; gene_id "XLOC_000836";
nscaf1681	SilkDB_lncRNA	exon	3773999	3774385	.	-	.	transcript_id "TCONS_00017416"; gene_id "XLOC_000836";
nscaf1681	SilkDB_lncRNA	exon	3772651	3773172	.	-	.	transcript_id "TCONS_00017417"; gene_id "XLOC_000836";
nscaf1681	SilkDB_lncRNA	exon	3777321	3777522	.	-	.	transcript_id "TCONS_00017417"; gene_id "XLOC_000836";
nscaf1681	SilkDB_lncRNA	exon	3772651	3773172	.	-	.	transcript_id "TCONS_00017418"; gene_id "XLOC_000836";
nscaf1681	SilkDB_lncRNA	exon	3783461	3783753	.	-	.	transcript_id "TCONS_00017418"; gene_id "XLOC_000836";
nscaf1681	SilkDB_lncRNA	exon	3772651	3773172	.	-	.	transcript_id "TCONS_00017420"; gene_id "XLOC_000836";
nscaf1681	SilkDB_lncRNA	exon	3784828	3785015	.	-	.	transcript_id "TCONS_00017420"; gene_id "XLOC_000836";
nscaf1681	SilkDB_lncRNA	exon	3787446	3793803	.	-	.	transcript_id "TCONS_00017421"; gene_id "XLOC_000837";
nscaf1681	SilkDB_lncRNA	exon	3798562	3799160	.	-	.	transcript_id "TCONS_00017421"; gene_id "XLOC_000837";
nscaf1681	SilkDB_lncRNA	exon	3796757	3798461	.	-	.	transcript_id "TCONS_00017422"; gene_id "XLOC_000837";
nscaf1681	SilkDB_lncRNA	exon	3798562	3799053	.	-	.	transcript_id "TCONS_00017422"; gene_id "XLOC_000837";
nscaf1681	SilkDB_lncRNA	exon	3799674	3799984	.	-	.	transcript_id "TCONS_00017424"; gene_id "XLOC_000838";
nscaf1681	SilkDB_lncRNA	exon	3815089	3815185	.	-	.	transcript_id "TCONS_00017424"; gene_id "XLOC_000838";
nscaf1681	SilkDB_lncRNA	exon	3811202	3811582	.	-	.	transcript_id "TCONS_00017425"; gene_id "XLOC_000838";
nscaf1681	SilkDB_lncRNA	exon	3812574	3814279	.	-	.	transcript_id "TCONS_00017425"; gene_id "XLOC_000838";
nscaf1681	SilkDB_lncRNA	exon	3815089	3815186	.	-	.	transcript_id "TCONS_00017425"; gene_id "XLOC_000838";
nscaf1681	SilkDB_lncRNA	exon	3815299	3815453	.	-	.	transcript_id "TCONS_00017425"; gene_id "XLOC_000838";
nscaf1681	SilkDB_lncRNA	exon	3811202	3815186	.	-	.	transcript_id "TCONS_00017426"; gene_id "XLOC_000838";
nscaf1681	SilkDB_lncRNA	exon	3815299	3815458	.	-	.	transcript_id "TCONS_00017426"; gene_id "XLOC_000838";
nscaf1681	SilkDB_lncRNA	exon	3811202	3814279	.	-	.	transcript_id "TCONS_00017427"; gene_id "XLOC_000838";
nscaf1681	SilkDB_lncRNA	exon	3815089	3815186	.	-	.	transcript_id "TCONS_00017427"; gene_id "XLOC_000838";
nscaf1681	SilkDB_lncRNA	exon	3815299	3815462	.	-	.	transcript_id "TCONS_00017427"; gene_id "XLOC_000838";
nscaf1681	SilkDB_lncRNA	exon	3811202	3811582	.	-	.	transcript_id "TCONS_00017428"; gene_id "XLOC_000838";
nscaf1681	SilkDB_lncRNA	exon	3812574	3814279	.	-	.	transcript_id "TCONS_00017428"; gene_id "XLOC_000838";
nscaf1681	SilkDB_lncRNA	exon	3815380	3815466	.	-	.	transcript_id "TCONS_00017428"; gene_id "XLOC_000838";
nscaf1681	SilkDB_lncRNA	exon	3811202	3814279	.	-	.	transcript_id "TCONS_00017429"; gene_id "XLOC_000838";
nscaf1681	SilkDB_lncRNA	exon	3815089	3815186	.	-	.	transcript_id "TCONS_00017429"; gene_id "XLOC_000838";
nscaf1681	SilkDB_lncRNA	exon	3816418	3816476	.	-	.	transcript_id "TCONS_00017429"; gene_id "XLOC_000838";
nscaf1681	SilkDB_lncRNA	exon	4517689	4520200	.	+	.	transcript_id "TCONS_00011888"; gene_id "XLOC_000676";
nscaf1681	SilkDB_lncRNA	exon	4586953	4588756	.	+	.	transcript_id "TCONS_00011888"; gene_id "XLOC_000676";
nscaf1681	SilkDB_lncRNA	exon	4801961	4803120	.	-	.	transcript_id "TCONS_00018733"; gene_id "XLOC_000849";
nscaf1681	SilkDB_lncRNA	exon	4806601	4806676	.	-	.	transcript_id "TCONS_00018733"; gene_id "XLOC_000849";
nscaf1681	SilkDB_lncRNA	exon	4807542	4807587	.	-	.	transcript_id "TCONS_00018733"; gene_id "XLOC_000849";
nscaf1681	SilkDB_lncRNA	exon	4801961	4803120	.	-	.	transcript_id "TCONS_00018734"; gene_id "XLOC_000849";
nscaf1681	SilkDB_lncRNA	exon	4806601	4806676	.	-	.	transcript_id "TCONS_00018734"; gene_id "XLOC_000849";
nscaf1681	SilkDB_lncRNA	exon	4807765	4807977	.	-	.	transcript_id "TCONS_00018734"; gene_id "XLOC_000849";
nscaf1681	SilkDB_lncRNA	exon	5158667	5158813	.	-	.	transcript_id "TCONS_00018831"; gene_id "XLOC_000858";
nscaf1681	SilkDB_lncRNA	exon	5161036	5165121	.	-	.	transcript_id "TCONS_00018831"; gene_id "XLOC_000858";
nscaf1681	SilkDB_lncRNA	exon	5443294	5444205	.	+	.	transcript_id "TCONS_00013599"; gene_id "XLOC_000704";
nscaf1681	SilkDB_lncRNA	exon	5444859	5445457	.	+	.	transcript_id "TCONS_00013599"; gene_id "XLOC_000704";
nscaf1681	SilkDB_lncRNA	exon	5535628	5543571	.	+	.	transcript_id "TCONS_00013602"; gene_id "XLOC_000706";
nscaf1681	SilkDB_lncRNA	exon	5553310	5555297	.	+	.	transcript_id "TCONS_00013602"; gene_id "XLOC_000706";
nscaf1681	SilkDB_lncRNA	exon	5583214	5583807	.	+	.	transcript_id "TCONS_00013640"; gene_id "XLOC_000707";
nscaf1681	SilkDB_lncRNA	exon	5584070	5585082	.	+	.	transcript_id "TCONS_00013640"; gene_id "XLOC_000707";
nscaf1681	SilkDB_lncRNA	exon	5583214	5583457	.	+	.	transcript_id "TCONS_00013641"; gene_id "XLOC_000707";
nscaf1681	SilkDB_lncRNA	exon	5584070	5585082	.	+	.	transcript_id "TCONS_00013641"; gene_id "XLOC_000707";
nscaf1681	SilkDB_lncRNA	exon	5602612	5602879	.	+	.	transcript_id "TCONS_00013880"; gene_id "XLOC_000708";
nscaf1681	SilkDB_lncRNA	exon	5603191	5603362	.	+	.	transcript_id "TCONS_00013880"; gene_id "XLOC_000708";
nscaf1681	SilkDB_lncRNA	exon	5812434	5812504	.	-	.	transcript_id "TCONS_00019550"; gene_id "XLOC_000875";
nscaf1681	SilkDB_lncRNA	exon	5874757	5874942	.	-	.	transcript_id "TCONS_00019550"; gene_id "XLOC_000875";
nscaf1690	SilkDB_lncRNA	exon	164140	169909	.	+	.	transcript_id "TCONS_00019574"; gene_id "XLOC_000895";
nscaf1690	SilkDB_lncRNA	exon	170466	192783	.	+	.	transcript_id "TCONS_00019574"; gene_id "XLOC_000895";
nscaf1690	SilkDB_lncRNA	exon	403117	403388	.	-	.	transcript_id "TCONS_00026495"; gene_id "XLOC_001128";
nscaf1690	SilkDB_lncRNA	exon	436662	436734	.	-	.	transcript_id "TCONS_00026495"; gene_id "XLOC_001128";
nscaf1690	SilkDB_lncRNA	exon	486539	486685	.	-	.	transcript_id "TCONS_00026495"; gene_id "XLOC_001128";
nscaf1690	SilkDB_lncRNA	exon	549716	552468	.	+	.	transcript_id "TCONS_00019953"; gene_id "XLOC_000903";
nscaf1690	SilkDB_lncRNA	exon	562043	563372	.	+	.	transcript_id "TCONS_00019953"; gene_id "XLOC_000903";
nscaf1690	SilkDB_lncRNA	exon	582334	600115	.	+	.	transcript_id "TCONS_00019957"; gene_id "XLOC_000906";
nscaf1690	SilkDB_lncRNA	exon	601406	604156	.	+	.	transcript_id "TCONS_00019957"; gene_id "XLOC_000906";
nscaf1690	SilkDB_lncRNA	exon	653467	654671	.	+	.	transcript_id "TCONS_00020068"; gene_id "XLOC_000911";
nscaf1690	SilkDB_lncRNA	exon	654791	655094	.	+	.	transcript_id "TCONS_00020068"; gene_id "XLOC_000911";
nscaf1690	SilkDB_lncRNA	exon	655428	661310	.	+	.	transcript_id "TCONS_00020068"; gene_id "XLOC_000911";
nscaf1690	SilkDB_lncRNA	exon	653467	654671	.	+	.	transcript_id "TCONS_00020069"; gene_id "XLOC_000911";
nscaf1690	SilkDB_lncRNA	exon	654775	655094	.	+	.	transcript_id "TCONS_00020069"; gene_id "XLOC_000911";
nscaf1690	SilkDB_lncRNA	exon	655428	661310	.	+	.	transcript_id "TCONS_00020069"; gene_id "XLOC_000911";
nscaf1690	SilkDB_lncRNA	exon	654438	654671	.	+	.	transcript_id "TCONS_00020070"; gene_id "XLOC_000911";
nscaf1690	SilkDB_lncRNA	exon	654795	655094	.	+	.	transcript_id "TCONS_00020070"; gene_id "XLOC_000911";
nscaf1690	SilkDB_lncRNA	exon	655428	661310	.	+	.	transcript_id "TCONS_00020070"; gene_id "XLOC_000911";
nscaf1690	SilkDB_lncRNA	exon	654438	654676	.	+	.	transcript_id "TCONS_00020071"; gene_id "XLOC_000911";
nscaf1690	SilkDB_lncRNA	exon	654795	654854	.	+	.	transcript_id "TCONS_00020071"; gene_id "XLOC_000911";
nscaf1690	SilkDB_lncRNA	exon	655428	661310	.	+	.	transcript_id "TCONS_00020071"; gene_id "XLOC_000911";
nscaf1690	SilkDB_lncRNA	exon	654438	654676	.	+	.	transcript_id "TCONS_00020072"; gene_id "XLOC_000911";
nscaf1690	SilkDB_lncRNA	exon	654791	654854	.	+	.	transcript_id "TCONS_00020072"; gene_id "XLOC_000911";
nscaf1690	SilkDB_lncRNA	exon	655428	661310	.	+	.	transcript_id "TCONS_00020072"; gene_id "XLOC_000911";
nscaf1690	SilkDB_lncRNA	exon	654438	654676	.	+	.	transcript_id "TCONS_00020073"; gene_id "XLOC_000911";
nscaf1690	SilkDB_lncRNA	exon	654795	655094	.	+	.	transcript_id "TCONS_00020073"; gene_id "XLOC_000911";
nscaf1690	SilkDB_lncRNA	exon	655428	661310	.	+	.	transcript_id "TCONS_00020073"; gene_id "XLOC_000911";
nscaf1690	SilkDB_lncRNA	exon	654438	654671	.	+	.	transcript_id "TCONS_00020075"; gene_id "XLOC_000911";
nscaf1690	SilkDB_lncRNA	exon	654791	654854	.	+	.	transcript_id "TCONS_00020075"; gene_id "XLOC_000911";
nscaf1690	SilkDB_lncRNA	exon	655428	661310	.	+	.	transcript_id "TCONS_00020075"; gene_id "XLOC_000911";
nscaf1690	SilkDB_lncRNA	exon	654438	654680	.	+	.	transcript_id "TCONS_00020076"; gene_id "XLOC_000911";
nscaf1690	SilkDB_lncRNA	exon	654791	655094	.	+	.	transcript_id "TCONS_00020076"; gene_id "XLOC_000911";
nscaf1690	SilkDB_lncRNA	exon	655428	661310	.	+	.	transcript_id "TCONS_00020076"; gene_id "XLOC_000911";
nscaf1690	SilkDB_lncRNA	exon	654438	654676	.	+	.	transcript_id "TCONS_00020077"; gene_id "XLOC_000911";
nscaf1690	SilkDB_lncRNA	exon	654791	655094	.	+	.	transcript_id "TCONS_00020077"; gene_id "XLOC_000911";
nscaf1690	SilkDB_lncRNA	exon	655428	661310	.	+	.	transcript_id "TCONS_00020077"; gene_id "XLOC_000911";
nscaf1690	SilkDB_lncRNA	exon	901778	902238	.	-	.	transcript_id "TCONS_00027242"; gene_id "XLOC_001145";
nscaf1690	SilkDB_lncRNA	exon	908615	908695	.	-	.	transcript_id "TCONS_00027242"; gene_id "XLOC_001145";
nscaf1690	SilkDB_lncRNA	exon	919274	919400	.	-	.	transcript_id "TCONS_00027242"; gene_id "XLOC_001145";
nscaf1690	SilkDB_lncRNA	exon	957018	957113	.	-	.	transcript_id "TCONS_00027242"; gene_id "XLOC_001145";
nscaf1690	SilkDB_lncRNA	exon	1007070	1007251	.	-	.	transcript_id "TCONS_00027242"; gene_id "XLOC_001145";
nscaf1690	SilkDB_lncRNA	exon	901778	902238	.	-	.	transcript_id "TCONS_00027243"; gene_id "XLOC_001145";
nscaf1690	SilkDB_lncRNA	exon	908615	908695	.	-	.	transcript_id "TCONS_00027243"; gene_id "XLOC_001145";
nscaf1690	SilkDB_lncRNA	exon	927666	927734	.	-	.	transcript_id "TCONS_00027243"; gene_id "XLOC_001145";
nscaf1690	SilkDB_lncRNA	exon	957018	957113	.	-	.	transcript_id "TCONS_00027243"; gene_id "XLOC_001145";
nscaf1690	SilkDB_lncRNA	exon	1006880	1007251	.	-	.	transcript_id "TCONS_00027243"; gene_id "XLOC_001145";
nscaf1690	SilkDB_lncRNA	exon	901778	902238	.	-	.	transcript_id "TCONS_00027245"; gene_id "XLOC_001145";
nscaf1690	SilkDB_lncRNA	exon	908615	908695	.	-	.	transcript_id "TCONS_00027245"; gene_id "XLOC_001145";
nscaf1690	SilkDB_lncRNA	exon	957018	957113	.	-	.	transcript_id "TCONS_00027245"; gene_id "XLOC_001145";
nscaf1690	SilkDB_lncRNA	exon	959713	960988	.	-	.	transcript_id "TCONS_00027245"; gene_id "XLOC_001145";
nscaf1690	SilkDB_lncRNA	exon	1007998	1008225	.	-	.	transcript_id "TCONS_00027245"; gene_id "XLOC_001145";
nscaf1690	SilkDB_lncRNA	exon	904120	906919	.	-	.	transcript_id "TCONS_00027252"; gene_id "XLOC_001145";
nscaf1690	SilkDB_lncRNA	exon	908615	908695	.	-	.	transcript_id "TCONS_00027252"; gene_id "XLOC_001145";
nscaf1690	SilkDB_lncRNA	exon	926888	927071	.	-	.	transcript_id "TCONS_00027252"; gene_id "XLOC_001145";
nscaf1690	SilkDB_lncRNA	exon	927383	927514	.	-	.	transcript_id "TCONS_00027252"; gene_id "XLOC_001145";
nscaf1690	SilkDB_lncRNA	exon	927666	927734	.	-	.	transcript_id "TCONS_00027252"; gene_id "XLOC_001145";
nscaf1690	SilkDB_lncRNA	exon	957018	957113	.	-	.	transcript_id "TCONS_00027252"; gene_id "XLOC_001145";
nscaf1690	SilkDB_lncRNA	exon	960851	960988	.	-	.	transcript_id "TCONS_00027252"; gene_id "XLOC_001145";
nscaf1690	SilkDB_lncRNA	exon	1007070	1007099	.	-	.	transcript_id "TCONS_00027252"; gene_id "XLOC_001145";
nscaf1690	SilkDB_lncRNA	exon	904120	906919	.	-	.	transcript_id "TCONS_00027256"; gene_id "XLOC_001145";
nscaf1690	SilkDB_lncRNA	exon	908615	908695	.	-	.	transcript_id "TCONS_00027256"; gene_id "XLOC_001145";
nscaf1690	SilkDB_lncRNA	exon	927666	927734	.	-	.	transcript_id "TCONS_00027256"; gene_id "XLOC_001145";
nscaf1690	SilkDB_lncRNA	exon	957018	957113	.	-	.	transcript_id "TCONS_00027256"; gene_id "XLOC_001145";
nscaf1690	SilkDB_lncRNA	exon	1006880	1007251	.	-	.	transcript_id "TCONS_00027256"; gene_id "XLOC_001145";
nscaf1690	SilkDB_lncRNA	exon	904120	906919	.	-	.	transcript_id "TCONS_00027259"; gene_id "XLOC_001145";
nscaf1690	SilkDB_lncRNA	exon	908615	908695	.	-	.	transcript_id "TCONS_00027259"; gene_id "XLOC_001145";
nscaf1690	SilkDB_lncRNA	exon	957018	957113	.	-	.	transcript_id "TCONS_00027259"; gene_id "XLOC_001145";
nscaf1690	SilkDB_lncRNA	exon	960851	960988	.	-	.	transcript_id "TCONS_00027259"; gene_id "XLOC_001145";
nscaf1690	SilkDB_lncRNA	exon	1007998	1008225	.	-	.	transcript_id "TCONS_00027259"; gene_id "XLOC_001145";
nscaf1690	SilkDB_lncRNA	exon	919778	920144	.	-	.	transcript_id "TCONS_00027260"; gene_id "XLOC_001145";
nscaf1690	SilkDB_lncRNA	exon	927666	927734	.	-	.	transcript_id "TCONS_00027260"; gene_id "XLOC_001145";
nscaf1690	SilkDB_lncRNA	exon	957018	957113	.	-	.	transcript_id "TCONS_00027260"; gene_id "XLOC_001145";
nscaf1690	SilkDB_lncRNA	exon	959185	960988	.	-	.	transcript_id "TCONS_00027260"; gene_id "XLOC_001145";
nscaf1690	SilkDB_lncRNA	exon	961290	961344	.	-	.	transcript_id "TCONS_00027260"; gene_id "XLOC_001145";
nscaf1690	SilkDB_lncRNA	exon	919778	920144	.	-	.	transcript_id "TCONS_00027261"; gene_id "XLOC_001145";
nscaf1690	SilkDB_lncRNA	exon	927666	927734	.	-	.	transcript_id "TCONS_00027261"; gene_id "XLOC_001145";
nscaf1690	SilkDB_lncRNA	exon	957018	957113	.	-	.	transcript_id "TCONS_00027261"; gene_id "XLOC_001145";
nscaf1690	SilkDB_lncRNA	exon	960851	960988	.	-	.	transcript_id "TCONS_00027261"; gene_id "XLOC_001145";
nscaf1690	SilkDB_lncRNA	exon	1007070	1007251	.	-	.	transcript_id "TCONS_00027261"; gene_id "XLOC_001145";
nscaf1690	SilkDB_lncRNA	exon	922548	922716	.	-	.	transcript_id "TCONS_00027262"; gene_id "XLOC_001145";
nscaf1690	SilkDB_lncRNA	exon	927666	927734	.	-	.	transcript_id "TCONS_00027262"; gene_id "XLOC_001145";
nscaf1690	SilkDB_lncRNA	exon	955333	955446	.	-	.	transcript_id "TCONS_00027262"; gene_id "XLOC_001145";
nscaf1690	SilkDB_lncRNA	exon	957018	960988	.	-	.	transcript_id "TCONS_00027262"; gene_id "XLOC_001145";
nscaf1690	SilkDB_lncRNA	exon	1007070	1007251	.	-	.	transcript_id "TCONS_00027262"; gene_id "XLOC_001145";
nscaf1690	SilkDB_lncRNA	exon	922548	922716	.	-	.	transcript_id "TCONS_00027264"; gene_id "XLOC_001145";
nscaf1690	SilkDB_lncRNA	exon	926888	927071	.	-	.	transcript_id "TCONS_00027264"; gene_id "XLOC_001145";
nscaf1690	SilkDB_lncRNA	exon	927666	927734	.	-	.	transcript_id "TCONS_00027264"; gene_id "XLOC_001145";
nscaf1690	SilkDB_lncRNA	exon	955333	955446	.	-	.	transcript_id "TCONS_00027264"; gene_id "XLOC_001145";
nscaf1690	SilkDB_lncRNA	exon	957018	960988	.	-	.	transcript_id "TCONS_00027264"; gene_id "XLOC_001145";
nscaf1690	SilkDB_lncRNA	exon	1007070	1007251	.	-	.	transcript_id "TCONS_00027264"; gene_id "XLOC_001145";
[truncated: 13,710 more rows]
