# Supplementary material for: Systematic Identification and Characterization of Long Non-Coding RNAs in the Silkworm, Bombyx mori
Source: PLoS One. 2016 Jan 15;11(1):e0147147. doi: 10.1371/journal.pone.0147147 (PMC4714849; doi:10.1371/journal.pone.0147147)
Supplement: S3 Table — (XLSX) [file pone.0147147.s009.xlsx]

## Sheet: Sheet1
S3 Table. The chromosome distribution of silkworm lncRNAs
chromosome	transcript_number	gene_number	chromosome_length	transcripts/Mb	gene/Mb
chr1	722	304	20346164	35.4858	14.9414
chr2	108	64	7944671	13.594	8.05571
chr3	382	179	14675097	26.0305	12.1975
chr4	598	230	17873059	33.4582	12.8685
chr5	512	263	18368619	27.8736	14.3179
chr6	466	201	15906151	29.2968	12.6366
chr7	269	135	12749652	21.0986	10.5885
chr8	410	192	15360982	26.691	12.4992
chr9	408	224	16471128	24.7706	13.5996
chr10	571	274	17220667	33.1578	15.9111
chr11	523	270	19576573	26.7156	13.792
chr12	492	220	16470467	29.8716	13.3572
chr13	594	245	17451996	34.0362	14.0385
chr14	267	130	12596762	21.1959	10.3201
chr15	444	234	17970741	24.7068	13.0212
chr16	382	164	13701114	27.8809	11.9698
chr17	336	180	14343294	23.4256	12.5494
chr18	332	180	15158694	21.9016	11.8744
chr19	300	138	13189698	22.745	10.4627
chr20	247	139	10607069	23.2864	13.1045
chr21	295	157	14924955	19.7656	10.5193
chr22	577	243	17363596	33.2304	13.9948
chr23	551	248	20087474	27.43	12.346
chr24	332	144	13955216	23.7904	10.3187
chr25	477	188	14141785	33.7298	13.2939
chr26	172	101	10757376	15.989	9.38891
chr27	226	100	10439212	21.6491	9.57927
chr28	163	90	10325153	15.7867	8.71658
