# Supplementary material for: Systematic Identification and Characterization of Long Non-Coding RNAs in the Silkworm, Bombyx mori
Source: PLoS One. 2016 Jan 15;11(1):e0147147. doi: 10.1371/journal.pone.0147147 (PMC4714849; doi:10.1371/journal.pone.0147147)
Supplement: S4 Table — (XLSX) [file pone.0147147.s010.xlsx]

## Sheet: miRNA_precursor
S4 Table.Summary of lncRNAs function as putative miRNA precursors
GeneID	Gene Loci	Transcripts	mibaseID	miRNA Loci	mibase name	coverage
XLOC_000798	nscaf1681:2298111-2355611|-	TCONS_00016206	MIMAT0009154	nscaf1681:2313932-2314020|-	bmo-miR-285	1
XLOC_001586	nscaf1898:4463170-4464740|+	TCONS_00036506	MIMAT0007903	nscaf1898:4464447-4464538|+	bmo-miR-210	1
XLOC_002244	nscaf1898:14701499-14718475|-	TCONS_00055036	MIMAT0012633	nscaf1898:14714756-14714846|-	bmo-miR-989a	1
XLOC_004380	nscaf2511:1755589-1761897|-	TCONS_00101802,TCONS_00101803	MIMAT0015551	nscaf2511:1756476-1756580|-	bmo-miR-3365	1
XLOC_005242	nscaf2589:2305993-2362712|-	TCONS_00124193	MIMAT0004200	nscaf2589:2307337-2307431|-	bmo-miR-263a-5p	1
XLOC_005242	nscaf2589:2305993-2362712|-	TCONS_00124193	MIMAT0015230	nscaf2589:2307337-2307431|-	bmo-miR-263a-3p	1
XLOC_005330	nscaf2589:5553067-5605681|-	TCONS_00126875	MIMAT0007901	nscaf2589:5600024-5600124|-	bmo-miR-133	1
XLOC_005331	nscaf2589:5611961-5620705|-	TCONS_00126880,TCONS_00126881,TCONS_00126883,TCONS_00126885,TCONS_00126887	MIMAT0004191	nscaf2589:5616175-5616259|-	bmo-miR-1a-3p	0.681818
XLOC_005489	nscaf2623:733912-735220|-	TCONS_00128365	MIMAT0004205	nscaf2623:733970-734054|-	bmo-miR-282-5p	1
XLOC_005489	nscaf2623:733912-735220|-	TCONS_00128365	MIMAT0015234	nscaf2623:733970-734054|-	bmo-miR-282-3p	1
XLOC_007093	nscaf2781:380873-403772|+	TCONS_00167851	MIMAT0015607	nscaf2781:391993-392116|+	bmo-miR-3403	1
XLOC_007511	nscaf2800:235745-308779|+	TCONS_00179171,TCONS_00179178,TCONS_00179179	MIMAT0007900	nscaf2800:298533-298633|+	bmo-miR-87	1
XLOC_010587	nscaf2853:2408964-2427170|+	TCONS_00249153,TCONS_00249154,TCONS_00249155,TCONS_00249156	MIMAT0010129	nscaf2853:2425116-2425203|+	bmo-miR-993a-3p	1
XLOC_010587	nscaf2853:2408964-2427170|+	TCONS_00249153,TCONS_00249154,TCONS_00249156	MIMAT0015298	nscaf2853:2425116-2425203|+	bmo-miR-993a-5p	1
XLOC_010603	nscaf2853:3467897-3476981|+	TCONS_00249222,TCONS_00249223,TCONS_00249224	MIMAT0009162	nscaf2853:3476510-3476597|+	bmo-miR-iab-4-5p	1
XLOC_010603	nscaf2853:3467897-3476981|+	TCONS_00249222,TCONS_00249223,TCONS_00249224	MIMAT0009163	nscaf2853:3476510-3476597|+	bmo-miR-iab-4-3p	1
XLOC_010759	nscaf2853:2507422-2533926|-	TCONS_00253467,TCONS_00253468,TCONS_00253469,TCONS_00253470,TCONS_00253471,TCONS_00253472	MIMAT0004195	nscaf2853:2508128-2508211|-	bmo-miR-10-5p	1
XLOC_010759	nscaf2853:2507422-2533926|-	TCONS_00253467,TCONS_00253468,TCONS_00253469,TCONS_00253470,TCONS_00253471,TCONS_00253472	MIMAT0015226	nscaf2853:2508128-2508211|-	bmo-miR-10-3p	1
XLOC_010878	nscaf2855:84458-97088|+	TCONS_00255520,TCONS_00255524,TCONS_00255525	MIMAT0013708	nscaf2855:93650-93728|+	bmo-miR-2803	1
XLOC_012001	nscaf2873:81589-101891|+	TCONS_00282024	MIMAT0015390	nscaf2873:88744-88871|+	bmo-miR-3211	1
XLOC_016495	nscaf2970:2052564-2081068|+	TCONS_00379342,TCONS_00379353,TCONS_00379354,TCONS_00379367,TCONS_00379376,TCONS_00379378,TCONS_00379386,TCONS_00379394,TCONS_00379405,TCONS_00379406,TCONS_00379421,TCONS_00379429,TCONS_00379440,TCONS_00379442,TCONS_00379444	MIMAT0013648	nscaf2970:2055463-2055541|+	bmo-miR-375-5p	1
XLOC_016495	nscaf2970:2052564-2081068|+	TCONS_00379342,TCONS_00379353,TCONS_00379354,TCONS_00379367,TCONS_00379376,TCONS_00379378,TCONS_00379386,TCONS_00379394,TCONS_00379405,TCONS_00379406,TCONS_00379421,TCONS_00379429,TCONS_00379440,TCONS_00379442,TCONS_00379444	MIMAT0013649	nscaf2970:2055463-2055541|+	bmo-miR-375-3p	1
XLOC_017796	nscaf2997:34851-40557|+	TCONS_00406774,TCONS_00406775	MIMAT0013716_4	nscaf2997:38097-38192|+	bmo-miR-2807a	1
XLOC_018970	nscaf3026:2242242-2365127|+	TCONS_00428443	MIMAT0010125	nscaf3026:2364808-2364899|+	bmo-miR-970-3p	1
XLOC_018970	nscaf3026:2242242-2365127|+	TCONS_00428443	MIMAT0015294	nscaf3026:2364808-2364899|+	bmo-miR-970-5p	1
XLOC_019405	nscaf3027:679972-730749|-	TCONS_00439402,TCONS_00439403,TCONS_00439404	MIMAT0015493	nscaf3027:680718-680842|-	bmo-miR-3305	1
XLOC_020451	nscaf3040:355694-359769|+	TCONS_00463689	MIMAT0015456	nscaf3040:357612-357753|+	bmo-miR-3271	1
XLOC_020691	nscaf3041:1472790-1490814|+	TCONS_00469670,TCONS_00469671,TCONS_00469672	MIMAT0013637	nscaf3041:1482848-1482932|+	bmo-miR-2763-5p	1
XLOC_020691	nscaf3041:1472790-1490814|+	TCONS_00469670,TCONS_00469671,TCONS_00469672	MIMAT0013638	nscaf3041:1482848-1482932|+	bmo-miR-2763-3p	1
XLOC_020999	nscaf3048:114020-151455|+	TCONS_00475465,TCONS_00475466	MIMAT0015461	nscaf3048:149823-149952|+	bmo-miR-3276	1
XLOC_022332	nscaf3068:410730-444340|-	TCONS_00504174,TCONS_00504178,TCONS_00504181	MIMAT0012615	nscaf3068:424548-424630|-	bmo-miR-2737	1
XLOC_022728	nscaf3078:308233-315598|-	TCONS_00515217,TCONS_00515222,TCONS_00515226	MIMAT0012604	nscaf3078:312923-313027|-	bmo-miR-2753	1
XLOC_023350	nscaf3099:959948-983139|+	TCONS_00528099,TCONS_00528100	MIMAT0013681_1	nscaf3058:5983955-5984032|+	bmo-miR-2785	1
