# Supplementary material for: Systematic Identification and Characterization of Long Non-Coding RNAs in the Silkworm, Bombyx mori
Source: PLoS One. 2016 Jan 15;11(1):e0147147. doi: 10.1371/journal.pone.0147147 (PMC4714849; doi:10.1371/journal.pone.0147147)
Supplement: S5 Table — (XLSX) [file pone.0147147.s011.xlsx]

## Sheet: ceRNA
S5 Table.Summary of lncRNAs with putative miRNA response regions.
lncRNA ID	start	end	miRNAs
TCONS_00006647	1691	1736	bmo-miR-2807c-3p#MIMAT0013622,bmo-miR-3223-5p#MIMAT0015403
TCONS_00006649	1846	1891	bmo-miR-2807c-3p#MIMAT0013622,bmo-miR-3223-5p#MIMAT0015403
TCONS_00006932	4242	4290	bmo-miR-2831#MIMAT0013744,bmo-miR-3333#MIMAT0015520,bmo-miR-3421#MIMAT0015629
TCONS_00006933	3260	3308	bmo-miR-2831#MIMAT0013744,bmo-miR-3333#MIMAT0015520,bmo-miR-3421#MIMAT0015629
TCONS_00038139	1234	1260	bmo-miR-3223-3p#MIMAT0015404
TCONS_00046548	2727	2766	bmo-miR-1b-3p#MIMAT0013788,bmo-miR-3239#MIMAT0015422
TCONS_00049755	1366	1419	bmo-bantam-5p#MIMAT0015278,bmo-miR-2760-3p#MIMAT0013633
TCONS_00049757	2238	2291	bmo-bantam-5p#MIMAT0015278,bmo-miR-2760-3p#MIMAT0013633
TCONS_00049759	1882	1935	bmo-bantam-5p#MIMAT0015278,bmo-miR-2760-3p#MIMAT0013633
TCONS_00049760	1469	1522	bmo-bantam-5p#MIMAT0015278,bmo-miR-2760-3p#MIMAT0013633
TCONS_00049761	3066	3119	bmo-bantam-5p#MIMAT0015278,bmo-miR-2760-3p#MIMAT0013633
TCONS_00050936	1893	1946	bmo-miR-190-3p#MIMAT0015287,bmo-miR-2757-5p#MIMAT0013627,bmo-miR-2801#MIMAT0013705,bmo-miR-2807b#MIMAT0013742,bmo-miR-3355#MIMAT0015541,bmo-miR-3385-3p#MIMAT0015582,bmo-miR-3403#MIMAT0015607
TCONS_00050937	1896	1949	bmo-miR-190-3p#MIMAT0015287,bmo-miR-2757-5p#MIMAT0013627,bmo-miR-2801#MIMAT0013705,bmo-miR-2807b#MIMAT0013742,bmo-miR-3355#MIMAT0015541,bmo-miR-3385-3p#MIMAT0015582,bmo-miR-3403#MIMAT0015607
TCONS_00053180	1983	2007	bmo-miR-3238#MIMAT0015421
TCONS_00058580	517	562	bmo-miR-3214#MIMAT0015394,bmo-miR-3239#MIMAT0015422
TCONS_00065812	3501	3543	bmo-miR-2731#MIMAT0012608,bmo-miR-3344#MIMAT0015531,bmo-miR-3353#MIMAT0015538
TCONS_00065812	3531	3592	bmo-miR-190-3p#MIMAT0015287,bmo-miR-2791#MIMAT0013689,bmo-miR-2807c-3p#MIMAT0013622,bmo-miR-3223-5p#MIMAT0015403,bmo-miR-3261#MIMAT0015445,bmo-miR-3425#MIMAT0015633
TCONS_00082281	237	261	bmo-miR-2778a-2-5p#MIMAT0015305,bmo-miR-2778a-4-5p#MIMAT0015306,bmo-miR-2778a-5p#MIMAT0013664,bmo-miR-2778b-5p#MIMAT0013675,bmo-miR-2778c-5p#MIMAT0013666,bmo-miR-2778d-5p#MIMAT0013673
TCONS_00082281	311	337	bmo-miR-3294#MIMAT0015481,bmo-miR-3353#MIMAT0015538
TCONS_00082281	328	384	bmo-miR-2807c-3p#MIMAT0013622,bmo-miR-3223-5p#MIMAT0015403,bmo-miR-3378-5p#MIMAT0015569
TCONS_00094645	1143	1196	bmo-bantam-5p#MIMAT0015278,bmo-miR-2760-3p#MIMAT0013633
TCONS_00094780	598	639	bmo-miR-2760-3p#MIMAT0013633
TCONS_00097192	2565	2595	bmo-miR-2739#MIMAT0012617
TCONS_00100810	418	453	bmo-miR-10-3p#MIMAT0015226,bmo-miR-2736#MIMAT0012614,bmo-miR-2745#MIMAT0012624
TCONS_00111199	1272	1340	bmo-miR-184-3p#MIMAT0007902,bmo-miR-3378-5p#MIMAT0015569,bmo-miR-745-5p#MIMAT0013625
TCONS_00111200	2557	2603	bmo-miR-3378-5p#MIMAT0015569,bmo-miR-745-5p#MIMAT0013625
TCONS_00111201	3324	3370	bmo-miR-3378-5p#MIMAT0015569,bmo-miR-745-5p#MIMAT0013625
TCONS_00111202	4746	4814	bmo-miR-184-3p#MIMAT0007902,bmo-miR-3378-5p#MIMAT0015569,bmo-miR-745-5p#MIMAT0013625
TCONS_00112812	2437	2487	bmo-miR-3228#MIMAT0015410,bmo-miR-3353#MIMAT0015538
TCONS_00115723	907	995	bmo-miR-2807a#MIMAT0013716,bmo-miR-2810#MIMAT0013718,bmo-miR-3219#MIMAT0015399,bmo-miR-3228#MIMAT0015410,bmo-miR-3263#MIMAT0015447
TCONS_00133015	1683	1723	bmo-miR-2808d#MIMAT0015386,bmo-miR-3271#MIMAT0015456,bmo-miR-3347a#MIMAT0015533,bmo-miR-3347b#MIMAT0015608,bmo-miR-3354#MIMAT0015540
TCONS_00133015	1738	1765	bmo-miR-3381-5p#MIMAT0015573
TCONS_00133018	1683	1723	bmo-miR-2808d#MIMAT0015386,bmo-miR-3271#MIMAT0015456,bmo-miR-3347a#MIMAT0015533,bmo-miR-3347b#MIMAT0015608,bmo-miR-3354#MIMAT0015540
TCONS_00133018	1738	1765	bmo-miR-3381-5p#MIMAT0015573
TCONS_00148594	1544	1588	bmo-miR-3268-3p#MIMAT0015453
TCONS_00150972	462	515	bmo-bantam-5p#MIMAT0015278,bmo-miR-2760-3p#MIMAT0013633
TCONS_00151525	1078	1106	bmo-miR-2799#MIMAT0013703
TCONS_00151525	1107	1160	bmo-bantam-5p#MIMAT0015278,bmo-miR-2760-3p#MIMAT0013633
TCONS_00151525	1164	1200	bmo-miR-263b-3p#MIMAT0015229,bmo-miR-3238#MIMAT0015421
TCONS_00151526	1138	1166	bmo-miR-2799#MIMAT0013703
TCONS_00151526	1167	1220	bmo-bantam-5p#MIMAT0015278,bmo-miR-2760-3p#MIMAT0013633
TCONS_00151526	1224	1260	bmo-miR-263b-3p#MIMAT0015229,bmo-miR-3238#MIMAT0015421
TCONS_00154536	4529	4572	bmo-miR-3214#MIMAT0015394,bmo-miR-3239#MIMAT0015422
TCONS_00157065	3504	3531	bmo-miR-3328#MIMAT0015516
TCONS_00157066	3504	3531	bmo-miR-3328#MIMAT0015516
TCONS_00158909	1638	1689	bmo-miR-2807c-3p#MIMAT0013622,bmo-miR-3223-3p#MIMAT0015404,bmo-miR-3223-5p#MIMAT0015403
TCONS_00158909	2179	2228	bmo-miR-2738#MIMAT0012616,bmo-miR-2807c-3p#MIMAT0013622,bmo-miR-3223-5p#MIMAT0015403
TCONS_00165429	1557	1597	bmo-miR-3223-3p#MIMAT0015404,bmo-miR-3223-5p#MIMAT0015403,bmo-miR-9a-3p#MIMAT0015225,bmo-miR-9d#MIMAT0013620
TCONS_00181222	648	696	bmo-miR-2831#MIMAT0013744,bmo-miR-3333#MIMAT0015520,bmo-miR-3421#MIMAT0015629
TCONS_00187167	1899	1940	bmo-miR-2792-3p#MIMAT0013691,bmo-miR-2831#MIMAT0013744,bmo-miR-3421#MIMAT0015629
TCONS_00187167	1943	1999	bmo-miR-3261#MIMAT0015445,bmo-miR-3279#MIMAT0015464,bmo-miR-3339#MIMAT0015527
TCONS_00192840	1761	1784	bmo-miR-3353#MIMAT0015538
TCONS_00193373	790	861	bmo-miR-2731#MIMAT0012608,bmo-miR-2807c-3p#MIMAT0013622,bmo-miR-3214#MIMAT0015394,bmo-miR-3227#MIMAT0015409,bmo-miR-3309#MIMAT0015498,bmo-miR-3410#MIMAT0015616
TCONS_00193373	908	953	bmo-miR-2807c-3p#MIMAT0013622,bmo-miR-3223-5p#MIMAT0015403
TCONS_00193375	2762	2792	bmo-miR-2807c-3p#MIMAT0013622,bmo-miR-3227#MIMAT0015409
TCONS_00193375	2854	2899	bmo-miR-2807c-3p#MIMAT0013622,bmo-miR-3223-5p#MIMAT0015403
TCONS_00197987	288	333	bmo-miR-2807c-3p#MIMAT0013622,bmo-miR-3223-5p#MIMAT0015403
TCONS_00197988	288	333	bmo-miR-2807c-3p#MIMAT0013622,bmo-miR-3223-5p#MIMAT0015403
TCONS_00199965	727	795	bmo-miR-3001#MIMAT0014665,bmo-miR-3268-3p#MIMAT0015453,bmo-miR-3384-3p#MIMAT0015580,bmo-miR-9a-3p#MIMAT0015225
TCONS_00199965	767	811	bmo-miR-3249#MIMAT0015431,bmo-miR-3355#MIMAT0015541,bmo-miR-8-3p#MIMAT0004193
TCONS_00200160	3939	3977	bmo-miR-274-5p#MIMAT0010127,bmo-miR-3385-3p#MIMAT0015582,bmo-miR-3430#MIMAT0015639
TCONS_00200160	4015	4052	bmo-miR-3215#MIMAT0015395,bmo-miR-3249#MIMAT0015431
TCONS_00200160	4056	4082	bmo-miR-3244#MIMAT0015426
TCONS_00200160	4096	4130	bmo-miR-2752#MIMAT0012632,bmo-miR-3305#MIMAT0015493,bmo-miR-745-5p#MIMAT0013625
TCONS_00200160	4149	4157	bmo-miR-2752#MIMAT0012632
TCONS_00206597	1120	1165	bmo-let-7-5p#MIMAT0004190,bmo-miR-3214#MIMAT0015394,bmo-miR-3239#MIMAT0015422
TCONS_00206809	112	167	bmo-miR-263b-3p#MIMAT0015229,bmo-miR-2760-3p#MIMAT0013633,bmo-miR-2787-5p#MIMAT0013683,bmo-miR-3361#MIMAT0015547,bmo-miR-3362#MIMAT0015548
TCONS_00206810	112	167	bmo-miR-263b-3p#MIMAT0015229,bmo-miR-2760-3p#MIMAT0013633,bmo-miR-2787-5p#MIMAT0013683,bmo-miR-3361#MIMAT0015547,bmo-miR-3362#MIMAT0015548
TCONS_00215336	878	948	bmo-miR-2769#MIMAT0013650,bmo-miR-3261#MIMAT0015445,bmo-miR-3318#MIMAT0015506
TCONS_00218821	1342	1392	bmo-miR-2739#MIMAT0012617,bmo-miR-3239#MIMAT0015422
TCONS_00218822	1342	1392	bmo-miR-2739#MIMAT0012617,bmo-miR-3239#MIMAT0015422
TCONS_00232712	167	194	bmo-miR-3328#MIMAT0015516
TCONS_00246737	2627	2649	bmo-miR-2731#MIMAT0012608
TCONS_00246737	2697	2742	bmo-miR-2807c-3p#MIMAT0013622,bmo-miR-3223-5p#MIMAT0015403
TCONS_00258769	290	312	bmo-miR-2810#MIMAT0013718
TCONS_00258784	381	431	bmo-miR-3228#MIMAT0015410,bmo-miR-3261#MIMAT0015445,bmo-miR-3353#MIMAT0015538
TCONS_00259212	638	674	bmo-miR-2731#MIMAT0012608,bmo-miR-3219#MIMAT0015399
TCONS_00259572	1010	1081	bmo-miR-2791#MIMAT0013689,bmo-miR-2806#MIMAT0013715,bmo-miR-2807c-3p#MIMAT0013622,bmo-miR-2810#MIMAT0013718,bmo-miR-2a-2-5p#MIMAT0015272,bmo-miR-3223-5p#MIMAT0015403,bmo-miR-3232#MIMAT0015414,bmo-miR-3339#MIMAT0015527,bmo-miR-79-3p#MIMAT0007899
TCONS_00290907	554	588	bmo-miR-3226#MIMAT0015408
TCONS_00290908	1437	1471	bmo-miR-3226#MIMAT0015408
TCONS_00290910	1272	1306	bmo-miR-3226#MIMAT0015408
TCONS_00290911	1194	1228	bmo-miR-3226#MIMAT0015408
TCONS_00290912	1198	1232	bmo-miR-3226#MIMAT0015408
TCONS_00290913	1191	1225	bmo-miR-3226#MIMAT0015408
TCONS_00307296	26	69	bmo-miR-2800#MIMAT0013704,bmo-miR-3296-5p#MIMAT0015483
TCONS_00321563	160	187	bmo-miR-2778a-4-5p#MIMAT0015306,bmo-miR-3226#MIMAT0015408
TCONS_00328322	1174	1215	bmo-miR-2848#MIMAT0013770
TCONS_00328323	667	708	bmo-miR-2848#MIMAT0013770
TCONS_00332967	1051	1098	bmo-miR-2790-5p#MIMAT0013687,bmo-miR-3214#MIMAT0015394,bmo-miR-3239#MIMAT0015422
TCONS_00333166	1150	1210	bmo-miR-2759#MIMAT0013631,bmo-miR-2770-5p#MIMAT0013651,bmo-miR-2799#MIMAT0013703,bmo-miR-3214#MIMAT0015394,bmo-miR-3239#MIMAT0015422
TCONS_00333166	1188	1241	bmo-bantam-5p#MIMAT0015278,bmo-miR-2760-3p#MIMAT0013633
TCONS_00333166	1229	1268	bmo-miR-10-3p#MIMAT0015226,bmo-miR-2745#MIMAT0012624,bmo-miR-2856-3p#MIMAT0013793
TCONS_00339028	2062	2120	bmo-miR-3214#MIMAT0015394,bmo-miR-3239#MIMAT0015422,bmo-miR-3328#MIMAT0015516
TCONS_00344018	562	600	bmo-miR-2729#MIMAT0012606,bmo-miR-2778a-5p#MIMAT0013664,bmo-miR-2778b-5p#MIMAT0013675,bmo-miR-2778c-5p#MIMAT0013666,bmo-miR-2778d-5p#MIMAT0013673
TCONS_00344018	592	629	bmo-miR-1b-5p#MIMAT0013787
TCONS_00365515	95	137	bmo-miR-2769#MIMAT0013650,bmo-miR-2771-3p#MIMAT0013655,bmo-miR-3227#MIMAT0015409
TCONS_00365517	95	137	bmo-miR-2769#MIMAT0013650,bmo-miR-2771-3p#MIMAT0013655,bmo-miR-3227#MIMAT0015409
TCONS_00365518	95	137	bmo-miR-2769#MIMAT0013650,bmo-miR-2771-3p#MIMAT0013655,bmo-miR-3227#MIMAT0015409
TCONS_00365519	95	137	bmo-miR-2769#MIMAT0013650,bmo-miR-2771-3p#MIMAT0013655,bmo-miR-3227#MIMAT0015409
TCONS_00367953	176	229	bmo-miR-2768-5p#MIMAT0013646,bmo-miR-2778a-5p#MIMAT0013664,bmo-miR-2778b-5p#MIMAT0013675,bmo-miR-2778c-5p#MIMAT0013666,bmo-miR-2778d-5p#MIMAT0013673,bmo-miR-3328#MIMAT0015516,bmo-miR-3414-3p#MIMAT0015621
TCONS_00374998	575	641	bmo-miR-2739#MIMAT0012617,bmo-miR-2761-3p#MIMAT0013635,bmo-miR-2768-5p#MIMAT0013646,bmo-miR-3214#MIMAT0015394,bmo-miR-3247#MIMAT0015429,bmo-miR-3417#MIMAT0015624
TCONS_00390100	362	391	bmo-miR-3301#MIMAT0015489
TCONS_00390101	309	338	bmo-miR-3301#MIMAT0015489
TCONS_00391623	2907	2938	bmo-miR-3353#MIMAT0015538
TCONS_00413222	369	409	bmo-miR-3223-3p#MIMAT0015404,bmo-miR-3223-5p#MIMAT0015403
TCONS_00420191	901	931	bmo-miR-3235#MIMAT0015418
TCONS_00440885	1836	1881	bmo-bantam-5p#MIMAT0015278,bmo-miR-2760-3p#MIMAT0013633,bmo-miR-3326#MIMAT0015513
TCONS_00440885	1889	1919	bmo-miR-3358#MIMAT0015544
TCONS_00450678	1810	1864	bmo-miR-3213-3p#MIMAT0015393,bmo-miR-3214#MIMAT0015394,bmo-miR-33-3p#MIMAT0013600,bmo-miR-3366#MIMAT0015552
TCONS_00450679	2173	2227	bmo-miR-3213-3p#MIMAT0015393,bmo-miR-3214#MIMAT0015394,bmo-miR-33-3p#MIMAT0013600,bmo-miR-3366#MIMAT0015552
TCONS_00450680	2255	2309	bmo-miR-3213-3p#MIMAT0015393,bmo-miR-3214#MIMAT0015394,bmo-miR-33-3p#MIMAT0013600,bmo-miR-3366#MIMAT0015552
TCONS_00451530	770	819	bmo-miR-2738#MIMAT0012616,bmo-miR-2807c-3p#MIMAT0013622,bmo-miR-3223-5p#MIMAT0015403
TCONS_00471848	505	550	bmo-miR-3214#MIMAT0015394,bmo-miR-3239#MIMAT0015422,bmo-miR-3426#MIMAT0015634
TCONS_00471848	545	598	bmo-bantam-5p#MIMAT0015278,bmo-miR-2760-3p#MIMAT0013633,bmo-miR-2832#MIMAT0013746
TCONS_00482307	4902	4947	bmo-miR-2807c-3p#MIMAT0013622,bmo-miR-3223-5p#MIMAT0015403
TCONS_00482466	2258	2285	bmo-miR-2731#MIMAT0012608,bmo-miR-3219#MIMAT0015399
TCONS_00482466	2289	2339	bmo-miR-3228#MIMAT0015410,bmo-miR-3353#MIMAT0015538
TCONS_00489768	427	481	bmo-miR-2791#MIMAT0013689,bmo-miR-2807c-3p#MIMAT0013622,bmo-miR-3223-3p#MIMAT0015404,bmo-miR-3223-5p#MIMAT0015403
TCONS_00490427	268	295	bmo-miR-2731#MIMAT0012608,bmo-miR-3219#MIMAT0015399
TCONS_00490427	307	336	bmo-miR-2736#MIMAT0012614
TCONS_00490427	343	398	bmo-miR-3223-5p#MIMAT0015403,bmo-miR-3414-3p#MIMAT0015621
TCONS_00495369	975	1011	bmo-miR-2787-5p#MIMAT0013683,bmo-miR-3328#MIMAT0015516
TCONS_00514196	920	965	bmo-miR-2807c-3p#MIMAT0013622,bmo-miR-3223-5p#MIMAT0015403
TCONS_00521658	665	692	bmo-miR-3328#MIMAT0015516
TCONS_00522408	418	452	bmo-miR-3223-5p#MIMAT0015403
TCONS_00522409	418	452	bmo-miR-3223-5p#MIMAT0015403
TCONS_00522410	418	452	bmo-miR-3223-5p#MIMAT0015403
TCONS_00533046	995	1059	bmo-miR-2801#MIMAT0013705,bmo-miR-3355#MIMAT0015541,bmo-miR-3403#MIMAT0015607,bmo-miR-3404#MIMAT0015609,bmo-miR-3413#MIMAT0015619
TCONS_00540389	1661	1700	bmo-miR-3353#MIMAT0015538
TCONS_00540391	2106	2145	bmo-miR-3353#MIMAT0015538
TCONS_00547655	138	171	bmo-miR-3235#MIMAT0015418
