# Supplementary material for: Systematic Identification and Characterization of Long Non-Coding RNAs in the Silkworm, Bombyx mori
Source: PLoS One. 2016 Jan 15;11(1):e0147147. doi: 10.1371/journal.pone.0147147 (PMC4714849; doi:10.1371/journal.pone.0147147)
Supplement: S6 Table — (XLSX) [file pone.0147147.s012.xlsx]

## Sheet: Sheet1
S6 Table. Summary of sex-biased expression of lncRNA and mRNA
transcripts sets	tissue	active transcripts	female active transcripts	male active transcripts	Dimorphic transcriptss	female-basied	male-baised
mRNA	ASG	10241	9794	9508	607	558	49
	AMSG	8820	8576	8401	110	41	69
	MMSG	8888	8609	8413	218	87	131
	PMSG	9284	8696	8249	2468	1653	815
	PSG	8913	8493	8576	356	111	245
	Brain	10824	10659	10571	22	18	4
	Embryo	9688	9513	9509	8	3	5
	Fatbody	9477	9062	8956	183	81	102
	MpT	10664	9906	10129	563	189	374
	Gonad	11879	9965	10568	4485	1528	2957
lncRNA	ASG	4759	4178	4174	289	161	128
	AMSG	4178	3776	3675	276	155	121
	MMSG	4277	3813	3924	287	139	148
	PMSG	4305	3849	3662	718	454	264
	PSG	4088	3399	3846	359	162	197
	Brain	6048	5601	5548	286	134	152
	Embryo	4833	4305	4327	239	118	121
	Fatbody	4439	3713	4111	362	175	187
	MpT	5430	4462	4961	343	133	210
	Gonad	8036	4509	6898	3950	774	3176
