# Supplementary material for: Systematic Identification and Characterization of Long Non-Coding RNAs in the Silkworm, Bombyx mori
Source: PLoS One. 2016 Jan 15;11(1):e0147147. doi: 10.1371/journal.pone.0147147 (PMC4714849; doi:10.1371/journal.pone.0147147)
Supplement: S7 Table — (XLSX) [file pone.0147147.s013.xlsx]

## Sheet: title
S7 Table.Module members and functional enrichment of protein-coding genes in each modules
Sheet ID	contents
module_member	Module members of each module
module.KEGG	KEGG enrichment of protein-coding genes in each modules
module.GO	GO enrichment of protein-coding genes in each modules

## Sheet: module_member
S4 Table. Module members of each module
module	protein	lncrna	total	related tissue	protein_id	lncrna_id
blue	2662	1586	4248	Embryo	BMgn000060,BMgn000063,BMgn000065,BMgn000070,BMgn000073,BMgn000077,BMgn000079,BMgn000080,BMgn000082,BMgn000083,BMgn000086,BMgn000095,BMgn000098,BMgn000099,BMgn000100,BMgn000102,BMgn000112,BMgn000122,BMgn000123,BMgn000129,BMgn000130,BMgn000133,BMgn000138,BMgn000155,BMgn000157,BMgn000165,BMgn000176,BMgn000187,BMgn000189,BMgn000194,BMgn000196,BMgn000198,BMgn000203,BMgn000217,BMgn000218,BMgn000219,BMg…	TCONS_00000383,TCONS_00000870,TCONS_00000871,TCONS_00001004,TCONS_00001005,TCONS_00001012,TCONS_00001206,TCONS_00001208,TCONS_00001624,TCONS_00002257,TCONS_00002426,TCONS_00003142,TCONS_00003145,TCONS_00003147,TCONS_00003317,TCONS_00003318,TCONS_00003812,TCONS_00005074,TCONS_00005148,TCONS_00005983,TCONS_00005984,TCONS_00006008,TCONS_00006088,TCONS_00006790,TCONS_00008179,TCONS_00008267,TCONS_000…
aquamarine	2181	1415	3596	Brain	BMgn000031,BMgn000033,BMgn000076,BMgn000081,BMgn000089,BMgn000090,BMgn000106,BMgn000108,BMgn000109,BMgn000148,BMgn000151,BMgn000174,BMgn000179,BMgn000193,BMgn000199,BMgn000287,BMgn000295,BMgn000304,BMgn000305,BMgn000308,BMgn000309,BMgn000310,BMgn000311,BMgn000317,BMgn000349,BMgn000354,BMgn000357,BMgn000372,BMgn000378,BMgn000379,BMgn000401,BMgn000406,BMgn000408,BMgn000416,BMgn000417,BMgn000449,BMg…	TCONS_00000997,TCONS_00001623,TCONS_00001764,TCONS_00001774,TCONS_00001792,TCONS_00001794,TCONS_00001802,TCONS_00001806,TCONS_00002417,TCONS_00003856,TCONS_00005132,TCONS_00006144,TCONS_00006647,TCONS_00006785,TCONS_00006809,TCONS_00006932,TCONS_00007082,TCONS_00007297,TCONS_00008132,TCONS_00009377,TCONS_00009726,TCONS_00010738,TCONS_00010748,TCONS_00010749,TCONS_00011799,TCONS_00013553,TCONS_000…
blueviolet	1467	1185	2652	Testis	BMgn000002,BMgn000003,BMgn000007,BMgn000034,BMgn000071,BMgn000075,BMgn000088,BMgn000105,BMgn000110,BMgn000111,BMgn000121,BMgn000124,BMgn000147,BMgn000149,BMgn000177,BMgn000181,BMgn000182,BMgn000197,BMgn000224,BMgn000232,BMgn000237,BMgn000289,BMgn000294,BMgn000298,BMgn000313,BMgn000314,BMgn000350,BMgn000365,BMgn000386,BMgn000399,BMgn000423,BMgn000459,BMgn000464,BMgn000465,BMgn000471,BMgn000494,BMg…	TCONS_00000489,TCONS_00001758,TCONS_00001759,TCONS_00001777,TCONS_00001790,TCONS_00002328,TCONS_00002329,TCONS_00002372,TCONS_00002414,TCONS_00006804,TCONS_00006851,TCONS_00006933,TCONS_00007086,TCONS_00007287,TCONS_00008098,TCONS_00008853,TCONS_00008855,TCONS_00010105,TCONS_00010334,TCONS_00010336,TCONS_00010337,TCONS_00011674,TCONS_00013565,TCONS_00016170,TCONS_00016225,TCONS_00016371,TCONS_000…
darkmagenta	1344	231	1575	embryo/brain	BMgn000032,BMgn000057,BMgn000059,BMgn000062,BMgn000069,BMgn000078,BMgn000084,BMgn000092,BMgn000120,BMgn000134,BMgn000139,BMgn000144,BMgn000153,BMgn000160,BMgn000162,BMgn000163,BMgn000164,BMgn000173,BMgn000211,BMgn000233,BMgn000240,BMgn000241,BMgn000242,BMgn000302,BMgn000303,BMgn000358,BMgn000359,BMgn000362,BMgn000373,BMgn000407,BMgn000420,BMgn000445,BMgn000447,BMgn000477,BMgn000478,BMgn000503,BMg…	TCONS_00000447,TCONS_00002411,TCONS_00002416,TCONS_00006059,TCONS_00016206,TCONS_00017421,TCONS_00019926,TCONS_00023305,TCONS_00023306,TCONS_00026427,TCONS_00028005,TCONS_00037258,TCONS_00038786,TCONS_00041976,TCONS_00044935,TCONS_00046265,TCONS_00046267,TCONS_00046508,TCONS_00046552,TCONS_00050610,TCONS_00050687,TCONS_00051518,TCONS_00054078,TCONS_00055097,TCONS_00062432,TCONS_00063401,TCONS_000…
chartreuse	651	630	1281	MpT	BMgn000005,BMgn000061,BMgn000064,BMgn000093,BMgn000117,BMgn000132,BMgn000195,BMgn000223,BMgn000231,BMgn000236,BMgn000292,BMgn000328,BMgn000387,BMgn000425,BMgn000470,BMgn000488,BMgn000610,BMgn000623,BMgn000668,BMgn000672,BMgn000714,BMgn000759,BMgn000768,BMgn000774,BMgn000789,BMgn000804,BMgn000819,BMgn000837,BMgn000897,BMgn000922,BMgn000923,BMgn000990,BMgn001007,BMgn001008,BMgn001010,BMgn001022,BMg…	TCONS_00001209,TCONS_00001660,TCONS_00001844,TCONS_00005133,TCONS_00008163,TCONS_00008213,TCONS_00011965,TCONS_00013599,TCONS_00013602,TCONS_00013982,TCONS_00013983,TCONS_00013985,TCONS_00014386,TCONS_00014387,TCONS_00016474,TCONS_00017411,TCONS_00017424,TCONS_00018950,TCONS_00019116,TCONS_00020562,TCONS_00023879,TCONS_00023880,TCONS_00024596,TCONS_00025261,TCONS_00025896,TCONS_00028012,TCONS_000…
brown	1012	263	1275	Integument	BMgn000006,BMgn000010,BMgn000011,BMgn000013,BMgn000017,BMgn000018,BMgn000025,BMgn000030,BMgn000039,BMgn000044,BMgn000054,BMgn000067,BMgn000171,BMgn000178,BMgn000202,BMgn000220,BMgn000226,BMgn000245,BMgn000248,BMgn000249,BMgn000250,BMgn000255,BMgn000257,BMgn000259,BMgn000263,BMgn000264,BMgn000272,BMgn000273,BMgn000275,BMgn000276,BMgn000277,BMgn000278,BMgn000279,BMgn000280,BMgn000281,BMgn000282,BMg…	TCONS_00000312,TCONS_00002413,TCONS_00003143,TCONS_00003144,TCONS_00003288,TCONS_00006014,TCONS_00006899,TCONS_00008067,TCONS_00008528,TCONS_00010338,TCONS_00011410,TCONS_00011412,TCONS_00011414,TCONS_00011489,TCONS_00015337,TCONS_00015338,TCONS_00016372,TCONS_00016374,TCONS_00016459,TCONS_00016475,TCONS_00016481,TCONS_00028121,TCONS_00028150,TCONS_00028626,TCONS_00028755,TCONS_00031279,TCONS_000…
goldenrod	774	236	1010	embryo/SG/Ovary	BMgn000029,BMgn000074,BMgn000085,BMgn000103,BMgn000107,BMgn000128,BMgn000131,BMgn000140,BMgn000154,BMgn000170,BMgn000186,BMgn000229,BMgn000244,BMgn000300,BMgn000312,BMgn000320,BMgn000367,BMgn000375,BMgn000381,BMgn000412,BMgn000414,BMgn000474,BMgn000484,BMgn000528,BMgn000542,BMgn000581,BMgn000753,BMgn000756,BMgn000760,BMgn000765,BMgn000802,BMgn000826,BMgn000839,BMgn000898,BMgn000931,BMgn000991,BMg…	TCONS_00001684,TCONS_00006649,TCONS_00009270,TCONS_00009784,TCONS_00015200,TCONS_00021808,TCONS_00025927,TCONS_00028000,TCONS_00028724,TCONS_00032551,TCONS_00033063,TCONS_00034372,TCONS_00034402,TCONS_00035097,TCONS_00038061,TCONS_00040637,TCONS_00041732,TCONS_00054069,TCONS_00055567,TCONS_00055707,TCONS_00056244,TCONS_00060305,TCONS_00064576,TCONS_00066318,TCONS_00067577,TCONS_00067596,TCONS_000…
cyan	580	285	865	Fatbody	BMgn000021,BMgn000023,BMgn000024,BMgn000038,BMgn000047,BMgn000056,BMgn000167,BMgn000183,BMgn000184,BMgn000307,BMgn000332,BMgn000333,BMgn000338,BMgn000363,BMgn000390,BMgn000391,BMgn000398,BMgn000411,BMgn000418,BMgn000419,BMgn000462,BMgn000511,BMgn000532,BMgn000543,BMgn000553,BMgn000562,BMgn000572,BMgn000585,BMgn000586,BMgn000601,BMgn000618,BMgn000634,BMgn000648,BMgn000701,BMgn000703,BMgn000772,BMg…	TCONS_00001797,TCONS_00006637,TCONS_00006638,TCONS_00006640,TCONS_00006831,TCONS_00010106,TCONS_00016203,TCONS_00021000,TCONS_00021529,TCONS_00021530,TCONS_00022579,TCONS_00025252,TCONS_00025254,TCONS_00025913,TCONS_00028013,TCONS_00028014,TCONS_00028016,TCONS_00028019,TCONS_00029255,TCONS_00031547,TCONS_00032675,TCONS_00034311,TCONS_00035457,TCONS_00038113,TCONS_00046264,TCONS_00046548,TCONS_000…
chocolate	470	359	829	ASG	BMgn000222,BMgn000225,BMgn000228,BMgn000283,BMgn000297,BMgn000334,BMgn000335,BMgn000348,BMgn000441,BMgn000453,BMgn000469,BMgn000559,BMgn000574,BMgn000628,BMgn000694,BMgn000709,BMgn000739,BMgn000800,BMgn000830,BMgn000845,BMgn000916,BMgn000929,BMgn000933,BMgn000942,BMgn000952,BMgn001020,BMgn001078,BMgn001079,BMgn001092,BMgn001135,BMgn001150,BMgn001166,BMgn001182,BMgn001230,BMgn001231,BMgn001296,BMg…	TCONS_00000978,TCONS_00008506,TCONS_00008530,TCONS_00008531,TCONS_00008632,TCONS_00010301,TCONS_00013993,TCONS_00014625,TCONS_00014626,TCONS_00015209,TCONS_00015852,TCONS_00017412,TCONS_00019548,TCONS_00020549,TCONS_00023322,TCONS_00027419,TCONS_00028060,TCONS_00031994,TCONS_00031995,TCONS_00035092,TCONS_00036328,TCONS_00039150,TCONS_00039151,TCONS_00039152,TCONS_00039154,TCONS_00041693,TCONS_000…
darkgoldenrod	499	323	822	SG	BMgn000016,BMgn000066,BMgn000104,BMgn000150,BMgn000156,BMgn000188,BMgn000290,BMgn000383,BMgn000395,BMgn000440,BMgn000549,BMgn000582,BMgn000664,BMgn000671,BMgn000722,BMgn000758,BMgn000788,BMgn000829,BMgn000866,BMgn000867,BMgn000882,BMgn000903,BMgn000915,BMgn000924,BMgn000938,BMgn000959,BMgn001009,BMgn001011,BMgn001035,BMgn001037,BMgn001043,BMgn001073,BMgn001080,BMgn001106,BMgn001107,BMgn001143,BMg…	TCONS_00003349,TCONS_00005147,TCONS_00006060,TCONS_00006561,TCONS_00006789,TCONS_00008332,TCONS_00016411,TCONS_00018733,TCONS_00028921,TCONS_00031104,TCONS_00032678,TCONS_00035086,TCONS_00035089,TCONS_00036497,TCONS_00036499,TCONS_00037990,TCONS_00040028,TCONS_00041974,TCONS_00046258,TCONS_00048726,TCONS_00048963,TCONS_00050681,TCONS_00050686,TCONS_00051827,TCONS_00055523,TCONS_00056245,TCONS_000…
forestgreen	473	100	573	SG_F/embryo	BMgn000001,BMgn000072,BMgn000114,BMgn000115,BMgn000118,BMgn000141,BMgn000169,BMgn000175,BMgn000180,BMgn000204,BMgn000206,BMgn000207,BMgn000208,BMgn000209,BMgn000288,BMgn000316,BMgn000321,BMgn000366,BMgn000385,BMgn000415,BMgn000608,BMgn000620,BMgn000710,BMgn000733,BMgn000751,BMgn000766,BMgn000803,BMgn000816,BMgn000817,BMgn000825,BMgn000873,BMgn000874,BMgn000930,BMgn001028,BMgn001029,BMgn001032,BMg…	TCONS_00001622,TCONS_00007589,TCONS_00027259,TCONS_00036551,TCONS_00053202,TCONS_00063274,TCONS_00064587,TCONS_00071448,TCONS_00071454,TCONS_00089810,TCONS_00090482,TCONS_00090483,TCONS_00093127,TCONS_00094678,TCONS_00094700,TCONS_00094742,TCONS_00094743,TCONS_00094744,TCONS_00103947,TCONS_00110524,TCONS_00124192,TCONS_00125031,TCONS_00141813,TCONS_00160665,TCONS_00179618,TCONS_00181591,TCONS_001…
navy	269	252	521	Ovary	BMgn000027,BMgn000125,BMgn000185,BMgn000221,BMgn000480,BMgn000530,BMgn000639,BMgn000656,BMgn000667,BMgn000744,BMgn000771,BMgn000783,BMgn001072,BMgn001120,BMgn001157,BMgn001212,BMgn001270,BMgn001315,BMgn001337,BMgn001338,BMgn001424,BMgn001873,BMgn001908,BMgn001928,BMgn001979,BMgn002018,BMgn002119,BMgn002195,BMgn002204,BMgn002301,BMgn002383,BMgn002446,BMgn002453,BMgn002535,BMgn002542,BMgn002546,BMg…	TCONS_00001747,TCONS_00001750,TCONS_00001757,TCONS_00001771,TCONS_00001805,TCONS_00003321,TCONS_00005149,TCONS_00008509,TCONS_00010335,TCONS_00016436,TCONS_00017427,TCONS_00023680,TCONS_00024205,TCONS_00025861,TCONS_00025905,TCONS_00025906,TCONS_00025926,TCONS_00027137,TCONS_00027786,TCONS_00029891,TCONS_00029892,TCONS_00031049,TCONS_00031342,TCONS_00033878,TCONS_00035111,TCONS_00035112,TCONS_000…
lightcoral	186	264	450	MMSG	BMgn000158,BMgn000475,BMgn000776,BMgn000859,BMgn000860,BMgn000928,BMgn000940,BMgn001097,BMgn001147,BMgn001220,BMgn001383,BMgn001433,BMgn001434,BMgn001435,BMgn001541,BMgn001611,BMgn001695,BMgn001791,BMgn001856,BMgn001868,BMgn001960,BMgn001963,BMgn002399,BMgn002400,BMgn002474,BMgn002576,BMgn002685,BMgn002823,BMgn002984,BMgn003032,BMgn003101,BMgn003102,BMgn003168,BMgn003189,BMgn003190,BMgn003224,BMg…	TCONS_00001799,TCONS_00006593,TCONS_00006644,TCONS_00006645,TCONS_00007588,TCONS_00009378,TCONS_00016199,TCONS_00016476,TCONS_00027988,TCONS_00035091,TCONS_00041975,TCONS_00041977,TCONS_00051565,TCONS_00053064,TCONS_00054617,TCONS_00059916,TCONS_00060838,TCONS_00060873,TCONS_00061852,TCONS_00064779,TCONS_00072841,TCONS_00072880,TCONS_00078990,TCONS_00079015,TCONS_00081186,TCONS_00081645,TCONS_000…
dodgerblue	118	106	224	AMSG	BMgn000004,BMgn000068,BMgn000119,BMgn000234,BMgn000238,BMgn000274,BMgn000457,BMgn000689,BMgn000715,BMgn000773,BMgn000775,BMgn000777,BMgn000844,BMgn001075,BMgn001258,BMgn001396,BMgn001620,BMgn001648,BMgn001803,BMgn001821,BMgn002266,BMgn002634,BMgn002636,BMgn002637,BMgn002638,BMgn002724,BMgn002889,BMgn002890,BMgn002910,BMgn002922,BMgn003267,BMgn003322,BMgn003400,BMgn003546,BMgn003553,BMgn003980,BMg…	TCONS_00011416,TCONS_00011420,TCONS_00011888,TCONS_00011891,TCONS_00011920,TCONS_00018551,TCONS_00018553,TCONS_00018555,TCONS_00018560,TCONS_00031528,TCONS_00031546,TCONS_00041728,TCONS_00045061,TCONS_00045316,TCONS_00056249,TCONS_00065323,TCONS_00072757,TCONS_00072891,TCONS_00080909,TCONS_00080946,TCONS_00090372,TCONS_00110523,TCONS_00110528,TCONS_00126723,TCONS_00135704,TCONS_00135853,TCONS_001…
hotpink	77	57	134	MpT_F	BMgn000583,BMgn001068,BMgn001274,BMgn001480,BMgn001491,BMgn001504,BMgn001569,BMgn001639,BMgn002279,BMgn002358,BMgn002366,BMgn002905,BMgn003003,BMgn003019,BMgn003056,BMgn004002,BMgn004011,BMgn004115,BMgn004123,BMgn004124,BMgn004290,BMgn004798,BMgn004806,BMgn004830,BMgn005511,BMgn005954,BMgn006512,BMgn006758,BMgn007144,BMgn007153,BMgn007445,BMgn008017,BMgn008059,BMgn008060,BMgn008061,BMgn008062,BMg…	TCONS_00000763,TCONS_00001798,TCONS_00015206,TCONS_00016045,TCONS_00016478,TCONS_00050333,TCONS_00056509,TCONS_00099290,TCONS_00099913,TCONS_00111199,TCONS_00112304,TCONS_00118524,TCONS_00120495,TCONS_00164435,TCONS_00175828,TCONS_00183882,TCONS_00194177,TCONS_00197992,TCONS_00199615,TCONS_00200673,TCONS_00218815,TCONS_00218821,TCONS_00254851,TCONS_00259208,TCONS_00263162,TCONS_00283057,TCONS_002…
maroon	73	8	81	ASG_M/MpT_F/Ovary	BMgn000875,BMgn001060,BMgn001173,BMgn001320,BMgn001506,BMgn001508,BMgn001966,BMgn002472,BMgn002669,BMgn002670,BMgn002961,BMgn003323,BMgn003326,BMgn003567,BMgn003568,BMgn003569,BMgn003604,BMgn004003,BMgn004006,BMgn004125,BMgn004285,BMgn004286,BMgn004288,BMgn004289,BMgn004291,BMgn004292,BMgn004293,BMgn004797,BMgn005025,BMgn005240,BMgn005766,BMgn006066,BMgn006219,BMgn007183,BMgn007377,BMgn007559,BMg…	TCONS_00109499,TCONS_00159695,TCONS_00170859,TCONS_00170861,TCONS_00173019,TCONS_00275744,TCONS_00370324,TCONS_00398188,
mediumslateblue	28	4	32	ASG/Ovary	BMgn000201,BMgn000971,BMgn002219,BMgn002605,BMgn003156,BMgn004657,BMgn004846,BMgn004908,BMgn004919,BMgn005577,BMgn007266,BMgn007334,BMgn007727,BMgn007904,BMgn008457,BMgn009562,BMgn010541,BMgn010668,BMgn011803,BMgn012055,BMgn012852,BMgn015105,BMgn015280,BMgn015323,BMgn015453,BMgn016116,BMgn016490,BMgn016754,	TCONS_00214841,TCONS_00250899,TCONS_00539425,TCONS_00541016,
mediumspringgreen	3	23	26	PMSG_M	BMgn011901,BMgn015481,BMgn016944,	TCONS_00017422,TCONS_00017428,TCONS_00017429,TCONS_00023466,TCONS_00044095,TCONS_00054347,TCONS_00109826,TCONS_00118519,TCONS_00165434,TCONS_00182903,TCONS_00200307,TCONS_00203359,TCONS_00215237,TCONS_00246014,TCONS_00255524,TCONS_00419829,TCONS_00475464,TCONS_00500513,TCONS_00500623,TCONS_00521818,TCONS_00521825,TCONS_00536833,TCONS_00539453,
orange	6	11	17	PMSG_F	BMgn002199,BMgn003292,BMgn003984,BMgn013304,BMgn016427,BMgn017459,	TCONS_00129472,TCONS_00129477,TCONS_00129478,TCONS_00171248,TCONS_00185514,TCONS_00244957,TCONS_00278267,TCONS_00336970,TCONS_00403046,TCONS_00425793,TCONS_00511154,

## Sheet: aquamarine.GO
category	go_term_descr	ontology	numDEInCat	numInCat	over_represented_pvalue	over_represented_FDR	coding_genes
GO:0016021	integral component of membrane	CC	285	1225	4.81037e-17	2.42539e-13	BMgn007426|BMgn013608|BMgn013775|BMgn013465|BMgn013368|BMgn010643|BMgn010460|BMgn013308|BMgn015419|BMgn007349|BMgn012049|BMgn005216|BMgn008065|BMgn012287|BMgn007277|BMgn004428|BMgn008720|BMgn001024|BMgn010205|BMgn014919|BMgn003697|BMgn011067|BMgn004748|BMgn005373|BMgn004093|BMgn009820|BMgn000567|BMgn004502|BMgn002197|BMgn000578|BMgn000943|BMgn007598|BMgn007958|BMgn003715|BMgn011691|BMgn008161|BMg…
GO:0005179	hormone activity	MF	30	34	5.81673e-15	1.4664e-11	BMgn014495|BMgn012476|BMgn014205|BMgn014498|BMgn011968|BMgn009803|BMgn011970|BMgn017616|BMgn011929|BMgn008722|BMgn012293|BMgn011971|BMgn011972|BMgn011969|BMgn011930|BMgn017454|BMgn017614|BMgn011928|BMgn014496|BMgn008672|BMgn015752|BMgn000357|BMgn009464|BMgn017562|BMgn014497|BMgn017455|BMgn014494|BMgn011926|BMgn015753|BMgn012294
GO:0007165	signal transduction	BP	80	224	3.86983e-13	5.74709e-10	BMgn012938|BMgn011970|BMgn002952|BMgn007116|BMgn010901|BMgn003715|BMgn011969|BMgn010663|BMgn011930|BMgn008672|BMgn000311|BMgn012416|BMgn003218|BMgn014495|BMgn007762|BMgn010001|BMgn014498|BMgn008431|BMgn005824|BMgn010065|BMgn012293|BMgn011971|BMgn009670|BMgn008817|BMgn011326|BMgn015752|BMgn012363|BMgn011037|BMgn000498|BMgn012049|BMgn017455|BMgn001370|BMgn003821|BMgn003716|BMgn012048|BMgn014205|BMg…
GO:0030054	cell junction	CC	25	38	4.55937e-13	5.74709e-10	BMgn003716|BMgn011528|BMgn000401|BMgn000943|BMgn007598|BMgn000568|BMgn012445|BMgn015522|BMgn003715|BMgn005800|BMgn008720|BMgn012561|BMgn000843|BMgn009597|BMgn011691|BMgn004624|BMgn003529|BMgn010135|BMgn013690|BMgn000641|BMgn012416|BMgn012422|BMgn002556|BMgn009564|BMgn000567
GO:0007218	neuropeptide signaling pathway	BP	40	79	1.96843e-12	1.98496e-09	BMgn005910|BMgn005369|BMgn006291|BMgn009024|BMgn008722|BMgn008802|BMgn012112|BMgn004428|BMgn006281|BMgn016059|BMgn017379|BMgn004083|BMgn002735|BMgn002244|BMgn005707|BMgn014506|BMgn012730|BMgn002280|BMgn009039|BMgn009271|BMgn002506|BMgn014377|BMgn009803|BMgn002458|BMgn010894|BMgn001300|BMgn005220|BMgn009606|BMgn002442|BMgn007166|BMgn003863|BMgn012522|BMgn000357|BMgn002733|BMgn004168|BMgn002390|BMg…
GO:0007268	synaptic transmission	BP	34	73	2.08276e-11	1.75021e-08	BMgn005910|BMgn011528|BMgn000401|BMgn008802|BMgn012112|BMgn008273|BMgn013355|BMgn016059|BMgn009597|BMgn011691|BMgn010995|BMgn006593|BMgn010135|BMgn002735|BMgn002244|BMgn005707|BMgn009039|BMgn000645|BMgn001562|BMgn002275|BMgn002458|BMgn000697|BMgn002442|BMgn004747|BMgn008272|BMgn011177|BMgn013356|BMgn000379|BMgn002733|BMgn009564|BMgn000567|BMgn002287|BMgn012745|BMgn008039
GO:0008083	growth factor activity	MF	25	33	1.87047e-10	1.34728e-07	BMgn014495|BMgn014205|BMgn014498|BMgn008431|BMgn012938|BMgn011968|BMgn011970|BMgn017616|BMgn011929|BMgn011971|BMgn011972|BMgn011969|BMgn011930|BMgn017454|BMgn017614|BMgn011928|BMgn014496|BMgn015752|BMgn017562|BMgn014497|BMgn017455|BMgn014494|BMgn011926|BMgn015753|BMgn012294
GO:0045211	postsynaptic membrane	CC	17	25	5.7741e-10	3.63912e-07	BMgn009597|BMgn003716|BMgn011691|BMgn011528|BMgn001566|BMgn000401|BMgn003529|BMgn010135|BMgn012445|BMgn012416|BMgn012422|BMgn002556|BMgn003715|BMgn009564|BMgn005800|BMgn000567|BMgn012561
GO:0040007	growth	BP	25	35	8.6126e-10	4.82497e-07	BMgn014495|BMgn014205|BMgn014498|BMgn008431|BMgn012938|BMgn011968|BMgn011970|BMgn017616|BMgn011929|BMgn011971|BMgn011972|BMgn011969|BMgn011930|BMgn017454|BMgn017614|BMgn011928|BMgn014496|BMgn015752|BMgn017562|BMgn014497|BMgn017455|BMgn014494|BMgn011926|BMgn015753|BMgn012294
GO:0005887	integral component of plasma membrane	CC	27	53	1.28446e-09	6.47623e-07	BMgn000467|BMgn002185|BMgn002506|BMgn002700|BMgn002275|BMgn014262|BMgn013928|BMgn002952|BMgn002326|BMgn002458|BMgn014231|BMgn011950|BMgn002949|BMgn009670|BMgn000697|BMgn010239|BMgn002442|BMgn014255|BMgn014260|BMgn010995|BMgn014256|BMgn002244|BMgn005707|BMgn011949|BMgn001924|BMgn009039|BMgn014261
GO:0034765	regulation of ion transmembrane transport	BP	20	28	2.76873e-09	1.26909e-06	BMgn004118|BMgn009076|BMgn013402|BMgn007009|BMgn013344|BMgn005915|BMgn009079|BMgn001557|BMgn009081|BMgn003850|BMgn007008|BMgn007897|BMgn013355|BMgn013346|BMgn013345|BMgn009078|BMgn004117|BMgn009077|BMgn009080|BMgn003851
GO:0004889	acetylcholine-activated cation-selective channel activity	MF	9	9	6.9263e-09	2.9102e-06	BMgn012445|BMgn012416|BMgn012422|BMgn003716|BMgn002556|BMgn003715|BMgn003529|BMgn005800|BMgn012561
GO:0004930	G-protein coupled receptor activity	MF	31	75	2.06509e-08	8.00937e-06	BMgn008065|BMgn008534|BMgn014262|BMgn005507|BMgn012620|BMgn014128|BMgn004677|BMgn014255|BMgn014260|BMgn008849|BMgn008437|BMgn004083|BMgn009810|BMgn014256|BMgn014506|BMgn003418|BMgn012730|BMgn003036|BMgn002249|BMgn000467|BMgn005115|BMgn002137|BMgn005297|BMgn002248|BMgn001300|BMgn007787|BMgn011554|BMgn007166|BMgn003863|BMgn009820|BMgn014261
GO:0008283	cell proliferation	BP	25	42	6.14995e-08	2.21486e-05	BMgn014495|BMgn014205|BMgn014498|BMgn008431|BMgn012938|BMgn011968|BMgn011970|BMgn017616|BMgn011929|BMgn011971|BMgn011972|BMgn011969|BMgn011930|BMgn017454|BMgn017614|BMgn011928|BMgn014496|BMgn015752|BMgn017562|BMgn014497|BMgn017455|BMgn011926|BMgn014494|BMgn015753|BMgn012294
GO:0034220	ion transmembrane transport	BP	23	53	3.04837e-07	0.000102466	BMgn011528|BMgn003144|BMgn000401|BMgn012504|BMgn007598|BMgn011294|BMgn000568|BMgn010027|BMgn013427|BMgn008720|BMgn001988|BMgn007588|BMgn000843|BMgn009597|BMgn001987|BMgn011691|BMgn004624|BMgn010135|BMgn013690|BMgn000641|BMgn009564|BMgn013257|BMgn000567
GO:0048786	presynaptic active zone	CC	11	14	1.08311e-06	0.000341314	BMgn013780|BMgn013779|BMgn007897|BMgn000943|BMgn011738|BMgn000454|BMgn007812|BMgn011740|BMgn010781|BMgn011739|BMgn000295
GO:0007274	neuromuscular synaptic transmission	BP	9	10	1.46651e-06	0.000434949	BMgn001995|BMgn000031|BMgn008321|BMgn004680|BMgn013468|BMgn007812|BMgn010781|BMgn001996|BMgn006202
GO:0017085	response to insecticide	BP	7	7	1.75109e-06	0.0004905	BMgn012445|BMgn012416|BMgn014255|BMgn014262|BMgn014260|BMgn014261|BMgn014256
GO:0005251	delayed rectifier potassium channel activity	MF	8	8	3.67599e-06	0.000975491	BMgn013356|BMgn013355|BMgn009078|BMgn009079|BMgn009077|BMgn009080|BMgn009081|BMgn003851
GO:0008045	motor neuron axon guidance	BP	9	11	8.40797e-06	0.00211965	BMgn004578|BMgn010239|BMgn013872|BMgn012048|BMgn012692|BMgn012049|BMgn004750|BMgn003134|BMgn010346
GO:0005515	protein binding	MF	224	1243	1.01957e-05	0.00244795	BMgn014447|BMgn001322|BMgn011740|BMgn013775|BMgn006308|BMgn000311|BMgn012231|BMgn011022|BMgn011238|BMgn005337|BMgn009333|BMgn005747|BMgn010065|BMgn000910|BMgn008285|BMgn016184|BMgn006766|BMgn013146|BMgn013978|BMgn000199|BMgn011739|BMgn001024|BMgn008589|BMgn000454|BMgn009540|BMgn000651|BMgn007932|BMgn010028|BMgn003697|BMgn002700|BMgn013795|BMgn000406|BMgn005373|BMgn013492|BMgn009640|BMgn010850|BMg…
GO:0045467	R7 cell development	BP	7	8	1.97434e-05	0.00452483	BMgn002949|BMgn000031|BMgn000148|BMgn012048|BMgn012049|BMgn000454|BMgn002952
GO:0030425	dendrite	CC	9	14	2.09182e-05	0.00458564	BMgn002949|BMgn014255|BMgn014260|BMgn008201|BMgn006511|BMgn014262|BMgn002952|BMgn014261|BMgn014256
GO:0070588	calcium ion transmembrane transport	BP	13	25	3.64189e-05	0.00747127	BMgn013402|BMgn011871|BMgn007009|BMgn013344|BMgn013392|BMgn012784|BMgn009273|BMgn005195|BMgn007008|BMgn007897|BMgn013346|BMgn013345|BMgn011872
GO:0004983	neuropeptide Y receptor activity	MF	9	15	3.70452e-05	0.00747127	BMgn005910|BMgn012112|BMgn002442|BMgn002733|BMgn012745|BMgn002287|BMgn002458|BMgn008039|BMgn002735
GO:0035556	intracellular signal transduction	BP	32	100	5.45514e-05	0.0105788	BMgn001610|BMgn002197|BMgn009301|BMgn012087|BMgn009604|BMgn000669|BMgn009602|BMgn002064|BMgn013427|BMgn006553|BMgn010125|BMgn009300|BMgn003982|BMgn016232|BMgn007542|BMgn009601|BMgn001566|BMgn012085|BMgn009299|BMgn009865|BMgn013597|BMgn003315|BMgn000406|BMgn002066|BMgn009302|BMgn014131|BMgn000790|BMgn000600|BMgn013596|BMgn001172|BMgn010713|BMgn012086
GO:0071805	potassium ion transmembrane transport	BP	18	42	7.114e-05	0.0132847	BMgn009076|BMgn008559|BMgn000686|BMgn009081|BMgn012949|BMgn013355|BMgn007794|BMgn009078|BMgn009080|BMgn008560|BMgn009079|BMgn001530|BMgn000705|BMgn003850|BMgn013356|BMgn012882|BMgn009077|BMgn003851
GO:0045202	synapse	CC	14	32	8.60383e-05	0.015493	BMgn000645|BMgn002185|BMgn007598|BMgn000378|BMgn000568|BMgn008720|BMgn000843|BMgn004624|BMgn004666|BMgn013690|BMgn000641|BMgn003012|BMgn000379|BMgn002449
GO:0005856	cytoskeleton	CC	16	42	9.99947e-05	0.0155761	BMgn003487|BMgn012159|BMgn004360|BMgn004815|BMgn013427|BMgn009120|BMgn011326|BMgn004082|BMgn008113|BMgn004358|BMgn004414|BMgn001370|BMgn005255|BMgn004415|BMgn012160|BMgn009121
GO:0005891	voltage-gated calcium channel complex	CC	8	11	0.000107666	0.0155761	BMgn007008|BMgn013402|BMgn007897|BMgn013346|BMgn013345|BMgn013344|BMgn007009|BMgn012784
GO:0007186	G-protein coupled receptor signaling pathway	BP	22	64	0.000108008	0.0155761	BMgn008065|BMgn008534|BMgn005507|BMgn012620|BMgn014128|BMgn004677|BMgn008849|BMgn008437|BMgn009810|BMgn003418|BMgn009592|BMgn003036|BMgn002249|BMgn000467|BMgn005115|BMgn002137|BMgn005297|BMgn002248|BMgn007787|BMgn011554|BMgn016360|BMgn009820
GO:0007200	phospholipase C-activating G-protein coupled receptor signaling pathway	BP	5	5	0.000108122	0.0155761	BMgn014255|BMgn014262|BMgn014260|BMgn014261|BMgn014256
GO:0008066	glutamate receptor activity	MF	5	5	0.000108122	0.0155761	BMgn014255|BMgn014262|BMgn014260|BMgn014261|BMgn014256
GO:0016595	glutamate binding	MF	5	5	0.000108122	0.0155761	BMgn014255|BMgn014262|BMgn014260|BMgn014261|BMgn014256
GO:0008076	voltage-gated potassium channel complex	CC	14	29	0.000108124	0.0155761	BMgn009076|BMgn008559|BMgn008560|BMgn009079|BMgn000686|BMgn009081|BMgn003850|BMgn013356|BMgn013355|BMgn007794|BMgn009078|BMgn009080|BMgn009077|BMgn003851
GO:0008021	synaptic vesicle	CC	11	22	0.000132003	0.0184878	BMgn001566|BMgn000309|BMgn007812|BMgn004578|BMgn005749|BMgn006590|BMgn008563|BMgn011706|BMgn000295|BMgn000308|BMgn005748
GO:0048149	behavioral response to ethanol	BP	6	8	0.000268466	0.0364126	BMgn001703|BMgn005749|BMgn008534|BMgn011068|BMgn000721|BMgn005748
GO:0006821	chloride transport	BP	8	15	0.00027443	0.0364126	BMgn012368|BMgn006005|BMgn013690|BMgn007598|BMgn000641|BMgn000568|BMgn000843|BMgn003862
GO:0004965	G-protein coupled GABA receptor activity	MF	4	4	0.000302982	0.0381909	BMgn010460|BMgn005757|BMgn013368|BMgn005756
GO:0007216	G-protein coupled glutamate receptor signaling pathway	BP	4	4	0.000302982	0.0381909	BMgn010460|BMgn005757|BMgn013368|BMgn005756
GO:0019992	diacylglycerol binding	MF	5	5	0.000335207	0.0412222	BMgn001562|BMgn001566|BMgn000790|BMgn013596|BMgn000406
GO:0007419	ventral cord development	BP	6	8	0.000385415	0.0462681	BMgn010239|BMgn001391|BMgn001392|BMgn008534|BMgn000888|BMgn005084
GO:0030424	axon	CC	9	16	0.00040825	0.0478697	BMgn012048|BMgn000570|BMgn008201|BMgn006511|BMgn002952|BMgn002949|BMgn008321|BMgn012049|BMgn000888
GO:0043547	positive regulation of GTPase activity	BP	22	67	0.000419618	0.0480845	BMgn002388|BMgn007931|BMgn005973|BMgn002387|BMgn000535|BMgn002490|BMgn007932|BMgn009147|BMgn002672|BMgn007203|BMgn004599|BMgn002142|BMgn002141|BMgn002143|BMgn012269|BMgn005974|BMgn009603|BMgn000379|BMgn008326|BMgn007202|BMgn005497|BMgn002390
GO:0051260	protein homooligomerization	BP	10	17	0.000438744	0.0491588	BMgn009076|BMgn009079|BMgn009081|BMgn003850|BMgn013355|BMgn011425|BMgn009078|BMgn009077|BMgn009080|BMgn003851
GO:0016020	membrane	CC	93	419	0.000587674	0.0644142	BMgn004470|BMgn008597|BMgn000564|BMgn005031|BMgn001961|BMgn000089|BMgn003814|BMgn011875|BMgn006158|BMgn004481|BMgn003218|BMgn009865|BMgn004897|BMgn004461|BMgn002722|BMgn008235|BMgn016145|BMgn012513|BMgn002134|BMgn011037|BMgn011280|BMgn014568|BMgn011038|BMgn002587|BMgn002387|BMgn002344|BMgn002621|BMgn005030|BMgn013762|BMgn002449|BMgn004703|BMgn010427|BMgn013730|BMgn012832|BMgn005133|BMgn000295|BMg…
GO:0007464	R3/R4 cell fate commitment	BP	6	8	0.000622971	0.0655621	BMgn010239|BMgn000467|BMgn000031|BMgn000148|BMgn001391|BMgn001392
GO:0048841	regulation of axon extension involved in axon guidance	BP	4	4	0.000624153	0.0655621	BMgn002949|BMgn012048|BMgn012049|BMgn002952
GO:0005184	neuropeptide hormone activity	MF	8	13	0.000718805	0.0739636	BMgn005369|BMgn017379|BMgn004168|BMgn014377|BMgn002390|BMgn002280|BMgn009606|BMgn011850
GO:0098655	cation transmembrane transport	BP	10	24	0.000907012	0.0914631	BMgn003716|BMgn003529|BMgn005915|BMgn012445|BMgn012416|BMgn012422|BMgn002556|BMgn003715|BMgn005800|BMgn012561
GO:0031594	neuromuscular junction	CC	8	13	0.000997907	0.0986558	BMgn004748|BMgn004843|BMgn001995|BMgn008321|BMgn007897|BMgn013427|BMgn010781|BMgn001996
GO:0008582	regulation of synaptic growth at neuromuscular junction	BP	6	8	0.00113106	0.10967	BMgn009766|BMgn005749|BMgn000767|BMgn002928|BMgn003012|BMgn005748
GO:0007412	axon target recognition	BP	5	6	0.00117761	0.112028	BMgn005254|BMgn002949|BMgn012048|BMgn012049|BMgn002952
GO:0035725	sodium ion transmembrane transport	BP	10	23	0.00187622	0.17199	BMgn004118|BMgn001557|BMgn011700|BMgn011831|BMgn001978|BMgn004794|BMgn001977|BMgn004117|BMgn005058|BMgn004795
GO:0015846	polyamine transport	BP	3	3	0.00193879	0.17199	BMgn013465|BMgn000927|BMgn010513
GO:0004890	GABA-A receptor activity	MF	4	5	0.00194435	0.17199	BMgn013690|BMgn007598|BMgn000641|BMgn000568
GO:0007214	gamma-aminobutyric acid signaling pathway	BP	4	5	0.00194435	0.17199	BMgn013690|BMgn007598|BMgn000641|BMgn000568
GO:0008306	associative learning	BP	3	3	0.00237645	0.206587	BMgn004748|BMgn006593|BMgn000697
GO:0072499	photoreceptor cell axon guidance	BP	4	5	0.00276077	0.235929	BMgn004578|BMgn008321|BMgn014065|BMgn003012
GO:1902476	chloride transmembrane transport	BP	4	6	0.00292773	0.246027	BMgn003630|BMgn001472|BMgn003629|BMgn007141
GO:0005234	extracellular-glutamate-gated ion channel activity	MF	8	20	0.00319138	0.263786	BMgn009597|BMgn000645|BMgn011691|BMgn011528|BMgn000401|BMgn010135|BMgn009564|BMgn000567
GO:0045463	R8 cell development	BP	3	3	0.00352053	0.286299	BMgn010239|BMgn002949|BMgn002952
GO:0031290	retinal ganglion cell axon guidance	BP	4	5	0.00367141	0.293711	BMgn002949|BMgn012048|BMgn012049|BMgn002952
GO:0050793	regulation of developmental process	BP	3	3	0.00375784	0.293711	BMgn003353|BMgn007929|BMgn002234
GO:0005667	transcription factor complex	CC	55	236	0.00378643	0.293711	BMgn004680|BMgn000450|BMgn011837|BMgn000449|BMgn016161|BMgn004050|BMgn008970|BMgn009545|BMgn000031|BMgn011098|BMgn000716|BMgn005253|BMgn003078|BMgn002915|BMgn009432|BMgn004490|BMgn002463|BMgn005627|BMgn017428|BMgn007471|BMgn002234|BMgn004351|BMgn000492|BMgn000498|BMgn008092|BMgn010221|BMgn010833|BMgn003821|BMgn012229|BMgn012359|BMgn000762|BMgn010490|BMgn005254|BMgn002238|BMgn007897|BMgn008456|BMg…
GO:0005622	intracellular	CC	66	307	0.0039786	0.303941	BMgn002388|BMgn009301|BMgn012087|BMgn009604|BMgn005526|BMgn011875|BMgn004481|BMgn002832|BMgn005974|BMgn000379|BMgn007202|BMgn013257|BMgn011280|BMgn006792|BMgn000081|BMgn002387|BMgn009300|BMgn007932|BMgn003982|BMgn016232|BMgn009601|BMgn004703|BMgn013597|BMgn000406|BMgn012832|BMgn000666|BMgn008560|BMgn001172|BMgn010713|BMgn002197|BMgn000965|BMgn006956|BMgn014339|BMgn009602|BMgn010943|BMgn010125|BMg…
GO:0008307	structural constituent of muscle	MF	4	5	0.00406305	0.305759	BMgn001224|BMgn011098|BMgn005749|BMgn005748
GO:0003333	amino acid transmembrane transport	BP	9	23	0.00422106	0.31298	BMgn012287|BMgn010801|BMgn012286|BMgn013465|BMgn012288|BMgn005432|BMgn007713|BMgn013355|BMgn005373
GO:0048036	central complex development	BP	3	3	0.00477567	0.347169	BMgn000888|BMgn009545|BMgn014065
GO:0006812	cation transport	BP	13	40	0.0048879	0.347169	BMgn011950|BMgn003630|BMgn001552|BMgn011830|BMgn003046|BMgn001074|BMgn011832|BMgn004570|BMgn013257|BMgn011949|BMgn002753|BMgn007428|BMgn003629
GO:0007187	G-protein coupled receptor signaling pathway, coupled to cyclic nucleotide second messenger	BP	28	119	0.00501477	0.347169	BMgn005910|BMgn008802|BMgn012112|BMgn008273|BMgn004428|BMgn010882|BMgn010793|BMgn016059|BMgn010995|BMgn006593|BMgn013762|BMgn002735|BMgn002244|BMgn005707|BMgn009039|BMgn010821|BMgn002506|BMgn011067|BMgn002458|BMgn010241|BMgn010894|BMgn002442|BMgn008272|BMgn002733|BMgn012745|BMgn002287|BMgn002325|BMgn008039
GO:0070593	dendrite self-avoidance	BP	3	3	0.00502827	0.347169	BMgn000467|BMgn012620|BMgn000466
GO:0008343	adult feeding behavior	BP	5	8	0.00504825	0.347169	BMgn014255|BMgn014260|BMgn014262|BMgn014261|BMgn014256
GO:0015171	amino acid transmembrane transporter activity	MF	8	19	0.0050953	0.347169	BMgn012287|BMgn010801|BMgn012286|BMgn012288|BMgn005432|BMgn007713|BMgn013355|BMgn005373
GO:0001956	positive regulation of neurotransmitter secretion	BP	3	3	0.00543385	0.354531	BMgn011740|BMgn011739|BMgn011738
GO:2000809	positive regulation of synaptic vesicle clustering	BP	3	3	0.00543385	0.354531	BMgn011740|BMgn011739|BMgn011738
GO:0043195	terminal bouton	CC	6	11	0.00555629	0.354531	BMgn001566|BMgn005749|BMgn000943|BMgn013427|BMgn010781|BMgn005748
GO:0001518	voltage-gated sodium channel complex	CC	3	3	0.00556693	0.354531	BMgn004118|BMgn004117|BMgn001557
GO:0005248	voltage-gated sodium channel activity	MF	3	3	0.00556693	0.354531	BMgn004118|BMgn004117|BMgn001557
GO:0004143	diacylglycerol kinase activity	MF	4	6	0.00569557	0.354531	BMgn013597|BMgn003299|BMgn001172|BMgn013596
GO:0007205	protein kinase C-activating G-protein coupled receptor signaling pathway	BP	4	6	0.00569557	0.354531	BMgn013597|BMgn003299|BMgn001172|BMgn013596
GO:0003700	sequence-specific DNA binding transcription factor activity	MF	42	176	0.00603416	0.35979	BMgn004680|BMgn000450|BMgn011837|BMgn000449|BMgn008970|BMgn000031|BMgn011098|BMgn000716|BMgn005253|BMgn003078|BMgn002915|BMgn004490|BMgn002463|BMgn005627|BMgn007471|BMgn017428|BMgn002234|BMgn004351|BMgn000498|BMgn008092|BMgn010221|BMgn010833|BMgn012229|BMgn000762|BMgn010490|BMgn005254|BMgn008456|BMgn005634|BMgn008971|BMgn012897|BMgn011356|BMgn004367|BMgn002672|BMgn012234|BMgn011510|BMgn003704|BMg…
GO:0016339	calcium-dependent cell-cell adhesion	BP	4	7	0.00617947	0.35979	BMgn002949|BMgn000467|BMgn002952|BMgn000466
GO:0016318	ommatidial rotation	BP	4	7	0.00617947	0.35979	BMgn002949|BMgn000467|BMgn002952|BMgn000466
GO:0008347	glial cell migration	BP	4	5	0.00622282	0.35979	BMgn010239|BMgn004843|BMgn009545|BMgn009611
GO:0006813	potassium ion transport	BP	7	17	0.00631616	0.35979	BMgn012368|BMgn001472|BMgn006059|BMgn006062|BMgn006058|BMgn005058|BMgn006099
GO:0061331	epithelial cell proliferation involved in Malpighian tubule morphogenesis	BP	3	3	0.0063592	0.35979	BMgn001392|BMgn010239|BMgn001391
GO:0004383	guanylate cyclase activity	MF	8	18	0.00641813	0.35979	BMgn002197|BMgn009299|BMgn009301|BMgn010125|BMgn009300|BMgn009302|BMgn003982|BMgn010713
GO:0006182	cGMP biosynthetic process	BP	8	18	0.00641813	0.35979	BMgn002197|BMgn009299|BMgn009301|BMgn010125|BMgn009300|BMgn009302|BMgn003982|BMgn010713
GO:0048854	brain morphogenesis	BP	4	5	0.00642228	0.35979	BMgn000031|BMgn000148|BMgn009545|BMgn009432
GO:0048813	dendrite morphogenesis	BP	12	35	0.00654264	0.360003	BMgn000467|BMgn000762|BMgn001637|BMgn014065|BMgn000466|BMgn016161|BMgn000031|BMgn007471|BMgn007702|BMgn004351|BMgn000148|BMgn009611
GO:0007521	muscle cell fate determination	BP	3	3	0.00656888	0.360003	BMgn010239|BMgn010833|BMgn013872
GO:0005245	voltage-gated calcium channel activity	MF	5	8	0.00669754	0.361719	BMgn007008|BMgn013346|BMgn013345|BMgn013344|BMgn012784
GO:0055037	recycling endosome	CC	6	12	0.00680885	0.361719	BMgn001995|BMgn006221|BMgn002449|BMgn004666|BMgn001996|BMgn012081
GO:0007615	anesthesia-resistant memory	BP	3	3	0.00681541	0.361719	BMgn010239|BMgn001703|BMgn002928
GO:0016192	vesicle-mediated transport	BP	14	47	0.00692225	0.363396	BMgn005466|BMgn011341|BMgn008561|BMgn016494|BMgn011339|BMgn000295|BMgn005526|BMgn005059|BMgn004666|BMgn010205|BMgn008563|BMgn002449|BMgn009760|BMgn014596
GO:0005057	receptor signaling protein activity	MF	3	4	0.00710499	0.363396	BMgn000379|BMgn000467|BMgn000466
GO:0008406	gonad development	BP	5	10	0.00710862	0.363396	BMgn000031|BMgn000148|BMgn003229|BMgn000888|BMgn009611
GO:0006855	drug transmembrane transport	BP	4	6	0.0071353	0.363396	BMgn012688|BMgn012198|BMgn013466|BMgn012148
GO:0051124	synaptic growth at neuromuscular junction	BP	5	9	0.00723951	0.364938	BMgn004748|BMgn012048|BMgn012049|BMgn010781|BMgn006202
GO:0005230	extracellular ligand-gated ion channel activity	MF	7	17	0.00731034	0.364938	BMgn004624|BMgn012504|BMgn013690|BMgn007598|BMgn000641|BMgn000568|BMgn008720
GO:0016199	axon midline choice point recognition	BP	5	8	0.00760152	0.375224	BMgn000031|BMgn000148|BMgn008321|BMgn008201|BMgn009611
GO:0005615	extracellular space	CC	31	114	0.00766523	0.375224	BMgn014205|BMgn012938|BMgn011968|BMgn011970|BMgn017616|BMgn011969|BMgn001981|BMgn011930|BMgn006306|BMgn011928|BMgn014497|BMgn017562|BMgn011926|BMgn009592|BMgn014495|BMgn014498|BMgn006305|BMgn011929|BMgn011971|BMgn006304|BMgn011972|BMgn017454|BMgn017614|BMgn014496|BMgn015752|BMgn009464|BMgn013904|BMgn017455|BMgn014494|BMgn012294|BMgn015753
GO:0007465	R7 cell fate commitment	BP	4	6	0.00796583	0.38619	BMgn001392|BMgn005084|BMgn001703|BMgn001391
GO:0043052	thermotaxis	BP	3	4	0.00856553	0.411309	BMgn002275|BMgn001988|BMgn010407
GO:0046039	GTP metabolic process	BP	8	19	0.00865091	0.41149	BMgn002197|BMgn009299|BMgn009301|BMgn010125|BMgn009300|BMgn009302|BMgn003982|BMgn010713
GO:0048790	maintenance of presynaptic active zone structure	BP	3	3	0.00873404	0.411561	BMgn000454|BMgn000295|BMgn008321
GO:0008049	male courtship behavior	BP	5	8	0.00915707	0.4275	BMgn005749|BMgn002928|BMgn005084|BMgn014065|BMgn005748
GO:0050770	regulation of axonogenesis	BP	4	7	0.00959903	0.444021	BMgn000379|BMgn000467|BMgn000378|BMgn000466
GO:0004935	adrenergic receptor activity	MF	3	4	0.00987243	0.452517	BMgn002287|BMgn010241|BMgn010793
GO:0048675	axon extension	BP	4	7	0.0100616	0.457033	BMgn013427|BMgn014065|BMgn010407|BMgn003851
GO:0005871	kinesin complex	CC	10	29	0.010282	0.462876	BMgn000570|BMgn003620|BMgn006877|BMgn003619|BMgn003594|BMgn007455|BMgn003593|BMgn007456|BMgn006809|BMgn007454
GO:0007416	synapse assembly	BP	5	9	0.0104434	0.465978	BMgn004578|BMgn002185|BMgn005084|BMgn003218|BMgn006556
GO:0007417	central nervous system development	BP	7	15	0.0106889	0.472748	BMgn008285|BMgn016161|BMgn008559|BMgn007702|BMgn005083|BMgn002238|BMgn003078
GO:0030510	regulation of BMP signaling pathway	BP	3	3	0.0108359	0.475083	BMgn001995|BMgn009484|BMgn001996
GO:0048190	wing disc dorsal/ventral pattern formation	BP	4	5	0.011132	0.48386	BMgn010239|BMgn004843|BMgn009561|BMgn009560
GO:0007517	muscle organ development	BP	7	14	0.0114418	0.493073	BMgn011098|BMgn007471|BMgn014329|BMgn010833|BMgn009552|BMgn004351|BMgn001637
GO:0007050	cell cycle arrest	BP	6	13	0.0119393	0.510153	BMgn009237|BMgn004416|BMgn004414|BMgn004415|BMgn005043|BMgn016067
GO:0042676	compound eye cone cell fate commitment	BP	3	3	0.0124635	0.523696	BMgn010239|BMgn004843|BMgn005084
GO:0007269	neurotransmitter secretion	BP	6	14	0.012464	0.523696	BMgn005059|BMgn004747|BMgn008563|BMgn000309|BMgn000308|BMgn000295
GO:0008092	cytoskeletal protein binding	MF	5	10	0.0126199	0.525862	BMgn001371|BMgn005749|BMgn013427|BMgn009880|BMgn005748
GO:0016079	synaptic vesicle exocytosis	BP	5	9	0.0135706	0.543459	BMgn004578|BMgn005749|BMgn007812|BMgn010781|BMgn005748
GO:0008284	positive regulation of cell proliferation	BP	5	10	0.0149477	0.543459	BMgn010239|BMgn004843|BMgn010090|BMgn008723|BMgn009545
GO:0004861	cyclin-dependent protein serine/threonine kinase inhibitor activity	MF	3	4	0.0152077	0.543459	BMgn009237|BMgn005043|BMgn016067
GO:0098656	anion transmembrane transport	BP	2	2	0.0154094	0.543459	BMgn012368|BMgn006005
GO:0008381	mechanically-gated ion channel activity	MF	2	2	0.0154094	0.543459	BMgn003145|BMgn003144
GO:0008038	neuron recognition	BP	2	2	0.0154094	0.543459	BMgn000888|BMgn012092
GO:0004946	bombesin receptor activity	MF	2	2	0.0154094	0.543459	BMgn009039|BMgn008802
GO:0031989	bombesin receptor signaling pathway	BP	2	2	0.0154094	0.543459	BMgn009039|BMgn008802
GO:0001507	acetylcholine catabolic process in synaptic cleft	BP	2	2	0.0154094	0.543459	BMgn003320|BMgn015522
GO:0003990	acetylcholinesterase activity	MF	2	2	0.0154094	0.543459	BMgn003320|BMgn015522
GO:0050803	regulation of synapse structure and activity	BP	2	2	0.0154094	0.543459	BMgn000379|BMgn000378
GO:0050774	negative regulation of dendrite morphogenesis	BP	2	2	0.0154094	0.543459	BMgn002949|BMgn002952
GO:0035230	cytoneme	CC	2	2	0.0154094	0.543459	BMgn004578|BMgn014065
GO:0008332	low voltage-gated calcium channel activity	MF	2	2	0.0154094	0.543459	BMgn007009|BMgn007897
GO:0008261	allatostatin receptor activity	MF	2	2	0.0154094	0.543459	BMgn005707|BMgn009039
GO:0004989	octopamine receptor activity	MF	2	2	0.0154102	0.543459	BMgn011067|BMgn002326
GO:0005892	acetylcholine-gated channel complex	CC	2	2	0.0154376	0.543459	BMgn012445|BMgn012416
GO:0007271	synaptic transmission, cholinergic	BP	2	2	0.0154376	0.543459	BMgn012445|BMgn012416
GO:0008292	acetylcholine biosynthetic process	BP	2	2	0.0154697	0.543459	BMgn013465|BMgn013468
GO:0017153	sodium:dicarboxylate symporter activity	MF	2	2	0.0155721	0.543459	BMgn002753|BMgn010513
GO:0016765	transferase activity, transferring alkyl or aryl (other than methyl) groups	MF	2	2	0.0155967	0.543459	BMgn001279|BMgn011578
GO:0015379	potassium:chloride symporter activity	MF	2	2	0.0157352	0.543459	BMgn003630|BMgn003629
GO:0042043	neurexin family protein binding	MF	3	4	0.01584	0.543459	BMgn002184|BMgn002185|BMgn006202
GO:0048057	R3/R4 development	BP	2	2	0.015935	0.543459	BMgn000467|BMgn000466
GO:0051963	regulation of synapse assembly	BP	2	2	0.015935	0.543459	BMgn000467|BMgn000466
GO:0008142	oxysterol binding	MF	2	2	0.0160338	0.543459	BMgn005807|BMgn004176
GO:0007528	neuromuscular junction development	BP	4	7	0.0160704	0.543459	BMgn003218|BMgn006409|BMgn011393|BMgn002185
GO:0004993	serotonin receptor activity	MF	2	2	0.016168	0.543459	BMgn002325|BMgn010821
GO:0007210	serotonin receptor signaling pathway	BP	2	2	0.016168	0.543459	BMgn002325|BMgn010821
GO:0004689	phosphorylase kinase activity	MF	2	2	0.0164225	0.544752	BMgn013171|BMgn003008
GO:0005964	phosphorylase kinase complex	CC	2	2	0.0164225	0.544752	BMgn013171|BMgn003008
GO:0005890	sodium:potassium-exchanging ATPase complex	CC	5	11	0.0172841	0.565759	BMgn006059|BMgn006062|BMgn006058|BMgn005058|BMgn006099
GO:0051205	protein insertion into membrane	BP	2	2	0.0174507	0.565759	BMgn016733|BMgn001464
GO:0005355	glucose transmembrane transporter activity	MF	3	5	0.0175059	0.565759	BMgn013928|BMgn006273|BMgn003740
GO:0002027	regulation of heart rate	BP	2	2	0.0176869	0.565759	BMgn007897|BMgn011850
GO:0015238	drug transmembrane transporter activity	MF	3	4	0.0179275	0.565759	BMgn012198|BMgn013466|BMgn012148
GO:0004871	signal transducer activity	MF	14	50	0.0180954	0.565759	BMgn001610|BMgn009604|BMgn004360|BMgn004020|BMgn000485|BMgn000600|BMgn009603|BMgn010205|BMgn000498|BMgn016360|BMgn002591|BMgn005490|BMgn003218|BMgn003821
GO:0008355	olfactory learning	BP	6	14	0.0181498	0.565759	BMgn001703|BMgn008201|BMgn005749|BMgn011068|BMgn003218|BMgn005748
GO:0007613	memory	BP	4	7	0.0185388	0.565759	BMgn002275|BMgn008201|BMgn005749|BMgn005748
GO:0006355	regulation of transcription, DNA-templated	BP	70	330	0.0185652	0.565759	BMgn010810|BMgn013947|BMgn013948|BMgn006838|BMgn000449|BMgn003895|BMgn000031|BMgn000761|BMgn000716|BMgn005253|BMgn013539|BMgn002915|BMgn004490|BMgn005083|BMgn009672|BMgn006766|BMgn005627|BMgn007471|BMgn002234|BMgn001392|BMgn010221|BMgn013855|BMgn012229|BMgn013198|BMgn005634|BMgn008971|BMgn010694|BMgn012897|BMgn002127|BMgn014283|BMgn012234|BMgn001391|BMgn008915|BMgn005085|BMgn013352|BMgn009650|BMg…
GO:0007154	cell communication	BP	3	5	0.0188274	0.565759	BMgn000578|BMgn004795|BMgn004794
GO:0031325	positive regulation of cellular metabolic process	BP	2	2	0.0190244	0.565759	BMgn014446|BMgn002032
GO:0008227	G-protein coupled amine receptor activity	MF	2	2	0.019079	0.565759	BMgn002244|BMgn000697
GO:0010579	positive regulation of adenylate cyclase activity involved in G-protein coupled receptor signaling pathway	BP	2	2	0.01908	0.565759	BMgn002326|BMgn000697
GO:0001591	dopamine neurotransmitter receptor activity, coupled via Gi/Go	MF	2	2	0.0191585	0.565759	BMgn008272|BMgn008273
GO:0004977	melanocortin receptor activity	MF	2	2	0.0191585	0.565759	BMgn008272|BMgn008273
GO:0007212	dopamine receptor signaling pathway	BP	2	2	0.0191585	0.565759	BMgn008272|BMgn008273
GO:0005516	calmodulin binding	MF	7	19	0.0191786	0.565759	BMgn001566|BMgn001530|BMgn008321|BMgn013171|BMgn000408|BMgn008563|BMgn003008
GO:0001588	dopamine neurotransmitter receptor activity, coupled via Gs	MF	2	2	0.0191878	0.565759	BMgn002275|BMgn000697
GO:0071329	cellular response to sucrose stimulus	BP	2	2	0.0191878	0.565759	BMgn002275|BMgn000697
GO:0007409	axonogenesis	BP	4	7	0.0197971	0.580331	BMgn007835|BMgn005083|BMgn007832|BMgn013309
GO:0005886	plasma membrane	CC	49	242	0.0203366	0.5927	BMgn000943|BMgn008534|BMgn012087|BMgn007598|BMgn007958|BMgn003460|BMgn010882|BMgn010793|BMgn012368|BMgn013368|BMgn006590|BMgn012085|BMgn005084|BMgn014065|BMgn000568|BMgn010241|BMgn010894|BMgn003353|BMgn016032|BMgn007141|BMgn012049|BMgn003740|BMgn012086|BMgn008039|BMgn012048|BMgn009789|BMgn002051|BMgn012620|BMgn009484|BMgn013309|BMgn015522|BMgn008720|BMgn014128|BMgn004624|BMgn000641|BMgn000645|BMg…
GO:0008356	asymmetric cell division	BP	3	4	0.0207773	0.599946	BMgn010239|BMgn004843|BMgn005083
GO:0005432	calcium:sodium antiporter activity	MF	2	2	0.020914	0.599946	BMgn004795|BMgn004794
GO:0005158	insulin receptor binding	MF	3	5	0.021113	0.599946	BMgn008817|BMgn010663|BMgn001370
GO:0005899	insulin receptor complex	CC	3	5	0.021113	0.599946	BMgn008817|BMgn010663|BMgn001370
GO:0048812	neuron projection morphogenesis	BP	7	18	0.0211801	0.599946	BMgn000570|BMgn005059|BMgn009561|BMgn009880|BMgn009560|BMgn002244|BMgn003353
GO:0007628	adult walking behavior	BP	3	4	0.0219083	0.614346	BMgn002928|BMgn009545|BMgn006202
GO:0008081	phosphoric diester hydrolase activity	MF	3	5	0.0219322	0.614346	BMgn009601|BMgn009602|BMgn011531
GO:0031225	anchored component of membrane	CC	5	11	0.0220646	0.61464	BMgn015522|BMgn003353|BMgn002050|BMgn002051|BMgn011789
GO:0031982	vesicle	CC	3	5	0.0230154	0.637601	BMgn002449|BMgn005115|BMgn004666
GO:0045196	establishment or maintenance of neuroblast polarity	BP	3	4	0.0242342	0.667699	BMgn008285|BMgn006556|BMgn002234
GO:0070983	dendrite guidance	BP	3	5	0.0246082	0.674318	BMgn013872|BMgn005084|BMgn008201
GO:0004000	adenosine deaminase activity	MF	4	7	0.0255181	0.690159	BMgn003265|BMgn012195|BMgn012196|BMgn012938
GO:0005221	intracellular cyclic nucleotide activated cation channel activity	MF	2	2	0.0255969	0.690159	BMgn013257|BMgn003046
GO:0019935	cyclic-nucleotide-mediated signaling	BP	2	2	0.0255969	0.690159	BMgn013257|BMgn003046
GO:0007016	cytoskeletal anchoring at plasma membrane	BP	4	9	0.0263253	0.706023	BMgn001370|BMgn013427|BMgn001224|BMgn004360
GO:0048789	cytoskeletal matrix organization at active zone	BP	2	2	0.0269077	0.717822	BMgn000454|BMgn000295
GO:0016082	synaptic vesicle priming	BP	2	2	0.0271623	0.720802	BMgn011706|BMgn001566
GO:0004501	ecdysone 20-monooxygenase activity	MF	2	2	0.0275062	0.726105	BMgn010239|BMgn017528
GO:0008273	calcium, potassium:sodium antiporter activity	MF	2	2	0.027894	0.729304	BMgn001977|BMgn001978
GO:0007295	growth of a germarium-derived egg chamber	BP	2	2	0.0279166	0.729304	BMgn010239|BMgn004666
GO:0008327	methyl-CpG binding	MF	2	2	0.0281748	0.731233	BMgn007702|BMgn016161
GO:0030178	negative regulation of Wnt signaling pathway	BP	4	8	0.0282805	0.731233	BMgn000467|BMgn008201|BMgn000466|BMgn012214
GO:2000331	regulation of terminal button organization	BP	3	5	0.0287182	0.734409	BMgn004748|BMgn000570|BMgn002928
GO:0009950	dorsal/ventral axis specification	BP	3	5	0.0288643	0.734409	BMgn004843|BMgn017331|BMgn007897
GO:0046331	lateral inhibition	BP	15	53	0.0289742	0.734409	BMgn006511|BMgn002238|BMgn002928|BMgn000406|BMgn004578|BMgn013309|BMgn006422|BMgn004843|BMgn010239|BMgn008285|BMgn010088|BMgn004666|BMgn013596|BMgn006421|BMgn009611
GO:0005249	voltage-gated potassium channel activity	MF	6	15	0.0290213	0.734409	BMgn003850|BMgn009076|BMgn007794|BMgn008559|BMgn008560|BMgn000686
GO:0005250	A-type (transient outward) potassium channel activity	MF	2	2	0.0291316	0.734409	BMgn013356|BMgn013355
GO:0007619	courtship behavior	BP	2	2	0.0298597	0.745311	BMgn008559|BMgn003851
GO:0048150	behavioral response to ether	BP	2	2	0.0298597	0.745311	BMgn008559|BMgn003851
GO:0035003	subapical complex	CC	4	7	0.0302979	0.745381	BMgn010239|BMgn004843|BMgn008285|BMgn006556
GO:0007270	neuron-neuron synaptic transmission	BP	2	2	0.0306227	0.745381	BMgn001392|BMgn001391
GO:0007462	R1/R6 cell fate commitment	BP	2	2	0.0306227	0.745381	BMgn001392|BMgn001391
GO:0007503	fat body development	BP	2	2	0.0306227	0.745381	BMgn001392|BMgn001391
GO:0021782	glial cell development	BP	2	2	0.0306227	0.745381	BMgn001392|BMgn001391
GO:0046872	metal ion binding	MF	101	555	0.0307495	0.745381	BMgn003672|BMgn002388|BMgn013608|BMgn003070|BMgn004989|BMgn003159|BMgn009014|BMgn010718|BMgn000309|BMgn006973|BMgn001981|BMgn001689|BMgn012316|BMgn003094|BMgn013597|BMgn000406|BMgn004748|BMgn010372|BMgn014556|BMgn010850|BMgn014446|BMgn000605|BMgn012052|BMgn007531|BMgn004775|BMgn001681|BMgn007329|BMgn004593|BMgn006806|BMgn013578|BMgn004020|BMgn006943|BMgn004747|BMgn015050|BMgn005001|BMgn009008|BMg…
GO:0007632	visual behavior	BP	2	2	0.0312074	0.750036	BMgn007957|BMgn007897
GO:0001558	regulation of cell growth	BP	2	2	0.0315366	0.750036	BMgn008174|BMgn006409
GO:0005520	insulin-like growth factor binding	MF	2	2	0.0315366	0.750036	BMgn008174|BMgn006409
GO:0016942	insulin-like growth factor binding protein complex	CC	2	2	0.0315366	0.750036	BMgn008174|BMgn006409
GO:0030833	regulation of actin filament polymerization	BP	3	5	0.0322062	0.762364	BMgn001995|BMgn001996|BMgn007932
GO:0040012	regulation of locomotion	BP	2	2	0.0327126	0.762402	BMgn004748|BMgn002928
GO:1900073	regulation of neuromuscular synaptic transmission	BP	2	2	0.0327126	0.762402	BMgn004748|BMgn002928
GO:1900244	positive regulation of synaptic vesicle endocytosis	BP	2	2	0.0327126	0.762402	BMgn004748|BMgn002928
GO:0016319	mushroom body development	BP	9	29	0.0328652	0.762402	BMgn004843|BMgn000467|BMgn014065|BMgn009670|BMgn000466|BMgn009432|BMgn007932|BMgn000888|BMgn009545
GO:0035235	ionotropic glutamate receptor signaling pathway	BP	7	23	0.0329638	0.762402	BMgn009597|BMgn011691|BMgn011528|BMgn000401|BMgn010135|BMgn009564|BMgn000567
GO:0035155	negative regulation of terminal cell fate specification, open tracheal system	BP	2	2	0.0335991	0.772304	BMgn010239|BMgn010407
GO:0030431	sleep	BP	3	5	0.0336983	0.772304	BMgn010460|BMgn009080|BMgn008563
GO:0007367	segment polarity determination	BP	3	6	0.0350362	0.790284	BMgn000467|BMgn000466|BMgn002053
GO:0005763	mitochondrial small ribosomal subunit	CC	6	15	0.0351647	0.790284	BMgn006275|BMgn008675|BMgn005530|BMgn003586|BMgn010841|BMgn013513
GO:0004884	ecdysteroid hormone receptor activity	MF	2	2	0.0353519	0.790284	BMgn006766|BMgn006765
GO:0005496	steroid binding	MF	2	2	0.0353519	0.790284	BMgn006766|BMgn006765
GO:0035076	ecdysone receptor-mediated signaling pathway	BP	2	2	0.0353519	0.790284	BMgn006766|BMgn006765
GO:0030241	skeletal muscle myosin thick filament assembly	BP	2	2	0.0354233	0.790284	BMgn011098|BMgn008563
GO:0005001	transmembrane receptor protein tyrosine phosphatase activity	MF	2	2	0.036423	0.798479	BMgn012048|BMgn012049
GO:0032093	SAM domain binding	MF	2	2	0.036423	0.798479	BMgn012048|BMgn012049
GO:1903386	negative regulation of homophilic cell adhesion	BP	2	2	0.036423	0.798479	BMgn012048|BMgn012049
GO:0030672	synaptic vesicle membrane	CC	2	2	0.0365624	0.798479	BMgn010643|BMgn000943
GO:0040008	regulation of growth	BP	2	2	0.0365824	0.798479	BMgn010239|BMgn012954
GO:0007314	oocyte anterior/posterior axis specification	BP	3	4	0.0369323	0.802641	BMgn010239|BMgn004843|BMgn006556
GO:0043401	steroid hormone mediated signaling pathway	BP	8	25	0.0376984	0.814444	BMgn006766|BMgn006765|BMgn006838|BMgn000716|BMgn001391|BMgn003895|BMgn001392|BMgn013855
GO:0045476	nurse cell apoptotic process	BP	2	2	0.0377985	0.814444	BMgn000031|BMgn000148
GO:0016013	syntrophin complex	CC	2	2	0.0384477	0.821413	BMgn005749|BMgn005748
GO:0071632	optomotor response	BP	2	2	0.0384477	0.821413	BMgn005749|BMgn005748
GO:0044267	cellular protein metabolic process	BP	3	5	0.0398148	0.84703	BMgn003897|BMgn005304|BMgn012214
GO:0008331	high voltage-gated calcium channel activity	MF	2	2	0.0411787	0.861823	BMgn013402|BMgn007897
GO:0070509	calcium ion import	BP	2	2	0.0411787	0.861823	BMgn007009|BMgn013402
GO:0007616	long-term memory	BP	5	13	0.0417251	0.861823	BMgn010239|BMgn000031|BMgn001703|BMgn011068|BMgn002928
GO:0005509	calcium ion binding	MF	40	199	0.0420261	0.861823	BMgn012280|BMgn002952|BMgn003504|BMgn000564|BMgn006743|BMgn000932|BMgn002485|BMgn006444|BMgn008563|BMgn004415|BMgn009611|BMgn000467|BMgn009560|BMgn014065|BMgn004578|BMgn002773|BMgn000600|BMgn011580|BMgn013109|BMgn011337|BMgn012092|BMgn007989|BMgn003374|BMgn007897|BMgn001256|BMgn001557|BMgn003503|BMgn004414|BMgn004416|BMgn007929|BMgn013730|BMgn002949|BMgn003819|BMgn009913|BMgn009871|BMgn009561|BMg…
GO:0009190	cyclic nucleotide biosynthetic process	BP	5	10	0.0423006	0.861823	BMgn006553|BMgn002066|BMgn009865|BMgn002064|BMgn014568
GO:0016849	phosphorus-oxygen lyase activity	MF	5	10	0.0423006	0.861823	BMgn006553|BMgn002066|BMgn009865|BMgn002064|BMgn014568
GO:0007362	terminal region determination	BP	2	3	0.0424061	0.861823	BMgn013872|BMgn008201
GO:0043083	synaptic cleft	CC	2	3	0.0424061	0.861823	BMgn003320|BMgn015522
GO:0004504	peptidylglycine monooxygenase activity	MF	2	3	0.0424061	0.861823	BMgn001905|BMgn002587
GO:0006518	peptide metabolic process	BP	2	3	0.0424061	0.861823	BMgn001905|BMgn002587
GO:0070098	chemokine-mediated signaling pathway	BP	2	3	0.0424062	0.861823	BMgn005910|BMgn008039
GO:0005911	cell-cell junction	CC	4	10	0.0425613	0.861823	BMgn002949|BMgn000467|BMgn000466|BMgn002952
GO:1900074	negative regulation of neuromuscular synaptic transmission	BP	2	3	0.0428887	0.864979	BMgn013427|BMgn003012
GO:0006509	membrane protein ectodomain proteolysis	BP	2	2	0.0434747	0.873304	BMgn002874|BMgn001428
GO:0043565	sequence-specific DNA binding	MF	45	198	0.0438023	0.873811	BMgn010810|BMgn000450|BMgn013947|BMgn006765|BMgn013948|BMgn011837|BMgn006838|BMgn000449|BMgn003895|BMgn003265|BMgn000761|BMgn010809|BMgn000716|BMgn002915|BMgn009672|BMgn006766|BMgn007471|BMgn008092|BMgn001392|BMgn010221|BMgn010833|BMgn012229|BMgn013198|BMgn000762|BMgn012021|BMgn010490|BMgn002238|BMgn008456|BMgn000081|BMgn010035|BMgn010694|BMgn011356|BMgn002127|BMgn003208|BMgn014283|BMgn008559|BMg…
GO:0007033	vacuole organization	BP	2	3	0.0438465	0.873811	BMgn006243|BMgn015257
GO:0001881	receptor recycling	BP	2	2	0.0444577	0.882503	BMgn001995|BMgn001996
GO:0008188	neuropeptide receptor activity	MF	2	3	0.0446863	0.883563	BMgn002244|BMgn005707
GO:0043014	alpha-tubulin binding	MF	2	2	0.0478289	0.938733	BMgn005643|BMgn005644
GO:0015936	coenzyme A metabolic process	BP	2	3	0.047849	0.938733	BMgn003229|BMgn014446
GO:0046716	muscle cell cellular homeostasis	BP	2	3	0.0481229	0.940448	BMgn009403|BMgn003012
GO:0004879	ligand-activated sequence-specific DNA binding RNA polymerase II transcription factor activity	MF	4	9	0.0493279	0.953223	BMgn001391|BMgn008559|BMgn001392|BMgn013855
GO:0004435	phosphatidylinositol phospholipase C activity	MF	3	6	0.0493437	0.953223	BMgn000600|BMgn009604|BMgn009603
GO:0046339	diacylglycerol metabolic process	BP	3	6	0.0493437	0.953223	BMgn000600|BMgn009604|BMgn009603

## Sheet: aquamarine.KEGG
#Term	Database	ID	Input number	Background number	P-Value	Corrected P-Value	Input	Hyperlink
Neuroactive ligand-receptor interaction	KEGG PATHWAY	bmor04080	31	68	1.86905e-10	1.94381e-08	BMgn012730|BMgn011691|BMgn010460|BMgn010995|BMgn002506|BMgn013368|BMgn012112|BMgn010135|BMgn010793|BMgn000568|BMgn000567|BMgn012745|BMgn000401|BMgn000641|BMgn001300|BMgn005707|BMgn002275|BMgn014128|BMgn009564|BMgn013690|BMgn011067|BMgn009597|BMgn007598|BMgn006593|BMgn008065|BMgn007166|BMgn008273|BMgn008272|BMgn011528|BMgn002287|BMgn004428	http://www.genome.jp/kegg-bin/show_pathway?bmor04080/bmor:100174935%09red/bmor:693055%09red/bmor:101736582%09red/bmor:100187568%09red/bmor:100187569%09red/bmor:101739021%09red/bmor:100101200%09red/bmor:101735379%09red/bmor:100187564%09red/bmor:100187566%09red/bmor:101738739%09red/bmor:101737141%09red/bmor:100141434%09red/bmor:100500929%09red/bmor:101738582%09red/bmor:100500925%09red/bmor:10050092…
Phosphatidylinositol signaling system	KEGG PATHWAY	bmor04070	14	42	0.000299971	0.0155985	BMgn000600|BMgn007291|BMgn009870|BMgn011939|BMgn009871|BMgn009604|BMgn012694|BMgn000033|BMgn013597|BMgn011602|BMgn010603|BMgn013392|BMgn003299|BMgn001172	http://www.genome.jp/kegg-bin/show_pathway?bmor04070/bmor:101745704%09red/bmor:100329155%09red/bmor:101741854%09red/bmor:101735646%09red/bmor:101743017%09red/bmor:101737944%09red/bmor:101743221%09red/bmor:101744623%09red/bmor:101740091%09red/bmor:101745288%09red/bmor:101741421%09red/bmor:101737247%09red/bmor:101741056%09red
Glycerophospholipid metabolism	KEGG PATHWAY	bmor00564	18	69	0.000553154	0.019176	BMgn008239|BMgn003299|BMgn016145|BMgn005057|BMgn001973|BMgn001972|BMgn012694|BMgn013468|BMgn001850|BMgn013597|BMgn012588|BMgn003819|BMgn007839|BMgn007242|BMgn015522|BMgn003320|BMgn004438|BMgn001172	http://www.genome.jp/kegg-bin/show_pathway?bmor00564/bmor:101745704%09red/bmor:101741580%09red/bmor:101745715%09red/bmor:101737501%09red/bmor:101741576%09red/bmor:101743075%09red/bmor:101737944%09red/bmor:101745288%09red/bmor:101744539%09red/bmor:692776%09red/bmor:101744895%09red/bmor:101736826%09red/bmor:101743623%09red/bmor:101736692%09red/bmor:692783%09red/bmor:101736953%09red/bmor:101745523%0…
mTOR signaling pathway	KEGG PATHWAY	bmor04150	11	44	0.00835783	0.208779	BMgn017562|BMgn008389|BMgn004703|BMgn017614|BMgn011929|BMgn012476|BMgn012293|BMgn012294|BMgn014495|BMgn011971|BMgn015752	http://www.genome.jp/kegg-bin/show_pathway?bmor04150/bmor:100169712%09red/bmor:100127024%09red/bmor:100169722%09red/bmor:100147697%09red/bmor:100169718%09red/bmor:100169708%09red/bmor:101747125%09red/bmor:100169656%09red/bmor:100146109%09red
FoxO signaling pathway	KEGG PATHWAY	bmor04068	14	66	0.0105862	0.208779	BMgn017562|BMgn008389|BMgn017614|BMgn009650|BMgn011929|BMgn012476|BMgn010490|BMgn012293|BMgn012294|BMgn014495|BMgn008092|BMgn011971|BMgn009712|BMgn015752	http://www.genome.jp/kegg-bin/show_pathway?bmor04068/bmor:100169712%09red/bmor:101738552%09red/bmor:100169722%09red/bmor:100529235%09red/bmor:100169718%09red/bmor:100169708%09red/bmor:101740791%09red/bmor:101747125%09red/bmor:100169656%09red/bmor:100147697%09red/bmor:100146109%09red/bmor:101742080%09red
Regulation of autophagy	KEGG PATHWAY	bmor04140	7	22	0.0120449	0.208779	BMgn006504|BMgn012321|BMgn011929|BMgn012293|BMgn012294|BMgn014495|BMgn004926	http://www.genome.jp/kegg-bin/show_pathway?bmor04140/bmor:100169712%09red/bmor:101740494%09red/bmor:100169708%09red/bmor:101744668%09red/bmor:101737622%09red/bmor:100146109%09red
ABC transporters	KEGG PATHWAY	bmor02010	7	24	0.0173687	0.258049	BMgn012789|BMgn014537|BMgn012688|BMgn010636|BMgn007221|BMgn000724|BMgn004187	http://www.genome.jp/kegg-bin/show_pathway?bmor02010/bmor:101735430%09red/bmor:101745183%09red/bmor:101743534%09red/bmor:101744996%09red/bmor:101742912%09red/bmor:101736702%09red/bmor:101740098%09red
Taurine and hypotaurine metabolism	KEGG PATHWAY	bmor00430	3	5	0.0283231	0.3682	BMgn003220|BMgn003219|BMgn010707	http://www.genome.jp/kegg-bin/show_pathway?bmor00430/bmor:101739372%09red/bmor:101746611%09red
Phototransduction - fly	KEGG PATHWAY	bmor04745	7	29	0.0374631	0.368227	BMgn009273|BMgn009870|BMgn009871|BMgn016360|BMgn013392|BMgn000408|BMgn000932	http://www.genome.jp/kegg-bin/show_pathway?bmor04745/bmor:101735306%09red/bmor:101741854%09red/bmor:100862836%09red/bmor:101744368%09red/bmor:101741421%09red/bmor:100462731%09red
Butanoate metabolism	KEGG PATHWAY	bmor00650	4	11	0.038961	0.368227	BMgn006823|BMgn016946|BMgn003220|BMgn003219	http://www.genome.jp/kegg-bin/show_pathway?bmor00650/bmor:101744102%09red/bmor:101740449%09red/bmor:101746611%09red
Terpenoid backbone biosynthesis	KEGG PATHWAY	bmor00900	6	23	0.0400496	0.368227	BMgn003229|BMgn001927|BMgn004897|BMgn014864|BMgn001279|BMgn013074	http://www.genome.jp/kegg-bin/show_pathway?bmor00900/bmor:732991%09red/bmor:101735415%09red/bmor:100101207%09red/bmor:100101206%09red/bmor:100101205%09red/bmor:100101204%09red
Glycerolipid metabolism	KEGG PATHWAY	bmor00561	10	51	0.0424877	0.368227	BMgn007242|BMgn001973|BMgn001972|BMgn001850|BMgn013597|BMgn000827|BMgn007839|BMgn003299|BMgn016145|BMgn001172	http://www.genome.jp/kegg-bin/show_pathway?bmor00561/bmor:101745704%09red/bmor:101745715%09red/bmor:101737944%09red/bmor:101745288%09red/bmor:101741580%09red/bmor:101741390%09red/bmor:101736826%09red/bmor:101737501%09red/bmor:101736953%09red/bmor:101736692%09red
Purine metabolism	KEGG PATHWAY	bmor00230	20	140	0.0772088	0.61767	BMgn009299|BMgn014139|BMgn010125|BMgn009302|BMgn006379|BMgn003982|BMgn004224|BMgn002064|BMgn002197|BMgn007436|BMgn012087|BMgn012086|BMgn009960|BMgn003315|BMgn001386|BMgn002066|BMgn000081|BMgn010713|BMgn009300|BMgn009301	http://www.genome.jp/kegg-bin/show_pathway?bmor00230/bmor:101744252%09red/bmor:101741248%09red/bmor:101738551%09red/bmor:101737606%09red/bmor:101741806%09red/bmor:101739209%09red/bmor:101741556%09red/bmor:100862777%09red/bmor:101744452%09red/bmor:101739615%09red/bmor:692963%09red/bmor:101742226%09red/bmor:101740270%09red/bmor:101743950%09red/bmor:101742254%09red/bmor:100642185%09red
Insect hormone biosynthesis	KEGG PATHWAY	bmor00981	5	22	0.0877173	0.651615	BMgn010239|BMgn010391|BMgn013994|BMgn017528|BMgn011708	http://www.genome.jp/kegg-bin/show_pathway?bmor00981/bmor:100286798%09red/bmor:100127102%09red/bmor:692445%09red/bmor:100307010%09red
Ether lipid metabolism	KEGG PATHWAY	bmor00565	6	30	0.0973006	0.674618	BMgn001973|BMgn001972|BMgn001850|BMgn005503|BMgn003819|BMgn004438	http://www.genome.jp/kegg-bin/show_pathway?bmor00565/bmor:101743623%09red/bmor:101736689%09red/bmor:101744895%09red/bmor:101736826%09red/bmor:101736953%09red/bmor:101736692%09red
Inositol phosphate metabolism	KEGG PATHWAY	bmor00562	7	39	0.112226	0.701418	BMgn000600|BMgn007291|BMgn011939|BMgn011602|BMgn000033|BMgn010603|BMgn009604	http://www.genome.jp/kegg-bin/show_pathway?bmor00562/bmor:101735646%09red/bmor:100329155%09red/bmor:101743017%09red/bmor:101737247%09red/bmor:101740091%09red/bmor:101743221%09red/bmor:101744623%09red
Protein processing in endoplasmic reticulum	KEGG PATHWAY	bmor04141	18	132	0.120573	0.701418	BMgn002485|BMgn010545|BMgn002188|BMgn016759|BMgn000564|BMgn010527|BMgn006819|BMgn002915|BMgn005229|BMgn000719|BMgn003153|BMgn006645|BMgn004515|BMgn014455|BMgn000199|BMgn006108|BMgn002570|BMgn009576	http://www.genome.jp/kegg-bin/show_pathway?bmor04141/bmor:692488%09red/bmor:101742474%09red/bmor:101736625%09red/bmor:101739750%09red/bmor:101744335%09red/bmor:101745402%09red/bmor:101746534%09red/bmor:100302619%09red/bmor:101746338%09red/bmor:100529210%09red/bmor:101737157%09red/bmor:101737299%09red/bmor:101735340%09red/bmor:101737435%09red/bmor:100302617%09red/bmor:732901%09red/bmor:100328606%0…
Folate biosynthesis	KEGG PATHWAY	bmor00790	4	18	0.127849	0.701418	BMgn008134|BMgn011462|BMgn011463|BMgn011819	http://www.genome.jp/kegg-bin/show_pathway?bmor00790/bmor:101735490%09red/bmor:692819%09red/bmor:100270770%09red
Alanine, aspartate and glutamate metabolism	KEGG PATHWAY	bmor00250	6	34	0.142807	0.701418	BMgn006823|BMgn003684|BMgn003220|BMgn016946|BMgn000680|BMgn003219	http://www.genome.jp/kegg-bin/show_pathway?bmor00250/bmor:101738857%09red/bmor:101738265%09red/bmor:101740449%09red/bmor:101744102%09red/bmor:101746611%09red
beta-Alanine metabolism	KEGG PATHWAY	bmor00410	4	19	0.144463	0.701418	BMgn006823|BMgn003220|BMgn005718|BMgn003219	http://www.genome.jp/kegg-bin/show_pathway?bmor00410/bmor:101740449%09red/bmor:101742594%09red/bmor:101746611%09red
Pantothenate and CoA biosynthesis	KEGG PATHWAY	bmor00770	3	12	0.144718	0.701418	BMgn013587|BMgn005508|BMgn005718	http://www.genome.jp/kegg-bin/show_pathway?bmor00770/bmor:101742594%09red/bmor:101738185%09red/bmor:101744316%09red
Sphingolipid metabolism	KEGG PATHWAY	bmor00600	6	35	0.155491	0.701418	BMgn016290|BMgn001973|BMgn001972|BMgn001850|BMgn005868|BMgn009686	http://www.genome.jp/kegg-bin/show_pathway?bmor00600/bmor:101735559%09red/bmor:101738482%09red/bmor:101746025%09red/bmor:101736826%09red/bmor:101736953%09red/bmor:101736692%09red
N-Glycan biosynthesis	KEGG PATHWAY	bmor00510	6	35	0.155491	0.701418	BMgn002485|BMgn000564|BMgn002045|BMgn001578|BMgn002570|BMgn011976	http://www.genome.jp/kegg-bin/show_pathway?bmor00510/bmor:101746534%09red/bmor:101745560%09red/bmor:101744335%09red/bmor:101740839%09red/bmor:101745247%09red/bmor:101745402%09red
Pentose phosphate pathway	KEGG PATHWAY	bmor00030	4	20	0.161866	0.701418	BMgn001386|BMgn014965|BMgn015990|BMgn002461	http://www.genome.jp/kegg-bin/show_pathway?bmor00030/bmor:692963%09red/bmor:101746394%09red/bmor:101741451%09red/bmor:101743403%09red
Glycosaminoglycan biosynthesis - heparan sulfate / heparin	KEGG PATHWAY	bmor00534	3	14	0.190087	0.760348	BMgn008529|BMgn002868|BMgn007552	http://www.genome.jp/kegg-bin/show_pathway?bmor00534/bmor:101743406%09red/bmor:101737390%09red/bmor:101736603%09red
Propanoate metabolism	KEGG PATHWAY	bmor00640	3	14	0.190087	0.760348	BMgn010069|BMgn006823|BMgn000721	http://www.genome.jp/kegg-bin/show_pathway?bmor00640/bmor:101746722%09red/bmor:101740449%09red/bmor:101743386%09red
Jak-STAT signaling pathway	KEGG PATHWAY	bmor04630	3	18	0.288569	0.999911	BMgn003753|BMgn004082|BMgn000669	http://www.genome.jp/kegg-bin/show_pathway?bmor04630/bmor:101742296%09red/bmor:101746320%09red/bmor:101741974%09red
Fatty acid biosynthesis	KEGG PATHWAY	bmor00061	2	10	0.29225	0.999911	BMgn008853|BMgn006734	http://www.genome.jp/kegg-bin/show_pathway?bmor00061/bmor:101742560%09red/bmor:101747135%09red
Glycosaminoglycan biosynthesis - chondroitin sulfate / dermatan sulfate	KEGG PATHWAY	bmor00532	2	10	0.29225	0.999911	BMgn008529|BMgn009973	http://www.genome.jp/kegg-bin/show_pathway?bmor00532/bmor:101743406%09red/bmor:101737058%09red
Mucin type O-Glycan biosynthesis	KEGG PATHWAY	bmor00512	2	10	0.29225	0.999911	BMgn014130|BMgn014556	http://www.genome.jp/kegg-bin/show_pathway?bmor00512/bmor:101738869%09red/bmor:101746328%09red
Glutathione metabolism	KEGG PATHWAY	bmor00480	6	46	0.319731	0.999911	BMgn009935|BMgn001642|BMgn008057|BMgn008058|BMgn014965|BMgn011819	http://www.genome.jp/kegg-bin/show_pathway?bmor00480/bmor:101744108%09red/bmor:692819%09red/bmor:100127099%09red/bmor:101746394%09red/bmor:100141443%09red
ECM-receptor interaction	KEGG PATHWAY	bmor04512	4	28	0.320174	0.999911	BMgn000910|BMgn003503|BMgn003498|BMgn003504	http://www.genome.jp/kegg-bin/show_pathway?bmor04512/bmor:101738539%09red/bmor:101738670%09red/bmor:101739084%09red/bmor:100862837%09red
Hedgehog signaling pathway	KEGG PATHWAY	bmor04340	4	30	0.362259	0.999911	BMgn001930|BMgn011429|BMgn017576|BMgn007580	http://www.genome.jp/kegg-bin/show_pathway?bmor04340/bmor:101736532%09red/bmor:100101210%09red/bmor:101744696%09red/bmor:101744293%09red
SNARE interactions in vesicular transport	KEGG PATHWAY	bmor04130	3	21	0.364725	0.999911	BMgn000943|BMgn010205|BMgn006590	http://www.genome.jp/kegg-bin/show_pathway?bmor04130/bmor:101741305%09red/bmor:101738545%09red/bmor:101737218%09red
Protein export	KEGG PATHWAY	bmor03060	3	22	0.389918	0.999911	BMgn016733|BMgn001464|BMgn007043	http://www.genome.jp/kegg-bin/show_pathway?bmor03060/bmor:101738101%09red/bmor:101746206%09red
Ribosome	KEGG PATHWAY	bmor03010	14	128	0.392003	0.999911	BMgn001500|BMgn006975|BMgn010841|BMgn009934|BMgn015792|BMgn013029|BMgn002829|BMgn001474|BMgn002975|BMgn013513|BMgn005162|BMgn012954|BMgn007837|BMgn001252	http://www.genome.jp/kegg-bin/show_pathway?bmor03010/bmor:733111%09red/bmor:101745044%09red/bmor:101741005%09red/bmor:693066%09red/bmor:101738983%09red/bmor:101738630%09red/bmor:733060%09red/bmor:101742656%09red/bmor:101736605%09red/bmor:732896%09red/bmor:101744664%09red/bmor:101736166%09red/bmor:101746056%09red/bmor:101736005%09red
Dorso-ventral axis formation	KEGG PATHWAY	bmor04320	3	23	0.414855	0.999911	BMgn001827|BMgn003094|BMgn007929	http://www.genome.jp/kegg-bin/show_pathway?bmor04320/bmor:692523%09red/bmor:101735954%09red/bmor:692561%09red
Vitamin B6 metabolism	KEGG PATHWAY	bmor00750	1	5	0.430206	0.999911	BMgn005391	http://www.genome.jp/kegg-bin/show_pathway?bmor00750/bmor:693010%09red
Nucleotide excision repair	KEGG PATHWAY	bmor03420	4	34	0.445701	0.999911	BMgn015444|BMgn006819|BMgn006379|BMgn000081	http://www.genome.jp/kegg-bin/show_pathway?bmor03420/bmor:101742226%09red/bmor:692486%09red/bmor:101741556%09red/bmor:100328606%09red
Endocytosis	KEGG PATHWAY	bmor04144	9	88	0.506031	0.999911	BMgn003753|BMgn004599|BMgn001559|BMgn005466|BMgn015257|BMgn006243|BMgn009650|BMgn002672|BMgn012636	http://www.genome.jp/kegg-bin/show_pathway?bmor04144/bmor:101739513%09red/bmor:101744693%09red/bmor:101740542%09red/bmor:101738552%09red/bmor:101738503%09red/bmor:100313493%09red/bmor:101742296%09red/bmor:101742460%09red
Metabolic pathways	KEGG PATHWAY	bmor01100	91	924	0.509665	0.999911	BMgn005508|BMgn012694|BMgn014965|BMgn005503|BMgn003299|BMgn001386|BMgn016145|BMgn009686|BMgn000564|BMgn016946|BMgn000642|BMgn009604|BMgn001578|BMgn011785|BMgn002355|BMgn003219|BMgn003684|BMgn003819|BMgn006734|BMgn011939|BMgn010642|BMgn007436|BMgn015990|BMgn013074|BMgn012618|BMgn010748|BMgn015517|BMgn004586|BMgn015518|BMgn001927|BMgn014864|BMgn007839|BMgn008019|BMgn002485|BMgn008853|BMgn011922|BMg…	http://www.genome.jp/kegg-bin/show_pathway?bmor01100/bmor:101743386%09red/bmor:693010%09red/bmor:101744895%09red/bmor:101744452%09red/bmor:101741628%09red/bmor:693098%09red/bmor:101743200%09red/bmor:101736826%09red/bmor:101738857%09red/bmor:733095%09red/bmor:101738185%09red/bmor:101738265%09red/bmor:692963%09red/bmor:101738869%09red/bmor:101740091%09red/bmor:100270770%09red/bmor:101739283%09red/b…
Nicotinate and nicotinamide metabolism	KEGG PATHWAY	bmor00760	2	17	0.517115	0.999911	BMgn014139|BMgn010748	http://www.genome.jp/kegg-bin/show_pathway?bmor00760/bmor:101741806%09red/bmor:101746962%09red
Selenocompound metabolism	KEGG PATHWAY	bmor00450	1	7	0.527684	0.999911	BMgn003972	http://www.genome.jp/kegg-bin/show_pathway?bmor00450/bmor:692787%09red
Circadian rhythm - fly	KEGG PATHWAY	bmor04711	1	7	0.527684	0.999911	BMgn000485	http://www.genome.jp/kegg-bin/show_pathway?bmor04711/bmor:692522%09red
Peroxisome	KEGG PATHWAY	bmor04146	10	100	0.527773	0.999911	BMgn011645|BMgn014537|BMgn012688|BMgn002907|BMgn011395|BMgn004502|BMgn013074|BMgn005057|BMgn008853|BMgn011785	http://www.genome.jp/kegg-bin/show_pathway?bmor04146/bmor:101742560%09red/bmor:692772%09red/bmor:101741449%09red/bmor:101743534%09red/bmor:101739283%09red/bmor:101737744%09red/bmor:101746231%09red/bmor:100101205%09red/bmor:101742912%09red/bmor:101744539%09red
Sulfur metabolism	KEGG PATHWAY	bmor00920	1	8	0.569989	0.999911	BMgn011939	http://www.genome.jp/kegg-bin/show_pathway?bmor00920/bmor:101743017%09red
Riboflavin metabolism	KEGG PATHWAY	bmor00740	1	8	0.569989	0.999911	BMgn014962	http://www.genome.jp/kegg-bin/show_pathway?bmor00740/bmor:101745434%09red
Base excision repair	KEGG PATHWAY	bmor03410	2	19	0.572336	0.999911	BMgn006379|BMgn000081	http://www.genome.jp/kegg-bin/show_pathway?bmor03410/bmor:101742226%09red/bmor:101741556%09red
Mismatch repair	KEGG PATHWAY	bmor03430	2	19	0.572336	0.999911	BMgn015444|BMgn006379	http://www.genome.jp/kegg-bin/show_pathway?bmor03430/bmor:101742226%09red/bmor:692486%09red
TGF-beta signaling pathway	KEGG PATHWAY	bmor04350	3	31	0.597431	0.999911	BMgn009650|BMgn008431|BMgn005348	http://www.genome.jp/kegg-bin/show_pathway?bmor04350/bmor:101740148%09red/bmor:101745779%09red/bmor:101738552%09red
Notch signaling pathway	KEGG PATHWAY	bmor04330	2	20	0.598175	0.999911	BMgn001428|BMgn007929	http://www.genome.jp/kegg-bin/show_pathway?bmor04330/bmor:101742406%09red/bmor:692561%09red
Homologous recombination	KEGG PATHWAY	bmor03440	2	20	0.598175	0.999911	BMgn015444|BMgn006379	http://www.genome.jp/kegg-bin/show_pathway?bmor03440/bmor:101742226%09red/bmor:692486%09red
Retinol metabolism	KEGG PATHWAY	bmor00830	3	32	0.617507	0.999911	BMgn011922|BMgn011785|BMgn008508	http://www.genome.jp/kegg-bin/show_pathway?bmor00830/bmor:733095%09red/bmor:101739283%09red/bmor:100862819%09red
Glycosylphosphatidylinositol(GPI)-anchor biosynthesis	KEGG PATHWAY	bmor00563	2	21	0.622823	0.999911	BMgn003496|BMgn005760	http://www.genome.jp/kegg-bin/show_pathway?bmor00563/bmor:101745657%09red/bmor:101742026%09red
Wnt signaling pathway	KEGG PATHWAY	bmor04310	6	68	0.660237	0.999911	BMgn017576|BMgn003353|BMgn011429|BMgn008563|BMgn000408|BMgn007580	http://www.genome.jp/kegg-bin/show_pathway?bmor04310/bmor:101744696%09red/bmor:101736532%09red/bmor:692578%09red/bmor:101743158%09red/bmor:100101210%09red/bmor:100462731%09red
Metabolism of xenobiotics by cytochrome P450	KEGG PATHWAY	bmor00980	4	47	0.681241	0.999911	BMgn011922|BMgn008508|BMgn009935|BMgn014138	http://www.genome.jp/kegg-bin/show_pathway?bmor00980/bmor:733095%09red/bmor:101741955%09red/bmor:100141443%09red/bmor:100862819%09red
Starch and sucrose metabolism	KEGG PATHWAY	bmor00500	4	48	0.696134	0.999911	BMgn004586|BMgn008508|BMgn009712|BMgn006067	http://www.genome.jp/kegg-bin/show_pathway?bmor00500/bmor:100862819%09red/bmor:101745485%09red/bmor:101742080%09red/bmor:692454%09red
DNA replication	KEGG PATHWAY	bmor03030	3	37	0.707456	0.999911	BMgn015444|BMgn006379|BMgn000081	http://www.genome.jp/kegg-bin/show_pathway?bmor03030/bmor:101742226%09red/bmor:692486%09red/bmor:101741556%09red
Arachidonic acid metabolism	KEGG PATHWAY	bmor00590	2	25	0.709745	0.999911	BMgn003819|BMgn014138	http://www.genome.jp/kegg-bin/show_pathway?bmor00590/bmor:101741955%09red/bmor:101744895%09red
One carbon pool by folate	KEGG PATHWAY	bmor00670	1	13	0.731092	0.999911	BMgn002355	http://www.genome.jp/kegg-bin/show_pathway?bmor00670/bmor:101741628%09red
Drug metabolism - other enzymes	KEGG PATHWAY	bmor00983	4	51	0.737795	0.999911	BMgn007436|BMgn008508|BMgn005718|BMgn010642	http://www.genome.jp/kegg-bin/show_pathway?bmor00983/bmor:101744452%09red/bmor:101736970%09red/bmor:101742594%09red/bmor:100862819%09red
Fatty acid elongation	KEGG PATHWAY	bmor00062	1	14	0.755202	0.999911	BMgn007732	http://www.genome.jp/kegg-bin/show_pathway?bmor00062/bmor:732939%09red
Other glycan degradation	KEGG PATHWAY	bmor00511	2	28	0.763402	0.999911	BMgn005690|BMgn003916	http://www.genome.jp/kegg-bin/show_pathway?bmor00511/bmor:101738110%09red/bmor:101742100%09red
Nitrogen metabolism	KEGG PATHWAY	bmor00910	1	15	0.777155	0.999911	BMgn000680	http://www.genome.jp/kegg-bin/show_pathway?bmor00910/bmor:101738265%09red
Galactose metabolism	KEGG PATHWAY	bmor00052	2	29	0.779276	0.999911	BMgn006067|BMgn009712	http://www.genome.jp/kegg-bin/show_pathway?bmor00052/bmor:101745485%09red/bmor:101742080%09red
Glycolysis / Gluconeogenesis	KEGG PATHWAY	bmor00010	3	43	0.792891	0.999911	BMgn011922|BMgn000721|BMgn009712	http://www.genome.jp/kegg-bin/show_pathway?bmor00010/bmor:101746722%09red/bmor:733095%09red/bmor:101742080%09red
Tyrosine metabolism	KEGG PATHWAY	bmor00350	1	16	0.797142	0.999911	BMgn011922	http://www.genome.jp/kegg-bin/show_pathway?bmor00350/bmor:733095%09red
MAPK signaling pathway - fly	KEGG PATHWAY	bmor04013	1	16	0.797142	0.999911	BMgn002238	http://www.genome.jp/kegg-bin/show_pathway?bmor04013/bmor:101735539%09red
Drug metabolism - cytochrome P450	KEGG PATHWAY	bmor00982	3	44	0.804905	0.999911	BMgn011922|BMgn008508|BMgn009935	http://www.genome.jp/kegg-bin/show_pathway?bmor00982/bmor:733095%09red/bmor:100141443%09red/bmor:100862819%09red
Basal transcription factors	KEGG PATHWAY	bmor03022	2	31	0.808244	0.999911	BMgn003891|BMgn000646	http://www.genome.jp/kegg-bin/show_pathway?bmor03022/bmor:101745832%09red/bmor:101745755%09red
Arginine and proline metabolism	KEGG PATHWAY	bmor00330	3	45	0.816328	0.999911	BMgn000680|BMgn003684|BMgn011064	http://www.genome.jp/kegg-bin/show_pathway?bmor00330/bmor:101738857%09red/bmor:101746787%09red/bmor:101738265%09red
Fatty acid degradation	KEGG PATHWAY	bmor00071	2	32	0.82142	0.999911	BMgn011922|BMgn008853	http://www.genome.jp/kegg-bin/show_pathway?bmor00071/bmor:733095%09red/bmor:101742560%09red
Lysine degradation	KEGG PATHWAY	bmor00310	2	32	0.82142	0.999911	BMgn001497|BMgn010221	http://www.genome.jp/kegg-bin/show_pathway?bmor00310/bmor:101737263%09red/bmor:101742231%09red
Glyoxylate and dicarboxylate metabolism	KEGG PATHWAY	bmor00630	2	33	0.833778	0.999911	BMgn000680|BMgn000827	http://www.genome.jp/kegg-bin/show_pathway?bmor00630/bmor:101741390%09red/bmor:101738265%09red
Fanconi anemia pathway	KEGG PATHWAY	bmor03460	2	33	0.833778	0.999911	BMgn015444|BMgn005251	http://www.genome.jp/kegg-bin/show_pathway?bmor03460/bmor:692486%09red/bmor:101747068%09red
Glycosaminoglycan degradation	KEGG PATHWAY	bmor00531	1	19	0.846992	0.999911	BMgn013822	http://www.genome.jp/kegg-bin/show_pathway?bmor00531/bmor:101735594%09red
mRNA surveillance pathway	KEGG PATHWAY	bmor03015	4	64	0.869595	0.999911	BMgn004933|BMgn014984|BMgn009577|BMgn003374	http://www.genome.jp/kegg-bin/show_pathway?bmor03015/bmor:101745272%09red/bmor:100101167%09red/bmor:692918%09red/bmor:101736977%09red
Biosynthesis of amino acids	KEGG PATHWAY	bmor01230	5	78	0.87595	0.999911	BMgn001386|BMgn000680|BMgn011064|BMgn015990|BMgn002461	http://www.genome.jp/kegg-bin/show_pathway?bmor01230/bmor:692963%09red/bmor:101743403%09red/bmor:101741451%09red/bmor:101746787%09red/bmor:101738265%09red
RNA degradation	KEGG PATHWAY	bmor03018	4	65	0.87685	0.999911	BMgn006314|BMgn000473|BMgn007349|BMgn006548	http://www.genome.jp/kegg-bin/show_pathway?bmor03018/bmor:101736022%09red/bmor:101743557%09red/bmor:101741707%09red/bmor:101745708%09red
Proteasome	KEGG PATHWAY	bmor03050	2	38	0.884698	0.999911	BMgn016587|BMgn003212	http://www.genome.jp/kegg-bin/show_pathway?bmor03050/bmor:732876%09red/bmor:101735567%09red
Citrate cycle (TCA cycle)	KEGG PATHWAY	bmor00020	2	38	0.884698	0.999911	BMgn014290|BMgn014446	http://www.genome.jp/kegg-bin/show_pathway?bmor00020/bmor:101743200%09red
alpha-Linolenic acid metabolism	KEGG PATHWAY	bmor00592	1	23	0.894971	0.999911	BMgn003819	http://www.genome.jp/kegg-bin/show_pathway?bmor00592/bmor:101744895%09red
Fatty acid metabolism	KEGG PATHWAY	bmor01212	3	56	0.908541	0.999911	BMgn008853|BMgn007732|BMgn006734	http://www.genome.jp/kegg-bin/show_pathway?bmor01212/bmor:101742560%09red/bmor:732939%09red/bmor:101747135%09red
Pyrimidine metabolism	KEGG PATHWAY	bmor00240	5	84	0.910293	0.999911	BMgn014139|BMgn006379|BMgn010642|BMgn005718|BMgn000081	http://www.genome.jp/kegg-bin/show_pathway?bmor00240/bmor:101741806%09red/bmor:101742226%09red/bmor:101736970%09red/bmor:101742594%09red/bmor:101741556%09red
Tryptophan metabolism	KEGG PATHWAY	bmor00380	1	25	0.912991	0.999911	BMgn000642	http://www.genome.jp/kegg-bin/show_pathway?bmor00380/bmor:101740691%09red
Aminoacyl-tRNA biosynthesis	KEGG PATHWAY	bmor00970	2	42	0.914598	0.999911	BMgn010964|BMgn010864	http://www.genome.jp/kegg-bin/show_pathway?bmor00970/bmor:101735498%09red/bmor:101741861%09red
Carbon metabolism	KEGG PATHWAY	bmor01200	6	99	0.918146	0.999911	BMgn011922|BMgn014965|BMgn000721|BMgn015990|BMgn002461|BMgn001386	http://www.genome.jp/kegg-bin/show_pathway?bmor01200/bmor:101746722%09red/bmor:101741451%09red/bmor:733095%09red/bmor:101746394%09red/bmor:101743403%09red/bmor:692963%09red
Cysteine and methionine metabolism	KEGG PATHWAY	bmor00270	1	29	0.940299	0.999911	BMgn013895	http://www.genome.jp/kegg-bin/show_pathway?bmor00270/bmor:733102%09red
Biosynthesis of unsaturated fatty acids	KEGG PATHWAY	bmor01040	1	32	0.954999	0.999911	BMgn007732	http://www.genome.jp/kegg-bin/show_pathway?bmor01040/bmor:732939%09red
Ribosome biogenesis in eukaryotes	KEGG PATHWAY	bmor03008	3	67	0.95669	0.999911	BMgn004933|BMgn000473|BMgn017173	http://www.genome.jp/kegg-bin/show_pathway?bmor03008/bmor:101745643%09red/bmor:101736022%09red/bmor:100101167%09red
Valine, leucine and isoleucine degradation	KEGG PATHWAY	bmor00280	1	33	0.959047	0.999911	BMgn006823	http://www.genome.jp/kegg-bin/show_pathway?bmor00280/bmor:101740449%09red
Fructose and mannose metabolism	KEGG PATHWAY	bmor00051	1	35	0.966085	0.999911	BMgn006473	http://www.genome.jp/kegg-bin/show_pathway?bmor00051/bmor:101739279%09red
Hippo signaling pathway - fly	KEGG PATHWAY	bmor04391	2	56	0.971325	0.999911	BMgn003353|BMgn012584	http://www.genome.jp/kegg-bin/show_pathway?bmor04391/bmor:101743158%09red/bmor:101745956%09red
Ascorbate and aldarate metabolism	KEGG PATHWAY	bmor00053	1	37	0.971915	0.999911	BMgn008508	http://www.genome.jp/kegg-bin/show_pathway?bmor00053/bmor:100862819%09red
Pyruvate metabolism	KEGG PATHWAY	bmor00620	1	38	0.974444	0.999911	BMgn000721	http://www.genome.jp/kegg-bin/show_pathway?bmor00620/bmor:101746722%09red
Pentose and glucuronate interconversions	KEGG PATHWAY	bmor00040	2	58	0.975567	0.999911	BMgn008508|BMgn002461	http://www.genome.jp/kegg-bin/show_pathway?bmor00040/bmor:101741451%09red/bmor:100862819%09red
Phagosome	KEGG PATHWAY	bmor04145	3	76	0.977177	0.999911	BMgn011602|BMgn001546|BMgn008019	http://www.genome.jp/kegg-bin/show_pathway?bmor04145/bmor:101742268%09red/bmor:101744623%09red/bmor:101742516%09red
Glycine, serine and threonine metabolism	KEGG PATHWAY	bmor00260	2	59	0.977454	0.999911	BMgn012618|BMgn000827	http://www.genome.jp/kegg-bin/show_pathway?bmor00260/bmor:101736659%09red/bmor:101741390%09red
Porphyrin and chlorophyll metabolism	KEGG PATHWAY	bmor00860	1	41	0.980745	0.999911	BMgn008508	http://www.genome.jp/kegg-bin/show_pathway?bmor00860/bmor:100862819%09red
Lysosome	KEGG PATHWAY	bmor04142	3	84	0.987315	0.999911	BMgn011068|BMgn008019|BMgn015419	http://www.genome.jp/kegg-bin/show_pathway?bmor04142/bmor:692592%09red/bmor:101735445%09red/bmor:101742516%09red
Amino sugar and nucleotide sugar metabolism	KEGG PATHWAY	bmor00520	1	51	0.992515	0.999911	BMgn006473	http://www.genome.jp/kegg-bin/show_pathway?bmor00520/bmor:101739279%09red
Ubiquitin mediated proteolysis	KEGG PATHWAY	bmor04120	2	84	0.997148	0.999911	BMgn016759|BMgn012636	http://www.genome.jp/kegg-bin/show_pathway?bmor04120/bmor:101740542%09red/bmor:100852386%09red
Oxidative phosphorylation	KEGG PATHWAY	bmor00190	5	148	0.998537	0.999911	BMgn014483|BMgn008019|BMgn003924|BMgn015517|BMgn015518	http://www.genome.jp/kegg-bin/show_pathway?bmor00190/bmor:693098%09red/bmor:101738932%09red/bmor:101738954%09red/bmor:101742516%09red
RNA transport	KEGG PATHWAY	bmor03013	2	124	0.999911	0.999911	BMgn004933|BMgn002152	http://www.genome.jp/kegg-bin/show_pathway?bmor03013/bmor:101746595%09red/bmor:100101167%09red

## Sheet: blue.GO
category	go_term_descr	ontology	numDEInCat	numInCat	over_represented_pvalue	over_represented_FDR	coding_genes
GO:0005634	nucleus	CC	257	762	4.17437e-27	2.10472e-23	BMgn016800|BMgn007587|BMgn016445|BMgn004159|BMgn016127|BMgn009344|BMgn005232|BMgn006481|BMgn003913|BMgn017501|BMgn007023|BMgn006197|BMgn003068|BMgn010616|BMgn005382|BMgn005079|BMgn014179|BMgn001025|BMgn012176|BMgn007320|BMgn007949|BMgn006301|BMgn001217|BMgn006899|BMgn001179|BMgn008784|BMgn017619|BMgn015133|BMgn009649|BMgn004594|BMgn007623|BMgn005813|BMgn002000|BMgn008748|BMgn006192|BMgn000157|BMg…
GO:0003677	DNA binding	MF	141	388	5.05861e-18	1.27528e-14	BMgn014585|BMgn006346|BMgn010720|BMgn005064|BMgn003557|BMgn003953|BMgn007587|BMgn007371|BMgn008916|BMgn006484|BMgn011042|BMgn010693|BMgn006232|BMgn004695|BMgn006007|BMgn017501|BMgn014549|BMgn003068|BMgn013069|BMgn015903|BMgn005382|BMgn001540|BMgn005079|BMgn007903|BMgn014582|BMgn001025|BMgn003377|BMgn007320|BMgn005640|BMgn016337|BMgn006899|BMgn015374|BMgn007940|BMgn017619|BMgn015133|BMgn008942|BMg…
GO:0046982	protein heterodimerization activity	MF	37	62	1.56745e-14	2.63436e-11	BMgn014585|BMgn014582|BMgn009648|BMgn017502|BMgn007320|BMgn014499|BMgn008907|BMgn017609|BMgn009835|BMgn005550|BMgn007946|BMgn000218|BMgn014583|BMgn014820|BMgn016317|BMgn000219|BMgn017619|BMgn017056|BMgn017617|BMgn014819|BMgn009649|BMgn014584|BMgn004957|BMgn005813|BMgn001342|BMgn014581|BMgn008196|BMgn000323|BMgn015312|BMgn017501|BMgn003995|BMgn014877|BMgn006192|BMgn009647|BMgn002482|BMgn017597|BMg…
GO:0003676	nucleic acid binding	MF	143	472	4.88303e-11	6.15506e-08	BMgn016637|BMgn010317|BMgn012644|BMgn004099|BMgn014349|BMgn004545|BMgn003483|BMgn004915|BMgn016127|BMgn014901|BMgn009112|BMgn011975|BMgn003195|BMgn010616|BMgn015755|BMgn008742|BMgn005282|BMgn012176|BMgn005323|BMgn001217|BMgn001799|BMgn006292|BMgn008784|BMgn004544|BMgn010510|BMgn013349|BMgn006711|BMgn011195|BMgn004347|BMgn012283|BMgn014623|BMgn008503|BMgn001456|BMgn011804|BMgn013390|BMgn004881|BMg…
GO:0000786	nucleosome	CC	18	26	2.10991e-10	2.12763e-07	BMgn014585|BMgn017617|BMgn014819|BMgn009649|BMgn014582|BMgn017502|BMgn007320|BMgn014499|BMgn014581|BMgn017609|BMgn009792|BMgn017501|BMgn014877|BMgn014583|BMgn014820|BMgn009647|BMgn017597|BMgn017619
GO:0006260	DNA replication	BP	27	45	1.46418e-09	1.2304e-06	BMgn006346|BMgn003557|BMgn005125|BMgn013759|BMgn000977|BMgn003377|BMgn005488|BMgn016337|BMgn006347|BMgn005869|BMgn015416|BMgn002892|BMgn015234|BMgn009181|BMgn016953|BMgn009708|BMgn003507|BMgn007331|BMgn003318|BMgn008315|BMgn002415|BMgn005448|BMgn011897|BMgn009495|BMgn002369|BMgn009817|BMgn011736
GO:0006281	DNA repair	BP	35	74	1.02837e-08	7.40722e-06	BMgn008880|BMgn013759|BMgn005374|BMgn011353|BMgn015416|BMgn002892|BMgn001158|BMgn004711|BMgn003318|BMgn010503|BMgn008315|BMgn014101|BMgn003995|BMgn012113|BMgn011667|BMgn008898|BMgn006580|BMgn013870|BMgn005125|BMgn001822|BMgn004198|BMgn015428|BMgn003823|BMgn005580|BMgn013164|BMgn009157|BMgn009181|BMgn004825|BMgn007799|BMgn010350|BMgn009805|BMgn005448|BMgn010194|BMgn009817|BMgn010222
GO:0008270	zinc ion binding	MF	169	639	2.94945e-07	0.000185889	BMgn004179|BMgn016445|BMgn004099|BMgn006985|BMgn003483|BMgn005377|BMgn015491|BMgn000727|BMgn016127|BMgn003913|BMgn006967|BMgn007023|BMgn010616|BMgn001917|BMgn005382|BMgn012176|BMgn007949|BMgn002856|BMgn001799|BMgn006292|BMgn000989|BMgn008784|BMgn008088|BMgn004594|BMgn016645|BMgn009826|BMgn002000|BMgn008748|BMgn013675|BMgn007419|BMgn001779|BMgn013882|BMgn000728|BMgn007567|BMgn007840|BMgn016811|BMg…
GO:0046872	metal ion binding	MF	147	555	4.47332e-07	0.000250605	BMgn016800|BMgn010446|BMgn001704|BMgn006828|BMgn004545|BMgn007950|BMgn001335|BMgn003068|BMgn008742|BMgn000792|BMgn005816|BMgn016408|BMgn009209|BMgn001025|BMgn007177|BMgn012541|BMgn014584|BMgn001662|BMgn001660|BMgn012283|BMgn008771|BMgn012709|BMgn014623|BMgn013390|BMgn008799|BMgn007616|BMgn004355|BMgn008184|BMgn008137|BMgn001678|BMgn008785|BMgn008687|BMgn000987|BMgn005650|BMgn013147|BMgn005571|BMg…
GO:0006355	regulation of transcription, DNA-templated	BP	88	330	3.18384e-05	0.0160529	BMgn016800|BMgn008916|BMgn006232|BMgn004695|BMgn006481|BMgn009709|BMgn014334|BMgn014315|BMgn001481|BMgn010131|BMgn001025|BMgn006301|BMgn008516|BMgn006899|BMgn001179|BMgn005770|BMgn015133|BMgn003278|BMgn005169|BMgn007623|BMgn002000|BMgn004023|BMgn000157|BMgn013675|BMgn014906|BMgn004821|BMgn005565|BMgn000219|BMgn008671|BMgn006399|BMgn013363|BMgn008965|BMgn003472|BMgn006006|BMgn001946|BMgn010136|BMg…
GO:0051298	centrosome duplication	BP	10	17	6.74974e-05	0.0309384	BMgn017502|BMgn014581|BMgn000323|BMgn017501|BMgn014583|BMgn014820|BMgn009647|BMgn010577|BMgn017597|BMgn017619
GO:0006334	nucleosome assembly	BP	9	15	9.86736e-05	0.0387576	BMgn014585|BMgn017501|BMgn014583|BMgn014820|BMgn009647|BMgn014581|BMgn015734|BMgn009792|BMgn017619
GO:0003682	chromatin binding	MF	19	42	9.99304e-05	0.0387576	BMgn006289|BMgn009648|BMgn014476|BMgn009835|BMgn004821|BMgn009157|BMgn002754|BMgn012916|BMgn005484|BMgn007719|BMgn014584|BMgn010350|BMgn002481|BMgn011897|BMgn007688|BMgn003068|BMgn010711|BMgn005382|BMgn003351
GO:0004842	ubiquitin-protein transferase activity	MF	20	45	0.000176075	0.0634123	BMgn001267|BMgn002757|BMgn002878|BMgn007076|BMgn009620|BMgn016337|BMgn012070|BMgn005933|BMgn012577|BMgn002786|BMgn015273|BMgn001290|BMgn003483|BMgn015580|BMgn013312|BMgn007539|BMgn004501|BMgn006637|BMgn013314|BMgn001411
GO:0003887	DNA-directed DNA polymerase activity	MF	11	18	0.000215741	0.0725179	BMgn002418|BMgn005125|BMgn004825|BMgn013987|BMgn008315|BMgn002415|BMgn016337|BMgn002892|BMgn006939|BMgn011736|BMgn005991
GO:0000724	double-strand break repair via homologous recombination	BP	6	7	0.000254787	0.0763223	BMgn013501|BMgn010952|BMgn011359|BMgn013799|BMgn004957|BMgn011253
GO:0007052	mitotic spindle organization	BP	10	17	0.000257514	0.0763223	BMgn005484|BMgn001380|BMgn009307|BMgn002350|BMgn006834|BMgn011581|BMgn015491|BMgn014215|BMgn010222|BMgn002763
GO:0051301	cell division	BP	16	34	0.000282285	0.0763223	BMgn016811|BMgn013134|BMgn001550|BMgn006810|BMgn001344|BMgn013453|BMgn005652|BMgn011827|BMgn004711|BMgn009307|BMgn002481|BMgn000828|BMgn012966|BMgn009581|BMgn014220|BMgn003216
GO:0006310	DNA recombination	BP	10	17	0.000287609	0.0763223	BMgn005079|BMgn012103|BMgn003557|BMgn017545|BMgn004198|BMgn004711|BMgn005448|BMgn005666|BMgn009817|BMgn009181
GO:0006779	porphyrin-containing compound biosynthetic process	BP	5	5	0.000445481	0.112306	BMgn002540|BMgn007949|BMgn007950|BMgn007194|BMgn011268
GO:0006308	DNA catabolic process	BP	10	18	0.000542347	0.127419	BMgn012103|BMgn017545|BMgn013759|BMgn004825|BMgn004957|BMgn014101|BMgn012855|BMgn012924|BMgn006939|BMgn002482
GO:0016874	ligase activity	MF	24	65	0.000555975	0.127419	BMgn001267|BMgn002878|BMgn011333|BMgn007862|BMgn006985|BMgn006637|BMgn016182|BMgn002918|BMgn009118|BMgn001411|BMgn013365|BMgn000627|BMgn016337|BMgn005933|BMgn009253|BMgn012577|BMgn002559|BMgn002786|BMgn013312|BMgn007539|BMgn013314|BMgn015761|BMgn003307|BMgn010222
GO:0031011	Ino80 complex	CC	7	10	0.000602906	0.132167	BMgn008880|BMgn010194|BMgn015416|BMgn016705|BMgn004711|BMgn005565|BMgn009805
GO:0043565	sequence-specific DNA binding	MF	52	198	0.000708767	0.144122	BMgn006478|BMgn007917|BMgn015798|BMgn002153|BMgn006398|BMgn009726|BMgn006481|BMgn009709|BMgn006816|BMgn014315|BMgn008196|BMgn013985|BMgn006390|BMgn001132|BMgn001179|BMgn006400|BMgn000355|BMgn006483|BMgn006008|BMgn006393|BMgn007623|BMgn005813|BMgn002000|BMgn004336|BMgn006192|BMgn000157|BMgn003479|BMgn004821|BMgn003558|BMgn000219|BMgn006399|BMgn017056|BMgn004644|BMgn013363|BMgn010054|BMgn006006|BMg…
GO:0006270	DNA replication initiation	BP	9	15	0.000742859	0.144122	BMgn000323|BMgn013987|BMgn008625|BMgn013590|BMgn013084|BMgn014215|BMgn002763|BMgn000828|BMgn003351
GO:0016592	mediator complex	CC	11	22	0.000743189	0.144122	BMgn006685|BMgn012102|BMgn002809|BMgn013551|BMgn007694|BMgn005423|BMgn002887|BMgn010622|BMgn010131|BMgn006362|BMgn000970
GO:0003713	transcription coactivator activity	MF	10	19	0.000784846	0.146563	BMgn007719|BMgn004711|BMgn009805|BMgn001342|BMgn007946|BMgn002369|BMgn014174|BMgn000853|BMgn010337|BMgn004307
GO:0006388	tRNA splicing, via endonucleolytic cleavage and ligation	BP	4	4	0.000940203	0.164342	BMgn011775|BMgn013950|BMgn006828|BMgn014890
GO:0030071	regulation of mitotic metaphase/anaphase transition	BP	4	4	0.000945245	0.164342	BMgn000948|BMgn014884|BMgn001208|BMgn003124
GO:0000785	chromatin	CC	17	41	0.00103819	0.174485	BMgn014476|BMgn009835|BMgn004821|BMgn009157|BMgn002754|BMgn012916|BMgn005484|BMgn007719|BMgn004695|BMgn010350|BMgn002481|BMgn007688|BMgn011897|BMgn010711|BMgn006156|BMgn005382|BMgn003351
GO:0006335	DNA replication-dependent nucleosome assembly	BP	5	7	0.00112202	0.180959	BMgn009648|BMgn017502|BMgn017597|BMgn005550|BMgn014584
GO:0000154	rRNA modification	BP	4	4	0.00114849	0.180959	BMgn006738|BMgn001632|BMgn009307|BMgn014901
GO:0004672	protein kinase activity	MF	34	106	0.00136277	0.20217	BMgn005509|BMgn012531|BMgn007634|BMgn000872|BMgn005671|BMgn001550|BMgn006810|BMgn003385|BMgn011755|BMgn013453|BMgn002597|BMgn000198|BMgn008240|BMgn006914|BMgn001132|BMgn013441|BMgn011854|BMgn013443|BMgn009883|BMgn013134|BMgn006552|BMgn000063|BMgn011114|BMgn015987|BMgn004279|BMgn014490|BMgn011373|BMgn006037|BMgn006677|BMgn009382|BMgn012856|BMgn009581|BMgn013442|BMgn001161
GO:0031625	ubiquitin protein ligase binding	MF	8	13	0.0013633	0.20217	BMgn013365|BMgn009674|BMgn005758|BMgn009157|BMgn002161|BMgn005147|BMgn010222|BMgn010279
GO:0005657	replication fork	CC	17	43	0.00140841	0.202891	BMgn015212|BMgn001822|BMgn006931|BMgn011353|BMgn012623|BMgn001158|BMgn012899|BMgn004711|BMgn000828|BMgn012113|BMgn015485|BMgn008898|BMgn008625|BMgn013590|BMgn002763|BMgn002895|BMgn003351
GO:0032508	DNA duplex unwinding	BP	15	37	0.00183332	0.256766	BMgn001822|BMgn006680|BMgn012623|BMgn001158|BMgn004711|BMgn012899|BMgn000828|BMgn012113|BMgn015485|BMgn008898|BMgn013590|BMgn008625|BMgn002763|BMgn003351|BMgn002895
GO:0005524	ATP binding	MF	182	774	0.0020887	0.277193	BMgn001834|BMgn008907|BMgn006828|BMgn007950|BMgn014536|BMgn010955|BMgn009884|BMgn002148|BMgn009112|BMgn010453|BMgn003195|BMgn002597|BMgn006330|BMgn009209|BMgn007726|BMgn010331|BMgn007949|BMgn005640|BMgn013443|BMgn000832|BMgn006000|BMgn009883|BMgn012008|BMgn002069|BMgn001799|BMgn012541|BMgn014490|BMgn015133|BMgn005558|BMgn013414|BMgn002763|BMgn005509|BMgn005370|BMgn006574|BMgn000872|BMgn005776|BMg…
GO:0006357	regulation of transcription from RNA polymerase II promoter	BP	19	52	0.00208912	0.277193	BMgn003334|BMgn002809|BMgn006289|BMgn005719|BMgn013551|BMgn014268|BMgn007694|BMgn002887|BMgn010622|BMgn000970|BMgn006685|BMgn012102|BMgn010054|BMgn009805|BMgn005423|BMgn003068|BMgn007595|BMgn006362|BMgn000987
GO:0001104	RNA polymerase II transcription cofactor activity	MF	10	21	0.00218127	0.281999	BMgn006685|BMgn012102|BMgn002809|BMgn013551|BMgn007694|BMgn005423|BMgn002887|BMgn010622|BMgn006362|BMgn000970
GO:0006511	ubiquitin-dependent protein catabolic process	BP	19	50	0.00240878	0.303626	BMgn013365|BMgn007800|BMgn011805|BMgn002878|BMgn012070|BMgn013218|BMgn012903|BMgn005147|BMgn009674|BMgn001054|BMgn005560|BMgn005342|BMgn007386|BMgn008661|BMgn005758|BMgn000918|BMgn009920|BMgn012292|BMgn002161
GO:0006352	DNA-templated transcription, initiation	BP	8	17	0.00297705	0.366104	BMgn014585|BMgn017502|BMgn003121|BMgn015312|BMgn003828|BMgn014820|BMgn009647|BMgn017597
GO:0033554	cellular response to stress	BP	5	8	0.00347586	0.415604	BMgn014584|BMgn013442|BMgn009648|BMgn017597|BMgn005550
GO:0005680	anaphase-promoting complex	CC	6	10	0.00371326	0.415604	BMgn001208|BMgn007868|BMgn000948|BMgn008277|BMgn014884|BMgn003124
GO:0000184	nuclear-transcribed mRNA catabolic process, nonsense-mediated decay	BP	4	5	0.00375116	0.415604	BMgn009902|BMgn013603|BMgn001540|BMgn013602
GO:0000788	nuclear nucleosome	CC	3	3	0.0037917	0.415604	BMgn009648|BMgn005550|BMgn014584
GO:0007596	blood coagulation	BP	3	3	0.0037917	0.415604	BMgn009648|BMgn005550|BMgn014584
GO:0030915	Smc5-Smc6 complex	CC	4	5	0.00429789	0.431641	BMgn013501|BMgn010952|BMgn003823|BMgn013799
GO:0042575	DNA polymerase complex	CC	8	15	0.00454641	0.431641	BMgn002418|BMgn016337|BMgn005125|BMgn002892|BMgn003318|BMgn008315|BMgn011736|BMgn005991
GO:0000213	tRNA-intron endonuclease activity	MF	3	3	0.00462299	0.431641	BMgn011775|BMgn013950|BMgn014890
GO:0000214	tRNA-intron endonuclease complex	CC	3	3	0.00462299	0.431641	BMgn011775|BMgn013950|BMgn014890
GO:0004535	poly(A)-specific ribonuclease activity	MF	3	3	0.00463579	0.431641	BMgn001217|BMgn005650|BMgn014748
GO:0031616	spindle pole centrosome	CC	3	3	0.00465166	0.431641	BMgn009118|BMgn002350|BMgn006681
GO:0007076	mitotic chromosome condensation	BP	7	12	0.00467074	0.431641	BMgn005484|BMgn004765|BMgn012973|BMgn005483|BMgn010650|BMgn011861|BMgn014215
GO:0016568	chromatin modification	BP	6	10	0.00467298	0.431641	BMgn001632|BMgn010220|BMgn001581|BMgn004711|BMgn005342|BMgn009020
GO:0051233	spindle midzone	CC	3	3	0.0047085	0.431641	BMgn012961|BMgn002350|BMgn006681
GO:0005515	protein binding	MF	279	1243	0.00501106	0.440432	BMgn002678|BMgn004179|BMgn009150|BMgn010446|BMgn010800|BMgn004742|BMgn010998|BMgn010616|BMgn006330|BMgn000679|BMgn005935|BMgn005267|BMgn014179|BMgn007949|BMgn004699|BMgn010974|BMgn008942|BMgn007342|BMgn009144|BMgn011827|BMgn006557|BMgn007419|BMgn005370|BMgn011856|BMgn013987|BMgn016811|BMgn005879|BMgn010368|BMgn008687|BMgn000524|BMgn002757|BMgn007406|BMgn002340|BMgn002373|BMgn010632|BMgn008552|BMg…
GO:0000123	histone acetyltransferase complex	CC	6	10	0.00523529	0.440432	BMgn010230|BMgn002369|BMgn000853|BMgn008516|BMgn009251|BMgn009773
GO:0003684	damaged DNA binding	MF	8	16	0.00527461	0.440432	BMgn005125|BMgn008315|BMgn010697|BMgn005107|BMgn014411|BMgn012924|BMgn002892|BMgn002482
GO:0048468	cell development	BP	4	5	0.00528747	0.440432	BMgn007135|BMgn016811|BMgn008681|BMgn008320
GO:0000183	chromatin silencing at rDNA	BP	4	6	0.0053581	0.440432	BMgn009648|BMgn017597|BMgn005550|BMgn014584
GO:0032776	DNA methylation on cytosine	BP	4	6	0.0053581	0.440432	BMgn009648|BMgn017597|BMgn005550|BMgn014584
GO:0016579	protein deubiquitination	BP	6	10	0.00541586	0.440432	BMgn008661|BMgn010489|BMgn013218|BMgn012292|BMgn005342|BMgn001484
GO:0003896	DNA primase activity	MF	3	3	0.00620967	0.489205	BMgn015212|BMgn006931|BMgn005991
GO:0006269	DNA replication, synthesis of RNA primer	BP	3	3	0.00620967	0.489205	BMgn015212|BMgn006931|BMgn005991
GO:0021546	rhombomere development	BP	3	3	0.00648148	0.502764	BMgn006395|BMgn006398|BMgn006481
GO:0000796	condensin complex	CC	4	5	0.0068707	0.52488	BMgn005484|BMgn011861|BMgn004765|BMgn012973
GO:0006351	transcription, DNA-templated	BP	14	38	0.00769716	0.57924	BMgn015212|BMgn006931|BMgn006638|BMgn001154|BMgn016337|BMgn005377|BMgn005232|BMgn017124|BMgn007112|BMgn013412|BMgn010194|BMgn013736|BMgn008929|BMgn005991
GO:0048598	embryonic morphogenesis	BP	3	3	0.00808284	0.597613	BMgn010454|BMgn002757|BMgn011315
GO:0046330	positive regulation of JNK cascade	BP	4	5	0.00817835	0.597613	BMgn013981|BMgn013349|BMgn012495|BMgn015580
GO:0000775	chromosome, centromeric region	CC	4	5	0.00847972	0.610782	BMgn005798|BMgn003995|BMgn001380|BMgn009344
GO:0007067	mitotic nuclear division	BP	10	23	0.00867764	0.616235	BMgn016408|BMgn005798|BMgn009307|BMgn009805|BMgn000828|BMgn007540|BMgn014220|BMgn009344|BMgn006330|BMgn007940
GO:0003723	RNA binding	MF	37	137	0.00920854	0.644853	BMgn001834|BMgn012434|BMgn017553|BMgn003414|BMgn006044|BMgn014155|BMgn010333|BMgn007612|BMgn006197|BMgn007193|BMgn004315|BMgn000794|BMgn005177|BMgn002806|BMgn005381|BMgn007342|BMgn007171|BMgn014443|BMgn017572|BMgn011417|BMgn005417|BMgn010884|BMgn012508|BMgn002445|BMgn009922|BMgn005650|BMgn002757|BMgn008899|BMgn001833|BMgn004573|BMgn003125|BMgn010259|BMgn003187|BMgn000293|BMgn001591|BMgn006328|BMg…
GO:0005654	nucleoplasm	CC	17	54	0.00971303	0.663823	BMgn013987|BMgn009648|BMgn012734|BMgn008907|BMgn005550|BMgn008884|BMgn005381|BMgn015294|BMgn009157|BMgn007539|BMgn007514|BMgn014584|BMgn004055|BMgn009307|BMgn017416|BMgn014748|BMgn017597
GO:0042813	Wnt-activated receptor activity	MF	3	3	0.00974274	0.663823	BMgn005935|BMgn007383|BMgn007492
GO:0007049	cell cycle	BP	8	18	0.00990755	0.666052	BMgn013786|BMgn006232|BMgn004711|BMgn013917|BMgn001154|BMgn012966|BMgn011246|BMgn009840
GO:0010508	positive regulation of autophagy	BP	3	3	0.0103746	0.679445	BMgn013296|BMgn002611|BMgn006090
GO:0042555	MCM complex	CC	5	8	0.0103763	0.679445	BMgn013590|BMgn008625|BMgn002763|BMgn000828|BMgn003351
GO:0005694	chromosome	CC	6	11	0.0106449	0.688098	BMgn007493|BMgn007419|BMgn003107|BMgn014008|BMgn004055|BMgn003151
GO:0006338	chromatin remodeling	BP	7	14	0.0113291	0.723057	BMgn010194|BMgn016705|BMgn009732|BMgn010350|BMgn005565|BMgn001132|BMgn009805
GO:0005885	Arp2/3 protein complex	CC	5	9	0.0120936	0.762198	BMgn000082|BMgn012934|BMgn013120|BMgn004645|BMgn008927
GO:0071897	DNA biosynthetic process	BP	6	11	0.0127714	0.79498	BMgn002418|BMgn016337|BMgn005125|BMgn013987|BMgn006939|BMgn011736
GO:0000398	mRNA splicing, via spliceosome	BP	11	30	0.0136729	0.840718	BMgn008202|BMgn005838|BMgn004055|BMgn005939|BMgn008899|BMgn010974|BMgn000778|BMgn009855|BMgn003195|BMgn004573|BMgn011014
GO:0006468	protein phosphorylation	BP	53	206	0.0151454	0.899904	BMgn012531|BMgn007634|BMgn009848|BMgn005972|BMgn005671|BMgn010955|BMgn003385|BMgn011755|BMgn013453|BMgn002597|BMgn011250|BMgn000198|BMgn006330|BMgn008240|BMgn016818|BMgn001132|BMgn013441|BMgn011854|BMgn013443|BMgn006000|BMgn009883|BMgn010974|BMgn000063|BMgn007355|BMgn002070|BMgn014490|BMgn013414|BMgn006037|BMgn006677|BMgn007017|BMgn002350|BMgn009581|BMgn013442|BMgn015778|BMgn005509|BMgn005370|BMg…
GO:0008360	regulation of cell shape	BP	10	26	0.0153428	0.899904	BMgn008320|BMgn008927|BMgn010542|BMgn004439|BMgn005550|BMgn003479|BMgn017416|BMgn000080|BMgn014220|BMgn013507
GO:0006333	chromatin assembly or disassembly	BP	2	2	0.0153837	0.899904	BMgn014582|BMgn014499
GO:0016567	protein ubiquitination	BP	16	47	0.0154628	0.899904	BMgn013365|BMgn001267|BMgn002757|BMgn002878|BMgn007076|BMgn009620|BMgn009253|BMgn012070|BMgn012577|BMgn002786|BMgn015273|BMgn001290|BMgn015580|BMgn006637|BMgn012495|BMgn013314
GO:0000780	condensed nuclear chromosome, centromeric region	CC	3	4	0.0155279	0.899904	BMgn011581|BMgn002350|BMgn006681
GO:0009887	organ morphogenesis	BP	3	4	0.0183354	1	BMgn013981|BMgn010054|BMgn008320
GO:0000077	DNA damage checkpoint	BP	3	4	0.0184823	1	BMgn013870|BMgn013164|BMgn014101
GO:0042787	protein ubiquitination involved in ubiquitin-dependent protein catabolic process	BP	5	9	0.0185488	1	BMgn013312|BMgn005933|BMgn001232|BMgn007539|BMgn004501
GO:0004176	ATP-dependent peptidase activity	MF	3	4	0.0202119	1	BMgn003216|BMgn000727|BMgn007194
GO:0035064	methylated histone binding	MF	3	4	0.0203527	1	BMgn002369|BMgn005484|BMgn006289
GO:0044446	intracellular organelle part	CC	4	6	0.020372	1	BMgn012856|BMgn003413|BMgn010655|BMgn009922
GO:0008026	ATP-dependent helicase activity	MF	4	6	0.0208153	1	BMgn012071|BMgn015133|BMgn005666|BMgn002931
GO:0001522	pseudouridine synthesis	BP	5	10	0.0209767	1	BMgn007440|BMgn010884|BMgn002806|BMgn007612|BMgn011417
GO:0006275	regulation of DNA replication	BP	3	4	0.0209936	1	BMgn000660|BMgn013507|BMgn015393
GO:0030014	CCR4-NOT complex	CC	2	2	0.021506	1	BMgn001217|BMgn014748
GO:0034464	BBSome	CC	4	7	0.0215361	1	BMgn009412|BMgn006911|BMgn002904|BMgn002903
GO:0051252	regulation of RNA metabolic process	BP	11	34	0.0218836	1	BMgn001834|BMgn012644|BMgn014890|BMgn014349|BMgn011775|BMgn001217|BMgn001833|BMgn013950|BMgn009726|BMgn003375|BMgn005650
GO:0009966	regulation of signal transduction	BP	6	13	0.0219294	1	BMgn001344|BMgn013517|BMgn010953|BMgn000396|BMgn002350|BMgn008907
GO:0008324	cation transmembrane transporter activity	MF	5	10	0.0219732	1	BMgn000958|BMgn004530|BMgn000896|BMgn014541|BMgn014540
GO:0000243	commitment complex	CC	2	2	0.0220482	1	BMgn015491|BMgn008088
GO:0000395	mRNA 5'-splice site recognition	BP	2	2	0.0220482	1	BMgn015491|BMgn008088
GO:0030619	U1 snRNA binding	MF	2	2	0.0220482	1	BMgn015491|BMgn008088
GO:0071004	U2-type prespliceosome	CC	2	2	0.0220482	1	BMgn015491|BMgn008088
GO:0051290	protein heterotetramerization	BP	3	5	0.0232094	1	BMgn009648|BMgn017597|BMgn014584
GO:0043138	3'-5' DNA helicase activity	MF	3	4	0.0236395	1	BMgn006680|BMgn002763|BMgn003351
GO:0044428	nuclear part	CC	4	7	0.0249626	1	BMgn006903|BMgn007048|BMgn005342|BMgn007741
GO:0006336	DNA replication-independent nucleosome assembly	BP	2	2	0.0252671	1	BMgn017502|BMgn005550
GO:0000439	core TFIIH complex	CC	3	4	0.0258	1	BMgn005377|BMgn010697|BMgn012623
GO:0016055	Wnt signaling pathway	BP	8	20	0.0260061	1	BMgn006146|BMgn007942|BMgn000396|BMgn005719|BMgn013981|BMgn004639|BMgn007383|BMgn007492
GO:0060216	definitive hemopoiesis	BP	2	2	0.0262358	1	BMgn006395|BMgn008907
GO:0009982	pseudouridine synthase activity	MF	4	7	0.0268628	1	BMgn007612|BMgn010884|BMgn002806|BMgn011417
GO:0006289	nucleotide-excision repair	BP	6	13	0.0270839	1	BMgn003045|BMgn012924|BMgn014411|BMgn005377|BMgn010697|BMgn012623
GO:0000079	regulation of cyclin-dependent protein serine/threonine kinase activity	BP	5	10	0.0271591	1	BMgn004023|BMgn009664|BMgn008671|BMgn017391|BMgn003777
GO:0090266	regulation of mitotic cell cycle spindle assembly checkpoint	BP	2	2	0.0272252	1	BMgn012734|BMgn007868
GO:0032133	chromosome passenger complex	CC	2	2	0.0276554	1	BMgn002350|BMgn006681
GO:0035174	histone serine kinase activity	MF	2	2	0.0276554	1	BMgn002350|BMgn006681
GO:0034314	Arp2/3 complex-mediated actin nucleation	BP	5	11	0.0281924	1	BMgn000082|BMgn012934|BMgn013120|BMgn004645|BMgn008927
GO:0006296	nucleotide-excision repair, DNA incision, 5'-to lesion	BP	2	2	0.028254	1	BMgn004957|BMgn002482
GO:0015994	chlorophyll metabolic process	BP	8	20	0.0287587	1	BMgn009964|BMgn002540|BMgn007949|BMgn014286|BMgn008768|BMgn007950|BMgn007194|BMgn011268
GO:0000387	spliceosomal snRNP assembly	BP	3	5	0.0289975	1	BMgn015491|BMgn000155|BMgn008088
GO:0008649	rRNA methyltransferase activity	MF	3	4	0.0290086	1	BMgn006738|BMgn001632|BMgn014901
GO:0017053	transcriptional repressor complex	CC	4	7	0.0291791	1	BMgn001925|BMgn001154|BMgn009840|BMgn015734
GO:0005667	transcription factor complex	CC	54	236	0.0293375	1	BMgn015798|BMgn002153|BMgn000853|BMgn006484|BMgn006232|BMgn013985|BMgn006390|BMgn001132|BMgn006492|BMgn006899|BMgn011014|BMgn006400|BMgn008906|BMgn006393|BMgn014584|BMgn002000|BMgn004336|BMgn014174|BMgn012709|BMgn000157|BMgn014748|BMgn009855|BMgn013675|BMgn012004|BMgn003479|BMgn004821|BMgn003558|BMgn004307|BMgn006399|BMgn006719|BMgn013363|BMgn004711|BMgn008968|BMgn003472|BMgn002369|BMgn003436|BMg…
GO:0001047	core promoter binding	MF	2	2	0.0298073	1	BMgn002611|BMgn008907
GO:0007095	mitotic G2 DNA damage checkpoint	BP	5	11	0.0299351	1	BMgn007634|BMgn004957|BMgn007940|BMgn009575|BMgn003351
GO:0000014	single-stranded DNA endodeoxyribonuclease activity	MF	3	5	0.0304248	1	BMgn004957|BMgn014101|BMgn002482
GO:0048699	generation of neurons	BP	3	4	0.0307008	1	BMgn013580|BMgn002000|BMgn005815
GO:0007293	germarium-derived egg chamber formation	BP	4	7	0.0314436	1	BMgn001833|BMgn004439|BMgn014122|BMgn007010
GO:0017148	negative regulation of translation	BP	2	2	0.0318338	1	BMgn002757|BMgn014748
GO:0048704	embryonic skeletal system morphogenesis	BP	2	2	0.0325725	1	BMgn006395|BMgn007917
GO:0031461	cullin-RING ubiquitin ligase complex	CC	3	4	0.0333288	1	BMgn009674|BMgn002161|BMgn005758
GO:0001784	phosphotyrosine binding	MF	2	2	0.0334533	1	BMgn013312|BMgn013314
GO:0000413	protein peptidyl-prolyl isomerization	BP	9	27	0.0337881	1	BMgn008977|BMgn002151|BMgn009740|BMgn007849|BMgn006771|BMgn002786|BMgn004163|BMgn003414|BMgn000679
GO:0006325	chromatin organization	BP	2	2	0.0341568	1	BMgn007419|BMgn005232
GO:0072669	tRNA-splicing ligase complex	CC	2	2	0.0345722	1	BMgn006828|BMgn011315
GO:0019901	protein kinase binding	MF	7	18	0.0350388	1	BMgn010245|BMgn017391|BMgn004023|BMgn006802|BMgn009664|BMgn008671|BMgn003777
GO:0045017	glycerolipid biosynthetic process	BP	2	2	0.035784	1	BMgn015118|BMgn003457
GO:0055113	epiboly involved in gastrulation with mouth forming second	BP	2	2	0.0359948	1	BMgn000217|BMgn003627
GO:0004830	tryptophan-tRNA ligase activity	MF	2	2	0.0360536	1	BMgn005126|BMgn012008
GO:0006436	tryptophanyl-tRNA aminoacylation	BP	2	2	0.0360536	1	BMgn005126|BMgn012008
GO:0007350	blastoderm segmentation	BP	2	2	0.0361551	1	BMgn008884|BMgn002159
GO:0016627	oxidoreductase activity, acting on the CH-CH group of donors	MF	4	8	0.0362068	1	BMgn015943|BMgn001309|BMgn006657|BMgn005550
GO:0000118	histone deacetylase complex	CC	4	7	0.0373063	1	BMgn011747|BMgn013166|BMgn012984|BMgn004821
GO:0006470	protein dephosphorylation	BP	13	41	0.0382505	1	BMgn006843|BMgn016728|BMgn009233|BMgn014179|BMgn014117|BMgn003584|BMgn004772|BMgn004342|BMgn004743|BMgn013010|BMgn013030|BMgn010752|BMgn007460
GO:0008310	single-stranded DNA 3'-5' exodeoxyribonuclease activity	MF	2	2	0.0383795	1	BMgn006939|BMgn007587
GO:0045746	negative regulation of Notch signaling pathway	BP	6	14	0.0386068	1	BMgn008884|BMgn005933|BMgn008913|BMgn002611|BMgn008968|BMgn015734
GO:0042393	histone binding	MF	4	9	0.0393033	1	BMgn014584|BMgn009648|BMgn017597|BMgn005550
GO:0006448	regulation of translational elongation	BP	9	26	0.0393075	1	BMgn001925|BMgn015322|BMgn003465|BMgn016800|BMgn004501|BMgn002348|BMgn010155|BMgn001523|BMgn005413
GO:0033743	peptide-methionine (R)-S-oxide reductase activity	MF	2	2	0.0401021	1	BMgn001062|BMgn007514
GO:0005663	DNA replication factor C complex	CC	2	2	0.0401087	1	BMgn003318|BMgn003377
GO:0016573	histone acetylation	BP	5	11	0.0402427	1	BMgn010230|BMgn000853|BMgn008516|BMgn014865|BMgn009251
GO:0005876	spindle microtubule	CC	3	5	0.0409059	1	BMgn001380|BMgn002350|BMgn006681
GO:0035060	brahma complex	CC	2	2	0.0413084	1	BMgn009805|BMgn012709
GO:0008622	epsilon DNA polymerase complex	CC	2	2	0.0431957	1	BMgn013987|BMgn004825
GO:0000981	sequence-specific DNA binding RNA polymerase II transcription factor activity	MF	5	12	0.0432857	1	BMgn003334|BMgn000322|BMgn016677|BMgn014268|BMgn000987
GO:0060968	regulation of gene silencing	BP	3	5	0.0435724	1	BMgn009648|BMgn005550|BMgn014584
GO:0008852	exodeoxyribonuclease I activity	MF	2	2	0.0437777	1	BMgn012103|BMgn017545
GO:0045145	single-stranded DNA 5'-3' exodeoxyribonuclease activity	MF	2	2	0.0437777	1	BMgn012103|BMgn017545
GO:0048256	flap endonuclease activity	MF	2	2	0.0437777	1	BMgn012103|BMgn017545
GO:0051908	double-stranded DNA 5'-3' exodeoxyribonuclease activity	MF	2	2	0.0437777	1	BMgn012103|BMgn017545
GO:0003755	peptidyl-prolyl cis-trans isomerase activity	MF	9	28	0.0439219	1	BMgn008977|BMgn002151|BMgn009740|BMgn007849|BMgn006771|BMgn002786|BMgn004163|BMgn003414|BMgn000679
GO:0051049	regulation of transport	BP	2	2	0.0440404	1	BMgn007048|BMgn013612
GO:0071013	catalytic step 2 spliceosome	CC	7	19	0.0453136	1	BMgn013149|BMgn004055|BMgn010974|BMgn000778|BMgn003195|BMgn011014|BMgn002895
GO:0003678	DNA helicase activity	MF	8	23	0.0456979	1	BMgn001822|BMgn011353|BMgn000828|BMgn012113|BMgn008898|BMgn008625|BMgn013590|BMgn001158
GO:0032041	NAD-dependent histone deacetylase activity (H3-K14 specific)	MF	2	2	0.0458205	1	BMgn011747|BMgn013166
GO:0046969	NAD-dependent histone deacetylase activity (H3-K9 specific)	MF	2	2	0.0458205	1	BMgn011747|BMgn013166
GO:0046970	NAD-dependent histone deacetylase activity (H4-K16 specific)	MF	2	2	0.0458205	1	BMgn011747|BMgn013166
GO:0070933	histone H4 deacetylation	BP	2	2	0.0458205	1	BMgn011747|BMgn013166
GO:0097372	NAD-dependent histone deacetylase activity (H3-K18 specific)	MF	2	2	0.0458205	1	BMgn011747|BMgn013166
GO:0004843	ubiquitin-specific protease activity	MF	5	11	0.046304	1	BMgn008661|BMgn013218|BMgn012292|BMgn005342|BMgn001484
GO:0042147	retrograde transport, endosome to Golgi	BP	3	5	0.0464757	1	BMgn015900|BMgn010625|BMgn013190
GO:0004729	oxygen-dependent protoporphyrinogen oxidase activity	MF	2	2	0.0466402	1	BMgn002540|BMgn007194
GO:0043142	single-stranded DNA-dependent ATPase activity	MF	2	2	0.0468647	1	BMgn005107|BMgn012855
GO:0061630	ubiquitin protein ligase activity	MF	4	8	0.0475817	1	BMgn013365|BMgn001232|BMgn009157|BMgn010222
GO:0071390	cellular response to ecdysone	BP	2	2	0.0480177	1	BMgn002611|BMgn000319
GO:0004386	helicase activity	MF	16	54	0.04827	1	BMgn011746|BMgn009885|BMgn007594|BMgn003429|BMgn001799|BMgn003010|BMgn004036|BMgn009988|BMgn010259|BMgn003507|BMgn010510|BMgn001572|BMgn008779|BMgn010673|BMgn001540|BMgn011804
GO:0004655	porphobilinogen synthase activity	MF	2	2	0.04836	1	BMgn007949|BMgn007950
GO:0005102	receptor binding	MF	5	13	0.0484457	1	BMgn006146|BMgn007942|BMgn002903|BMgn013981|BMgn011790
GO:0004402	histone acetyltransferase activity	MF	4	8	0.0486262	1	BMgn010230|BMgn000853|BMgn008516|BMgn009251
GO:0007031	peroxisome organization	BP	3	5	0.0489051	1	BMgn016811|BMgn010225|BMgn006608
GO:0003746	translation elongation factor activity	MF	9	27	0.0490684	1	BMgn001925|BMgn015322|BMgn003465|BMgn016800|BMgn004501|BMgn002348|BMgn010155|BMgn001523|BMgn005413
GO:0000791	euchromatin	CC	2	2	0.0492331	1	BMgn003068|BMgn006289
GO:0001516	prostaglandin biosynthetic process	BP	2	2	0.049316	1	BMgn008203|BMgn013640
GO:0006367	transcription initiation from RNA polymerase II promoter	BP	6	16	0.0493898	1	BMgn000355|BMgn010623|BMgn005169|BMgn007579|BMgn005878|BMgn007940
GO:0035152	regulation of tube architecture, open tracheal system	BP	2	2	0.0494035	1	BMgn000319|BMgn008436
GO:0036477	somatodendritic compartment	CC	2	2	0.0495159	1	BMgn013580|BMgn017514

## Sheet: blue.KEGG
#Term	Database	ID	Input number	Background number	P-Value	Corrected P-Value	Input	Hyperlink
Ubiquitin mediated proteolysis	KEGG PATHWAY	bmor04120	50	84	3.46178e-12	3.53102e-10	BMgn005652|BMgn011333|BMgn015519|BMgn011963|BMgn013365|BMgn002918|BMgn003124|BMgn001208|BMgn007076|BMgn000627|BMgn009118|BMgn010222|BMgn005933|BMgn002755|BMgn005587|BMgn001427|BMgn002559|BMgn000918|BMgn001232|BMgn009911|BMgn006210|BMgn001267|BMgn004501|BMgn007862|BMgn005758|BMgn003997|BMgn008277|BMgn011028|BMgn001693|BMgn001290|BMgn016337|BMgn009620|BMgn011827|BMgn005147|BMgn013312|BMgn004179|BMg…	http://www.genome.jp/kegg-bin/show_pathway?bmor04120/bmor:100141465%09red/bmor:101741642%09red/bmor:101735782%09red/bmor:101745393%09red/bmor:101739865%09red/bmor:101740454%09red/bmor:101739389%09red/bmor:692856%09red/bmor:100272227%09red/bmor:101736311%09red/bmor:101743201%09red/bmor:101735981%09red/bmor:101738440%09red/bmor:692915%09red/bmor:101740182%09red/bmor:692934%09red/bmor:101739449%09re…
Nucleotide excision repair	KEGG PATHWAY	bmor03420	29	34	4.01745e-10	2.0489e-08	BMgn005448|BMgn005377|BMgn005758|BMgn017056|BMgn002482|BMgn013786|BMgn014411|BMgn001550|BMgn003377|BMgn003045|BMgn004825|BMgn012623|BMgn008671|BMgn009817|BMgn003318|BMgn013987|BMgn003459|BMgn010697|BMgn009181|BMgn000218|BMgn003010|BMgn005640|BMgn005488|BMgn004957|BMgn011736|BMgn016953|BMgn015234|BMgn001232|BMgn009495	http://www.genome.jp/kegg-bin/show_pathway?bmor03420/bmor:101742198%09red/bmor:101747108%09red/bmor:101744339%09red/bmor:101745581%09red/bmor:101736557%09red/bmor:101744655%09red/bmor:101739752%09red/bmor:692838%09red/bmor:101739080%09red/bmor:100379321%09red/bmor:692462%09red/bmor:692971%09red/bmor:101741946%09red/bmor:101743797%09red/bmor:692484%09red/bmor:101744462%09red/bmor:692486%09red/bmor…
DNA replication	KEGG PATHWAY	bmor03030	27	37	1.69249e-08	5.75447e-07	BMgn005448|BMgn012855|BMgn006931|BMgn017056|BMgn003351|BMgn003375|BMgn004825|BMgn003377|BMgn015234|BMgn009817|BMgn003318|BMgn005991|BMgn000977|BMgn013987|BMgn013590|BMgn009181|BMgn000218|BMgn003010|BMgn005488|BMgn011736|BMgn016953|BMgn002763|BMgn008625|BMgn000828|BMgn009495|BMgn006347|BMgn015212	http://www.genome.jp/kegg-bin/show_pathway?bmor03030/bmor:101746695%09red/bmor:101743127%09red/bmor:101738840%09red/bmor:101741108%09red/bmor:732919%09red/bmor:101745581%09red/bmor:101736557%09red/bmor:692838%09red/bmor:101739080%09red/bmor:101738648%09red/bmor:692463%09red/bmor:101737589%09red/bmor:101744843%09red/bmor:692484%09red/bmor:692462%09red/bmor:692486%09red/bmor:101735712%09red/bmor:10…
Spliceosome	KEGG PATHWAY	bmor03040	45	122	3.15968e-06	8.05718e-05	BMgn003195|BMgn004573|BMgn003414|BMgn011316|BMgn012034|BMgn008779|BMgn008073|BMgn009307|BMgn013100|BMgn012071|BMgn007585|BMgn005939|BMgn002481|BMgn010974|BMgn014536|BMgn009855|BMgn011746|BMgn008202|BMgn002151|BMgn003142|BMgn006896|BMgn001635|BMgn005282|BMgn010800|BMgn008459|BMgn007509|BMgn003429|BMgn004982|BMgn000950|BMgn015504|BMgn003462|BMgn007945|BMgn006771|BMgn012387|BMgn000360|BMgn010333|BMg…	http://www.genome.jp/kegg-bin/show_pathway?bmor03040/bmor:101736137%09red/bmor:101735469%09red/bmor:733049%09red/bmor:693094%09red/bmor:101739903%09red/bmor:101735548%09red/bmor:732932%09red/bmor:101742271%09red/bmor:101741170%09red/bmor:101736317%09red/bmor:733050%09red/bmor:101745122%09red/bmor:100033384%09red/bmor:733079%09red/bmor:101740677%09red/bmor:732979%09red/bmor:101740857%09red/bmor:10…
Mismatch repair	KEGG PATHWAY	bmor03430	16	19	4.08546e-06	8.33433e-05	BMgn003010|BMgn005448|BMgn000977|BMgn012103|BMgn011736|BMgn005488|BMgn010261|BMgn012027|BMgn016953|BMgn003377|BMgn015234|BMgn009181|BMgn009817|BMgn003318|BMgn017545|BMgn009495	http://www.genome.jp/kegg-bin/show_pathway?bmor03430/bmor:101735712%09red/bmor:101741322%09red/bmor:101739080%09red/bmor:692838%09red/bmor:692484%09red/bmor:101741887%09red/bmor:692486%09red/bmor:733023%09red/bmor:101744671%09red/bmor:732919%09red/bmor:692462%09red/bmor:101742226%09red/bmor:101745581%09red/bmor:101736557%09red
Basal transcription factors	KEGG PATHWAY	bmor03022	18	31	4.10369e-05	0.000697628	BMgn005878|BMgn003121|BMgn010005|BMgn001550|BMgn008497|BMgn013786|BMgn005377|BMgn012623|BMgn000355|BMgn003828|BMgn010697|BMgn006496|BMgn015312|BMgn005169|BMgn014036|BMgn008671|BMgn007579|BMgn006967	http://www.genome.jp/kegg-bin/show_pathway?bmor03022/bmor:101742954%09red/bmor:101739652%09red/bmor:101744462%09red/bmor:733002%09red/bmor:101735747%09red/bmor:732959%09red/bmor:101746127%09red/bmor:101743512%09red/bmor:101743500%09red/bmor:101742930%09red/bmor:101736484%09red/bmor:101745654%09red/bmor:101745815%09red/bmor:101747108%09red/bmor:101744550%09red/bmor:101745855%09red/bmor:100379321%0…
Fanconi anemia pathway	KEGG PATHWAY	bmor03460	18	33	7.57612e-05	0.00110395	BMgn013837|BMgn008315|BMgn002482|BMgn012899|BMgn005448|BMgn004957|BMgn002892|BMgn011042|BMgn001893|BMgn012027|BMgn011359|BMgn005125|BMgn005580|BMgn002415|BMgn006939|BMgn009157|BMgn009817|BMgn005107	http://www.genome.jp/kegg-bin/show_pathway?bmor03460/bmor:101740307%09red/bmor:101740773%09red/bmor:101735303%09red/bmor:101738854%09red/bmor:101745354%09red/bmor:101746813%09red/bmor:101738512%09red/bmor:693041%09red/bmor:101742198%09red/bmor:692484%09red/bmor:101737922%09red/bmor:692486%09red/bmor:100126867%09red/bmor:101739500%09red/bmor:101743797%09red/bmor:100620066%09red/bmor:101741322%09red
Wnt signaling pathway	KEGG PATHWAY	bmor04310	25	68	0.000506989	0.0064641	BMgn004639|BMgn013580|BMgn004711|BMgn003459|BMgn005935|BMgn007357|BMgn007135|BMgn016818|BMgn012622|BMgn008436|BMgn000918|BMgn008884|BMgn000853|BMgn013981|BMgn006146|BMgn007492|BMgn007942|BMgn012004|BMgn001198|BMgn002878|BMgn003495|BMgn009674|BMgn014220|BMgn001232|BMgn007383	http://www.genome.jp/kegg-bin/show_pathway?bmor04310/bmor:692538%09red/bmor:101740097%09red/bmor:100462731%09red/bmor:101740324%09red/bmor:101735981%09red/bmor:101736446%09red/bmor:101739893%09red/bmor:100126162%09red/bmor:101744944%09red/bmor:692971%09red/bmor:692729%09red/bmor:100862782%09red/bmor:101736301%09red/bmor:100862781%09red/bmor:101745327%09red/bmor:692745%09red/bmor:101742309%09red/b…
Homologous recombination	KEGG PATHWAY	bmor03440	12	20	0.000636789	0.00721694	BMgn005448|BMgn000977|BMgn011253|BMgn011736|BMgn004198|BMgn011042|BMgn005107|BMgn013073|BMgn011359|BMgn015234|BMgn009817|BMgn002778	http://www.genome.jp/kegg-bin/show_pathway?bmor03440/bmor:101735482%09red/bmor:101735303%09red/bmor:101745604%09red/bmor:692486%09red/bmor:693041%09red/bmor:692484%09red/bmor:101737922%09red/bmor:732919%09red/bmor:101744594%09red/bmor:101738749%09red/bmor:101742226%09red/bmor:101745581%09red
Endocytosis	KEGG PATHWAY	bmor04144	28	88	0.00152716	0.015577	BMgn000846|BMgn011333|BMgn012873|BMgn012295|BMgn004136|BMgn009468|BMgn007641|BMgn000602|BMgn007076|BMgn014536|BMgn003627|BMgn005933|BMgn007032|BMgn007010|BMgn001635|BMgn006557|BMgn006045|BMgn004439|BMgn007035|BMgn001290|BMgn002491|BMgn013312|BMgn002381|BMgn002424|BMgn008660|BMgn008661|BMgn017533|BMgn006706	http://www.genome.jp/kegg-bin/show_pathway?bmor04144/bmor:101745393%09red/bmor:101736709%09red/bmor:101746390%09red/bmor:100272227%09red/bmor:101745967%09red/bmor:101742319%09red/bmor:101741308%09red/bmor:101743249%09red/bmor:733058%09red/bmor:101742311%09red/bmor:101740182%09red/bmor:101744531%09red/bmor:101743916%09red/bmor:100862772%09red/bmor:100862757%09red/bmor:101737365%09red/bmor:10174167…
mRNA surveillance pathway	KEGG PATHWAY	bmor03015	22	64	0.00216926	0.020115	BMgn001806|BMgn009902|BMgn007585|BMgn000778|BMgn003125|BMgn010172|BMgn005930|BMgn007460|BMgn003348|BMgn004980|BMgn015748|BMgn017145|BMgn011133|BMgn006754|BMgn006845|BMgn005323|BMgn001478|BMgn001540|BMgn015230|BMgn004407|BMgn011014|BMgn002340	http://www.genome.jp/kegg-bin/show_pathway?bmor03015/bmor:101738312%09red/bmor:733099%09red/bmor:733050%09red/bmor:733138%09red/bmor:101745272%09red/bmor:692918%09red/bmor:101735318%09red/bmor:101743394%09red/bmor:101746324%09red/bmor:101741929%09red/bmor:101741848%09red/bmor:101737820%09red/bmor:732920%09red/bmor:692986%09red/bmor:101743440%09red/bmor:101743604%09red/bmor:100101167%09red/bmor:10…
Base excision repair	KEGG PATHWAY	bmor03410	10	19	0.00368355	0.0313102	BMgn001132|BMgn001124|BMgn004825|BMgn011736|BMgn015234|BMgn012924|BMgn013987|BMgn000218|BMgn009181|BMgn017056	http://www.genome.jp/kegg-bin/show_pathway?bmor03410/bmor:101735493%09red/bmor:101741017%09red/bmor:101739740%09red/bmor:101741556%09red/bmor:101739080%09red/bmor:100862773%09red/bmor:101742226%09red/bmor:101736457%09red/bmor:101742003%09red/bmor:101745581%09red
TGF-beta signaling pathway	KEGG PATHWAY	bmor04350	13	31	0.0045962	0.0360625	BMgn000853|BMgn001232|BMgn007076|BMgn007355|BMgn003459|BMgn009674|BMgn005940|BMgn007460|BMgn000918|BMgn012004|BMgn006899|BMgn006724|BMgn002340	http://www.genome.jp/kegg-bin/show_pathway?bmor04350/bmor:101735981%09red/bmor:101741848%09red/bmor:693080%09red/bmor:101744944%09red/bmor:101741200%09red/bmor:733106%09red/bmor:100272227%09red/bmor:100862782%09red/bmor:692971%09red/bmor:101739275%09red/bmor:692466%09red/bmor:101737820%09red
FoxO signaling pathway	KEGG PATHWAY	bmor04068	21	66	0.00566011	0.041238	BMgn003385|BMgn000602|BMgn017416|BMgn006834|BMgn001198|BMgn011333|BMgn003747|BMgn007357|BMgn000853|BMgn003777|BMgn001693|BMgn010366|BMgn011755|BMgn011102|BMgn014510|BMgn013938|BMgn007169|BMgn013139|BMgn006724|BMgn004277|BMgn013453	http://www.genome.jp/kegg-bin/show_pathway?bmor04068/bmor:101741679%09red/bmor:101741790%09red/bmor:692520%09red/bmor:101740671%09red/bmor:692466%09red/bmor:100862781%09red/bmor:101745393%09red/bmor:733130%09red/bmor:100126162%09red/bmor:101744944%09red/bmor:101746352%09red/bmor:101736570%09red/bmor:100126177%09red/bmor:100126204%09red/bmor:101746170%09red/bmor:100862763%09red/bmor:100101222%09re…
Jak-STAT signaling pathway	KEGG PATHWAY	bmor04630	9	18	0.00744391	0.0506186	BMgn000853|BMgn001198|BMgn003997|BMgn011102|BMgn005582|BMgn012004|BMgn017416|BMgn013312|BMgn001266	http://www.genome.jp/kegg-bin/show_pathway?bmor04630/bmor:101740849%09red/bmor:100862781%09red/bmor:100862764%09red/bmor:101740182%09red/bmor:101744944%09red/bmor:101741873%09red/bmor:100862782%09red/bmor:100862763%09red/bmor:101736570%09red
Regulation of autophagy	KEGG PATHWAY	bmor04140	10	22	0.00809087	0.0515793	BMgn013840|BMgn004986|BMgn001467|BMgn006175|BMgn006090|BMgn005491|BMgn004279|BMgn017054|BMgn007878|BMgn013139	http://www.genome.jp/kegg-bin/show_pathway?bmor04140/bmor:100216352%09red/bmor:101743230%09red/bmor:101740636%09red/bmor:101740494%09red/bmor:100216348%09red/bmor:101745443%09red/bmor:101745625%09red/bmor:101737622%09red/bmor:100101222%09red/bmor:101745143%09red
RNA transport	KEGG PATHWAY	bmor03013	32	124	0.0107253	0.064352	BMgn009902|BMgn011070|BMgn009428|BMgn001282|BMgn003805|BMgn007585|BMgn017112|BMgn000778|BMgn001123|BMgn003125|BMgn010657|BMgn005317|BMgn007366|BMgn010800|BMgn005702|BMgn000950|BMgn010958|BMgn013491|BMgn017145|BMgn011804|BMgn000155|BMgn010172|BMgn011581|BMgn005323|BMgn013791|BMgn004127|BMgn007325|BMgn012108|BMgn007048|BMgn001540|BMgn007431|BMgn011014	http://www.genome.jp/kegg-bin/show_pathway?bmor03013/bmor:101739800%09red/bmor:101735469%09red/bmor:101736070%09red/bmor:101740417%09red/bmor:692637%09red/bmor:101743750%09red/bmor:101738312%09red/bmor:101742253%09red/bmor:101737269%09red/bmor:733049%09red/bmor:101735721%09red/bmor:733050%09red/bmor:101735312%09red/bmor:101739997%09red/bmor:101742889%09red/bmor:101739405%09red/bmor:692976%09red/b…
MAPK signaling pathway - fly	KEGG PATHWAY	bmor04013	7	16	0.0292626	0.15832	BMgn000602|BMgn007169|BMgn011102|BMgn001167|BMgn007540|BMgn017416|BMgn006724	http://www.genome.jp/kegg-bin/show_pathway?bmor04013/bmor:101741679%09red/bmor:692520%09red/bmor:101738793%09red/bmor:101736934%09red/bmor:692466%09red/bmor:100862763%09red/bmor:101736570%09red
Notch signaling pathway	KEGG PATHWAY	bmor04330	8	20	0.0294909	0.15832	BMgn000853|BMgn006800|BMgn009251|BMgn011747|BMgn004851|BMgn008202|BMgn009826|BMgn010576	http://www.genome.jp/kegg-bin/show_pathway?bmor04330/bmor:101742770%09red/bmor:101744944%09red/bmor:101744526%09red/bmor:101745094%09red/bmor:101736749%09red/bmor:101745320%09red/bmor:101741945%09red/bmor:101746037%09red
Hippo signaling pathway - fly	KEGG PATHWAY	bmor04391	15	56	0.0535402	0.273055	BMgn016554|BMgn013507|BMgn007357|BMgn010558|BMgn006146|BMgn002340|BMgn007609|BMgn004439|BMgn011114|BMgn007460|BMgn012004|BMgn010453|BMgn006557|BMgn006330|BMgn012742	http://www.genome.jp/kegg-bin/show_pathway?bmor04391/bmor:101746256%09red/bmor:101736045%09red/bmor:101741262%09red/bmor:101741910%09red/bmor:101741848%09red/bmor:101745387%09red/bmor:100126162%09red/bmor:100216493%09red/bmor:101744950%09red/bmor:101743916%09red/bmor:101737820%09red/bmor:101745956%09red/bmor:100862782%09red/bmor:101742244%09red/bmor:692745%09red
Glycosylphosphatidylinositol(GPI)-anchor biosynthesis	KEGG PATHWAY	bmor00563	7	21	0.0774303	0.37609	BMgn003737|BMgn001102|BMgn012874|BMgn016749|BMgn015180|BMgn007063|BMgn017164	http://www.genome.jp/kegg-bin/show_pathway?bmor00563/bmor:101742553%09red/bmor:101741445%09red/bmor:101737895%09red/bmor:101745657%09red/bmor:101746769%09red/bmor:101737110%09red/bmor:101737839%09red
Dorso-ventral axis formation	KEGG PATHWAY	bmor04320	7	23	0.104961	0.48664	BMgn000602|BMgn007169|BMgn011102|BMgn010644|BMgn001167|BMgn017416|BMgn006724	http://www.genome.jp/kegg-bin/show_pathway?bmor04320/bmor:101741679%09red/bmor:692520%09red/bmor:101736934%09red/bmor:692466%09red/bmor:100125336%09red/bmor:100862763%09red/bmor:101736570%09red
Pyrimidine metabolism	KEGG PATHWAY	bmor00240	18	84	0.150053	0.652032	BMgn013987|BMgn006159|BMgn014909|BMgn004825|BMgn011736|BMgn015234|BMgn006816|BMgn006931|BMgn007112|BMgn010154|BMgn007940|BMgn006292|BMgn017056|BMgn000218|BMgn009154|BMgn017124|BMgn005991|BMgn015212	http://www.genome.jp/kegg-bin/show_pathway?bmor00240/bmor:692798%09red/bmor:101735493%09red/bmor:101746695%09red/bmor:101742725%09red/bmor:101743127%09red/bmor:733043%09red/bmor:101741979%09red/bmor:101741556%09red/bmor:101741478%09red/bmor:693115%09red/bmor:101738973%09red/bmor:101737196%09red/bmor:101742003%09red/bmor:101736457%09red/bmor:101742226%09red/bmor:101745139%09red/bmor:101745581%09re…
SNARE interactions in vesicular transport	KEGG PATHWAY	bmor04130	6	21	0.153419	0.652032	BMgn009165|BMgn007173|BMgn008498|BMgn007350|BMgn013136|BMgn012985	http://www.genome.jp/kegg-bin/show_pathway?bmor04130/bmor:101737678%09red/bmor:101735547%09red/bmor:101736850%09red/bmor:101742448%09red/bmor:101743225%09red/bmor:101738668%09red
Protein processing in endoplasmic reticulum	KEGG PATHWAY	bmor04141	26	132	0.177771	0.722458	BMgn006037|BMgn014490|BMgn007950|BMgn015191|BMgn017280|BMgn002918|BMgn014536|BMgn007357|BMgn009674|BMgn002520|BMgn007685|BMgn012095|BMgn012541|BMgn001635|BMgn000918|BMgn012903|BMgn016337|BMgn012650|BMgn013545|BMgn014079|BMgn002381|BMgn003459|BMgn017295|BMgn013070|BMgn001232|BMgn004540	http://www.genome.jp/kegg-bin/show_pathway?bmor04141/bmor:692533%09red/bmor:692591%09red/bmor:692990%09red/bmor:101740077%09red/bmor:101735981%09red/bmor:100126162%09red/bmor:100862772%09red/bmor:692420%09red/bmor:692971%09red/bmor:733039%09red/bmor:101742110%09red/bmor:101744922%09red/bmor:692373%09red/bmor:101744197%09red/bmor:693040%09red/bmor:692982%09red/bmor:101736652%09red/bmor:101741436%0…
Proteasome	KEGG PATHWAY	bmor03050	9	38	0.184156	0.722458	BMgn008595|BMgn005560|BMgn011253|BMgn007268|BMgn003009|BMgn003583|BMgn004376|BMgn008426|BMgn003335	http://www.genome.jp/kegg-bin/show_pathway?bmor03050/bmor:101735482%09red/bmor:101746253%09red/bmor:692900%09red/bmor:101737946%09red/bmor:778515%09red/bmor:733124%09red/bmor:101740220%09red/bmor:101736771%09red/bmor:101745852%09red
Terpenoid backbone biosynthesis	KEGG PATHWAY	bmor00900	6	23	0.195936	0.740201	BMgn001556|BMgn004904|BMgn000752|BMgn016582|BMgn014767|BMgn016622	http://www.genome.jp/kegg-bin/show_pathway?bmor00900/bmor:692835%09red/bmor:101736885%09red/bmor:693105%09red/bmor:100101203%09red/bmor:100101204%09red/bmor:100101208%09red
Hedgehog signaling pathway	KEGG PATHWAY	bmor04340	7	30	0.234391	0.83703	BMgn012644|BMgn012534|BMgn013981|BMgn006146|BMgn014220|BMgn006914|BMgn014349	http://www.genome.jp/kegg-bin/show_pathway?bmor04340/bmor:692729%09red/bmor:101740993%09red/bmor:101740841%09red/bmor:101741481%09red/bmor:101746249%09red/bmor:692745%09red
Arachidonic acid metabolism	KEGG PATHWAY	bmor00590	6	25	0.242251	0.83703	BMgn012913|BMgn007739|BMgn008203|BMgn000723|BMgn009022|BMgn015238	http://www.genome.jp/kegg-bin/show_pathway?bmor00590/bmor:692504%09red/bmor:101745772%09red/bmor:101742192%09red/bmor:101741685%09red/bmor:101746199%09red/bmor:101746997%09red
Taurine and hypotaurine metabolism	KEGG PATHWAY	bmor00430	2	5	0.246185	0.83703	BMgn017234|BMgn014830	http://www.genome.jp/kegg-bin/show_pathway?bmor00430/bmor:101739372%09red/bmor:101747037%09red
RNA degradation	KEGG PATHWAY	bmor03018	13	65	0.262223	0.862797	BMgn010136|BMgn010673|BMgn005650|BMgn009173|BMgn007193|BMgn011215|BMgn001217|BMgn000822|BMgn008899|BMgn001825|BMgn008427|BMgn010209|BMgn005815	http://www.genome.jp/kegg-bin/show_pathway?bmor03018/bmor:101739698%09red/bmor:101736615%09red/bmor:101742881%09red/bmor:101745492%09red/bmor:101746392%09red/bmor:101744656%09red/bmor:100301509%09red/bmor:100384888%09red/bmor:101737812%09red/bmor:101741379%09red/bmor:692825%09red/bmor:101745795%09red/bmor:101738940%09red
Insect hormone biosynthesis	KEGG PATHWAY	bmor00981	5	22	0.305365	0.97335	BMgn005496|BMgn011468|BMgn006915|BMgn000368|BMgn001678	http://www.genome.jp/kegg-bin/show_pathway?bmor00981/bmor:101740852%09red/bmor:733067%09red/bmor:100127120%09red/bmor:100307008%09red/bmor:692499%09red
Other types of O-glycan biosynthesis	KEGG PATHWAY	bmor00514	3	12	0.337107	1	BMgn006682|BMgn004930|BMgn003152	http://www.genome.jp/kegg-bin/show_pathway?bmor00514/bmor:101736966%09red/bmor:101747223%09red/bmor:101738405%09red
Ribosome biogenesis in eukaryotes	KEGG PATHWAY	bmor03008	12	67	0.393493	1	BMgn010499|BMgn010657|BMgn007962|BMgn011782|BMgn007942|BMgn007239|BMgn010172|BMgn010155|BMgn015322|BMgn017145|BMgn016788|BMgn006735	http://www.genome.jp/kegg-bin/show_pathway?bmor03008/bmor:101735480%09red/bmor:100101167%09red/bmor:692538%09red/bmor:101736857%09red/bmor:101740002%09red/bmor:101742508%09red/bmor:101738143%09red/bmor:101742366%09red/bmor:101736004%09red/bmor:101738050%09red
Riboflavin metabolism	KEGG PATHWAY	bmor00740	2	8	0.405661	1	BMgn003637|BMgn016342	http://www.genome.jp/kegg-bin/show_pathway?bmor00740/bmor:692857%09red/bmor:101740485%09red
Non-homologous end-joining	KEGG PATHWAY	bmor03450	2	8	0.405661	1	BMgn005079|BMgn003557	http://www.genome.jp/kegg-bin/show_pathway?bmor03450/bmor:101745535%09red/bmor:101740898%09red
Fatty acid elongation	KEGG PATHWAY	bmor00062	3	14	0.415997	1	BMgn000842|BMgn010922|BMgn006016	http://www.genome.jp/kegg-bin/show_pathway?bmor00062/bmor:101735457%09red/bmor:101739036%09red/bmor:101746391%09red
mTOR signaling pathway	KEGG PATHWAY	bmor04150	8	44	0.417578	1	BMgn005686|BMgn003355|BMgn005491|BMgn002642|BMgn011755|BMgn009493|BMgn006724|BMgn013139	http://www.genome.jp/kegg-bin/show_pathway?bmor04150/bmor:101745443%09red/bmor:101745506%09red/bmor:101746352%09red/bmor:100379191%09red/bmor:101739907%09red/bmor:101742921%09red/bmor:100101222%09red/bmor:692466%09red
Caffeine metabolism	KEGG PATHWAY	bmor00232	2	9	0.455462	1	BMgn008418|BMgn008440	http://www.genome.jp/kegg-bin/show_pathway?bmor00232/bmor:100126537%09red/bmor:101738746%09red
Cysteine and methionine metabolism	KEGG PATHWAY	bmor00270	5	29	0.504197	1	BMgn005382|BMgn000065|BMgn012515|BMgn005908|BMgn014830	http://www.genome.jp/kegg-bin/show_pathway?bmor00270/bmor:101745086%09red/bmor:733097%09red/bmor:692528%09red/bmor:101742616%09red/bmor:101747037%09red
Aminoacyl-tRNA biosynthesis	KEGG PATHWAY	bmor00970	7	42	0.511979	1	BMgn000851|BMgn014443|BMgn015506|BMgn004064|BMgn005126|BMgn009321|BMgn012008	http://www.genome.jp/kegg-bin/show_pathway?bmor00970/bmor:101746251%09red/bmor:101737306%09red/bmor:101740404%09red/bmor:693097%09red/bmor:101740812%09red/bmor:101739579%09red/bmor:101745867%09red
Ether lipid metabolism	KEGG PATHWAY	bmor00565	5	30	0.531184	1	BMgn002985|BMgn003968|BMgn000846|BMgn009022|BMgn012913	http://www.genome.jp/kegg-bin/show_pathway?bmor00565/bmor:733103%09red/bmor:101745213%09red/bmor:101741685%09red/bmor:101745772%09red/bmor:101746390%09red
Butanoate metabolism	KEGG PATHWAY	bmor00650	2	11	0.54732	1	BMgn013140|BMgn016622	http://www.genome.jp/kegg-bin/show_pathway?bmor00650/bmor:100101203%09red/bmor:101743734%09red
Ubiquinone and other terpenoid-quinone biosynthesis	KEGG PATHWAY	bmor00130	2	11	0.54732	1	BMgn011466|BMgn005794	http://www.genome.jp/kegg-bin/show_pathway?bmor00130/bmor:100101152%09red/bmor:101747145%09red
Steroid biosynthesis	KEGG PATHWAY	bmor00100	1	5	0.58591	1	BMgn017421	http://www.genome.jp/kegg-bin/show_pathway?bmor00100/bmor:101740142%09red
Pantothenate and CoA biosynthesis	KEGG PATHWAY	bmor00770	2	12	0.588997	1	BMgn001340|BMgn009859	http://www.genome.jp/kegg-bin/show_pathway?bmor00770/bmor:101736474%09red/bmor:101743905%09red
Purine metabolism	KEGG PATHWAY	bmor00230	21	140	0.626716	1	BMgn013987|BMgn006159|BMgn007940|BMgn006931|BMgn011736|BMgn015234|BMgn000879|BMgn007112|BMgn007523|BMgn008418|BMgn005557|BMgn017056|BMgn008440|BMgn006292|BMgn000218|BMgn004825|BMgn015212|BMgn000060|BMgn017124|BMgn005991|BMgn006322	http://www.genome.jp/kegg-bin/show_pathway?bmor00230/bmor:101746281%09red/bmor:101737196%09red/bmor:101743127%09red/bmor:733043%09red/bmor:100126537%09red/bmor:693091%09red/bmor:101745078%09red/bmor:101741556%09red/bmor:101741478%09red/bmor:693115%09red/bmor:101746695%09red/bmor:101742003%09red/bmor:101738746%09red/bmor:101736457%09red/bmor:101742226%09red/bmor:101745139%09red/bmor:101735493%09re…
RNA polymerase	KEGG PATHWAY	bmor03020	4	27	0.628255	1	BMgn007112|BMgn017124|BMgn007940|BMgn006292	http://www.genome.jp/kegg-bin/show_pathway?bmor03020/bmor:693115%09red/bmor:101745139%09red/bmor:101741478%09red/bmor:101745782%09red
Porphyrin and chlorophyll metabolism	KEGG PATHWAY	bmor00860	6	41	0.635631	1	BMgn009788|BMgn011268|BMgn002540|BMgn009964|BMgn005046|BMgn001309	http://www.genome.jp/kegg-bin/show_pathway?bmor00860/bmor:101739736%09red/bmor:101740744%09red/bmor:101739921%09red/bmor:692932%09red/bmor:100862842%09red/bmor:100862823%09red
Phototransduction - fly	KEGG PATHWAY	bmor04745	4	29	0.678383	1	BMgn016818|BMgn014099|BMgn000524|BMgn010897	http://www.genome.jp/kegg-bin/show_pathway?bmor04745/bmor:101745147%09red/bmor:101742049%09red/bmor:100462731%09red
Drug metabolism - other enzymes	KEGG PATHWAY	bmor00983	7	51	0.695932	1	BMgn006159|BMgn009788|BMgn008418|BMgn014909|BMgn008440|BMgn005046|BMgn009154	http://www.genome.jp/kegg-bin/show_pathway?bmor00983/bmor:100126537%09red/bmor:101738973%09red/bmor:692798%09red/bmor:101738746%09red/bmor:100862842%09red/bmor:100862823%09red/bmor:733043%09red
alpha-Linolenic acid metabolism	KEGG PATHWAY	bmor00592	3	23	0.709726	1	BMgn012913|BMgn009022|BMgn002716	http://www.genome.jp/kegg-bin/show_pathway?bmor00592/bmor:101741685%09red/bmor:101745772%09red/bmor:101744675%09red
ABC transporters	KEGG PATHWAY	bmor02010	3	24	0.734159	1	BMgn010331|BMgn007792|BMgn010332	http://www.genome.jp/kegg-bin/show_pathway?bmor02010/bmor:100862790%09red/bmor:101746706%09red
Biosynthesis of unsaturated fatty acids	KEGG PATHWAY	bmor01040	4	32	0.744361	1	BMgn008171|BMgn010614|BMgn002716|BMgn009556	http://www.genome.jp/kegg-bin/show_pathway?bmor01040/bmor:101736834%09red/bmor:692458%09red/bmor:101743311%09red/bmor:101744675%09red
Nicotinate and nicotinamide metabolism	KEGG PATHWAY	bmor00760	2	17	0.754576	1	BMgn013811|BMgn001160	http://www.genome.jp/kegg-bin/show_pathway?bmor00760/bmor:101743672%09red/bmor:101735515%09red
Sulfur relay system	KEGG PATHWAY	bmor04122	1	9	0.770066	1	BMgn008341	http://www.genome.jp/kegg-bin/show_pathway?bmor04122/bmor:101746009%09red
Peroxisome	KEGG PATHWAY	bmor04146	13	100	0.788356	1	BMgn012760|BMgn014087|BMgn002716|BMgn013610|BMgn010225|BMgn001556|BMgn003776|BMgn008418|BMgn006608|BMgn014510|BMgn008440|BMgn011149|BMgn016811	http://www.genome.jp/kegg-bin/show_pathway?bmor04146/bmor:692835%09red/bmor:100126537%09red/bmor:101737343%09red/bmor:101743280%09red/bmor:101744675%09red/bmor:101739781%09red/bmor:101744406%09red/bmor:732921%09red/bmor:101746170%09red/bmor:101746999%09red/bmor:692959%09red/bmor:101738746%09red/bmor:101735612%09red
Glycosaminoglycan biosynthesis - chondroitin sulfate / dermatan sulfate	KEGG PATHWAY	bmor00532	1	10	0.801526	1	BMgn010795	http://www.genome.jp/kegg-bin/show_pathway?bmor00532/bmor:101735491%09red
Mucin type O-Glycan biosynthesis	KEGG PATHWAY	bmor00512	1	10	0.801526	1	BMgn001365	http://www.genome.jp/kegg-bin/show_pathway?bmor00512/bmor:101736888%09red
Galactose metabolism	KEGG PATHWAY	bmor00052	3	29	0.832668	1	BMgn012149|BMgn001865|BMgn014453	http://www.genome.jp/kegg-bin/show_pathway?bmor00052/bmor:101741520%09red/bmor:101739565%09red/bmor:101746316%09red
Phagosome	KEGG PATHWAY	bmor04145	9	76	0.839023	1	BMgn013439|BMgn007173|BMgn009133|BMgn009132|BMgn013413|BMgn000913|BMgn007035|BMgn016704|BMgn006045	http://www.genome.jp/kegg-bin/show_pathway?bmor04145/bmor:101737678%09red/bmor:692511%09red/bmor:101738908%09red/bmor:733058%09red/bmor:692432%09red/bmor:101740730%09red/bmor:101742268%09red/bmor:692428%09red
Glycerophospholipid metabolism	KEGG PATHWAY	bmor00564	8	69	0.843939	1	BMgn012913|BMgn011364|BMgn003968|BMgn007271|BMgn000846|BMgn005160|BMgn002353|BMgn009022	http://www.genome.jp/kegg-bin/show_pathway?bmor00564/bmor:101735985%09red/bmor:101745213%09red/bmor:101741685%09red/bmor:692950%09red/bmor:101745772%09red/bmor:101746390%09red/bmor:101736679%09red/bmor:101745999%09red
Protein export	KEGG PATHWAY	bmor03060	2	22	0.859249	1	BMgn001027|BMgn007950	http://www.genome.jp/kegg-bin/show_pathway?bmor03060/bmor:101740643%09red/bmor:692373%09red
Fatty acid metabolism	KEGG PATHWAY	bmor01212	6	56	0.868256	1	BMgn008171|BMgn006016|BMgn002716|BMgn013140|BMgn009556|BMgn010614	http://www.genome.jp/kegg-bin/show_pathway?bmor01212/bmor:101743734%09red/bmor:692458%09red/bmor:101739036%09red/bmor:101744675%09red/bmor:101736834%09red/bmor:101743311%09red
One carbon pool by folate	KEGG PATHWAY	bmor00670	1	13	0.872375	1	BMgn015506	http://www.genome.jp/kegg-bin/show_pathway?bmor00670/bmor:101740404%09red
Glycosphingolipid biosynthesis - globo series	KEGG PATHWAY	bmor00603	1	13	0.872375	1	BMgn003911	http://www.genome.jp/kegg-bin/show_pathway?bmor00603/bmor:101745697%09red
Lysine degradation	KEGG PATHWAY	bmor00310	3	32	0.875274	1	BMgn003107|BMgn000919|BMgn007949	http://www.genome.jp/kegg-bin/show_pathway?bmor00310/bmor:101738271%09red/bmor:101735557%09red/bmor:101743644%09red
Glycosaminoglycan biosynthesis - heparan sulfate / heparin	KEGG PATHWAY	bmor00534	1	14	0.889848	1	BMgn010795	http://www.genome.jp/kegg-bin/show_pathway?bmor00534/bmor:101735491%09red
Alanine, aspartate and glutamate metabolism	KEGG PATHWAY	bmor00250	3	34	0.898051	1	BMgn011984|BMgn006816|BMgn007187	http://www.genome.jp/kegg-bin/show_pathway?bmor00250/bmor:101747023%09red/bmor:101742725%09red/bmor:101736797%09red
Ascorbate and aldarate metabolism	KEGG PATHWAY	bmor00053	3	37	0.925237	1	BMgn010249|BMgn009788|BMgn005046	http://www.genome.jp/kegg-bin/show_pathway?bmor00053/bmor:100862842%09red/bmor:101743375%09red/bmor:100862823%09red
Other glycan degradation	KEGG PATHWAY	bmor00511	2	28	0.930364	1	BMgn001727|BMgn001728	http://www.genome.jp/kegg-bin/show_pathway?bmor00511/bmor:101736644%09red
ECM-receptor interaction	KEGG PATHWAY	bmor04512	2	28	0.930364	1	BMgn006098|BMgn002114	http://www.genome.jp/kegg-bin/show_pathway?bmor04512/bmor:101746961%09red/bmor:101746347%09red
Folate biosynthesis	KEGG PATHWAY	bmor00790	1	18	0.938892	1	BMgn003643	http://www.genome.jp/kegg-bin/show_pathway?bmor00790/bmor:692791%09red
Glycerolipid metabolism	KEGG PATHWAY	bmor00561	4	51	0.953918	1	BMgn012149|BMgn006858|BMgn003968|BMgn014453	http://www.genome.jp/kegg-bin/show_pathway?bmor00561/bmor:100141427%09red/bmor:101739565%09red/bmor:101745213%09red/bmor:101741520%09red
Pentose phosphate pathway	KEGG PATHWAY	bmor00030	1	20	0.954492	1	BMgn010249	http://www.genome.jp/kegg-bin/show_pathway?bmor00030/bmor:101743375%09red
Retinol metabolism	KEGG PATHWAY	bmor00830	2	32	0.957149	1	BMgn009788|BMgn005046	http://www.genome.jp/kegg-bin/show_pathway?bmor00830/bmor:100862842%09red/bmor:100862823%09red
Fatty acid degradation	KEGG PATHWAY	bmor00071	2	32	0.957149	1	BMgn013140|BMgn002716	http://www.genome.jp/kegg-bin/show_pathway?bmor00071/bmor:101743734%09red/bmor:101744675%09red
Valine, leucine and isoleucine degradation	KEGG PATHWAY	bmor00280	2	33	0.962111	1	BMgn013140|BMgn016622	http://www.genome.jp/kegg-bin/show_pathway?bmor00280/bmor:100101203%09red/bmor:101743734%09red
Drug metabolism - cytochrome P450	KEGG PATHWAY	bmor00982	3	44	0.964836	1	BMgn016556|BMgn009788|BMgn005046	http://www.genome.jp/kegg-bin/show_pathway?bmor00982/bmor:100141447%09red/bmor:100862842%09red/bmor:100862823%09red
Fructose and mannose metabolism	KEGG PATHWAY	bmor00051	2	35	0.970431	1	BMgn012149|BMgn014453	http://www.genome.jp/kegg-bin/show_pathway?bmor00051/bmor:101741520%09red/bmor:101739565%09red
2-Oxocarboxylic acid metabolism	KEGG PATHWAY	bmor01210	1	23	0.970759	1	BMgn011984	http://www.genome.jp/kegg-bin/show_pathway?bmor01210/bmor:101747023%09red
Lysosome	KEGG PATHWAY	bmor04142	7	84	0.973636	1	BMgn013598|BMgn006016|BMgn001727|BMgn009229|BMgn014122|BMgn001728|BMgn008405	http://www.genome.jp/kegg-bin/show_pathway?bmor04142/bmor:101741653%09red/bmor:101739036%09red/bmor:692921%09red/bmor:101737012%09red/bmor:101736644%09red/bmor:100101154%09red
Metabolism of xenobiotics by cytochrome P450	KEGG PATHWAY	bmor00980	3	47	0.974832	1	BMgn016556|BMgn009788|BMgn005046	http://www.genome.jp/kegg-bin/show_pathway?bmor00980/bmor:100141447%09red/bmor:100862842%09red/bmor:100862823%09red
Pentose and glucuronate interconversions	KEGG PATHWAY	bmor00040	4	58	0.977419	1	BMgn012149|BMgn009788|BMgn005046|BMgn014453	http://www.genome.jp/kegg-bin/show_pathway?bmor00040/bmor:101741520%09red/bmor:101739565%09red/bmor:100862823%09red/bmor:100862842%09red
Starch and sucrose metabolism	KEGG PATHWAY	bmor00500	3	48	0.977517	1	BMgn005239|BMgn009788|BMgn005046	http://www.genome.jp/kegg-bin/show_pathway?bmor00500/bmor:101736396%09red/bmor:100862842%09red/bmor:100862823%09red
Tryptophan metabolism	KEGG PATHWAY	bmor00380	1	25	0.97823	1	BMgn014510	http://www.genome.jp/kegg-bin/show_pathway?bmor00380/bmor:101746170%09red
Glycine, serine and threonine metabolism	KEGG PATHWAY	bmor00260	4	59	0.979662	1	BMgn010515|BMgn010448|BMgn010461|BMgn000065	http://www.genome.jp/kegg-bin/show_pathway?bmor00260/bmor:101739276%09red/bmor:101745388%09red/bmor:101742616%09red/bmor:101739550%09red
Pyruvate metabolism	KEGG PATHWAY	bmor00620	2	38	0.979699	1	BMgn016971|BMgn004277	http://www.genome.jp/kegg-bin/show_pathway?bmor00620/bmor:101741837%09red/bmor:733130%09red
Citrate cycle (TCA cycle)	KEGG PATHWAY	bmor00020	2	38	0.979699	1	BMgn004277|BMgn010790	http://www.genome.jp/kegg-bin/show_pathway?bmor00020/bmor:733130%09red/bmor:101746165%09red
Inositol phosphate metabolism	KEGG PATHWAY	bmor00562	2	39	0.982109	1	BMgn007441|BMgn015910	http://www.genome.jp/kegg-bin/show_pathway?bmor00562/bmor:101745369%09red/bmor:101737247%09red
Amino sugar and nucleotide sugar metabolism	KEGG PATHWAY	bmor00520	3	51	0.984029	1	BMgn004810|BMgn014522|BMgn001865	http://www.genome.jp/kegg-bin/show_pathway?bmor00520/bmor:101739376%09red/bmor:101744495%09red/bmor:101746316%09red
Glyoxylate and dicarboxylate metabolism	KEGG PATHWAY	bmor00630	1	33	0.993318	1	BMgn014510	http://www.genome.jp/kegg-bin/show_pathway?bmor00630/bmor:101746170%09red
Sphingolipid metabolism	KEGG PATHWAY	bmor00600	1	35	0.995027	1	BMgn003968	http://www.genome.jp/kegg-bin/show_pathway?bmor00600/bmor:101745213%09red
Neuroactive ligand-receptor interaction	KEGG PATHWAY	bmor04080	3	68	0.997887	1	BMgn000547|BMgn006557|BMgn007930	http://www.genome.jp/kegg-bin/show_pathway?bmor04080/bmor:100187556%09red/bmor:101741262%09red/bmor:101744471%09red
Phosphatidylinositol signaling system	KEGG PATHWAY	bmor04070	1	42	0.998234	1	BMgn015910	http://www.genome.jp/kegg-bin/show_pathway?bmor04070/bmor:101737247%09red
Glycolysis / Gluconeogenesis	KEGG PATHWAY	bmor00010	1	43	0.998477	1	BMgn004277	http://www.genome.jp/kegg-bin/show_pathway?bmor00010/bmor:733130%09red
Glutathione metabolism	KEGG PATHWAY	bmor00480	1	46	0.999023	1	BMgn016556	http://www.genome.jp/kegg-bin/show_pathway?bmor00480/bmor:100141447%09red
Biosynthesis of amino acids	KEGG PATHWAY	bmor01230	3	78	0.999389	1	BMgn000065|BMgn012515|BMgn011984	http://www.genome.jp/kegg-bin/show_pathway?bmor01230/bmor:101747023%09red/bmor:733097%09red/bmor:101742616%09red
Carbon metabolism	KEGG PATHWAY	bmor01200	4	99	0.99979	1	BMgn010249|BMgn013140|BMgn011984|BMgn010790	http://www.genome.jp/kegg-bin/show_pathway?bmor01200/bmor:101747023%09red/bmor:101743734%09red/bmor:101743375%09red/bmor:101746165%09red
Ribosome	KEGG PATHWAY	bmor03010	3	128	0.999999	1	BMgn004977|BMgn005841|BMgn016396	http://www.genome.jp/kegg-bin/show_pathway?bmor03010/bmor:732874%09red/bmor:101746284%09red/bmor:101739965%09red
Metabolic pathways	KEGG PATHWAY	bmor01100	86	924	1	1	BMgn012913|BMgn001865|BMgn006931|BMgn005239|BMgn011984|BMgn006939|BMgn009154|BMgn010795|BMgn010790|BMgn010249|BMgn007441|BMgn010154|BMgn001309|BMgn011364|BMgn013987|BMgn015910|BMgn012515|BMgn007739|BMgn005908|BMgn000218|BMgn003737|BMgn006159|BMgn010461|BMgn006016|BMgn012874|BMgn004064|BMgn017234|BMgn014909|BMgn006816|BMgn003968|BMgn009788|BMgn001556|BMgn008203|BMgn008418|BMgn005991|BMgn014453|BMg…	http://www.genome.jp/kegg-bin/show_pathway?bmor01100/bmor:101736396%09red/bmor:101742725%09red/bmor:101743127%09red/bmor:692504%09red/bmor:101741979%09red/bmor:101747037%09red/bmor:101737895%09red/bmor:693115%09red/bmor:101741520%09red/bmor:101746695%09red/bmor:101747145%09red/bmor:101745369%09red/bmor:101746390%09red/bmor:100101152%09red/bmor:101739550%09red/bmor:101745581%09red/bmor:101737839%0…
Oxidative phosphorylation	KEGG PATHWAY	bmor00190	2	148	1	1	BMgn010790|BMgn001309	http://www.genome.jp/kegg-bin/show_pathway?bmor00190/bmor:101739736%09red/bmor:101746165%09red

## Sheet: blueviolet.GO
category	go_term_descr	ontology	numDEInCat	numInCat	over_represented_pvalue	over_represented_FDR	coding_genes
GO:0005874	microtubule	CC	28	85	1.42858e-11	7.20292e-08	BMgn010473|BMgn005916|BMgn003690|BMgn004603|BMgn007234|BMgn005102|BMgn004542|BMgn004681|BMgn003039|BMgn007235|BMgn014368|BMgn003296|BMgn014422|BMgn008055|BMgn010269|BMgn005048|BMgn014366|BMgn001859|BMgn003441|BMgn014365|BMgn004026|BMgn014367|BMgn000693|BMgn014420|BMgn014421|BMgn000692|BMgn013500|BMgn001869
GO:0003777	microtubule motor activity	MF	18	59	1.27394e-07	0.000321159	BMgn010473|BMgn005048|BMgn003690|BMgn014366|BMgn001859|BMgn007234|BMgn005102|BMgn014365|BMgn014367|BMgn003039|BMgn007235|BMgn014368|BMgn000693|BMgn014420|BMgn014421|BMgn000692|BMgn014422|BMgn001869
GO:0005858	axonemal dynein complex	CC	8	12	2.71432e-07	0.000456186	BMgn014368|BMgn000693|BMgn014365|BMgn014366|BMgn000692|BMgn010840|BMgn014367|BMgn003039
GO:0060271	cilium morphogenesis	BP	6	6	7.8085e-07	0.000984262	BMgn003100|BMgn013543|BMgn017152|BMgn000034|BMgn004026|BMgn004946
GO:0005929	cilium	CC	9	16	1.76708e-06	0.00178192	BMgn002765|BMgn005572|BMgn003626|BMgn001843|BMgn007653|BMgn011750|BMgn003100|BMgn017152|BMgn014421
GO:0030286	dynein complex	CC	8	16	2.21379e-06	0.00186032	BMgn005048|BMgn003690|BMgn010769|BMgn001859|BMgn014420|BMgn014421|BMgn001869|BMgn014422
GO:0003341	cilium movement	BP	6	8	5.11411e-06	0.00368362	BMgn014368|BMgn014365|BMgn014366|BMgn014367|BMgn003039|BMgn011605
GO:0007018	microtubule-based movement	BP	15	55	8.4231e-06	0.00530866	BMgn010473|BMgn005048|BMgn003690|BMgn010840|BMgn001859|BMgn011750|BMgn007234|BMgn005102|BMgn007235|BMgn000693|BMgn014420|BMgn014421|BMgn000692|BMgn014422|BMgn001869
GO:0070062	extracellular vesicular exosome	CC	13	41	5.29084e-05	0.0296405	BMgn001415|BMgn000786|BMgn004542|BMgn013543|BMgn009398|BMgn004026|BMgn016707|BMgn013548|BMgn012380|BMgn004956|BMgn000034|BMgn007442|BMgn008501
GO:0007127	meiosis I	BP	4	4	8.09648e-05	0.0408225	BMgn016929|BMgn011095|BMgn009815|BMgn005401
GO:0005739	mitochondrion	CC	22	102	0.00014586	0.0668568	BMgn000732|BMgn007211|BMgn014050|BMgn000725|BMgn007132|BMgn008044|BMgn007060|BMgn014980|BMgn005403|BMgn005947|BMgn000003|BMgn006703|BMgn002721|BMgn004931|BMgn016978|BMgn012005|BMgn000002|BMgn005191|BMgn006313|BMgn003668|BMgn009530|BMgn004650
GO:0042626	ATPase activity, coupled to transmembrane movement of substances	MF	10	36	0.000216437	0.0885019	BMgn016509|BMgn009452|BMgn009669|BMgn005473|BMgn010849|BMgn016196|BMgn007769|BMgn002103|BMgn010848|BMgn001592
GO:0051013	microtubule severing	BP	3	3	0.000228188	0.0885019	BMgn005916|BMgn008055|BMgn010269
GO:0006750	glutathione biosynthetic process	BP	4	5	0.000281205	0.0989148	BMgn003537|BMgn014063|BMgn007103|BMgn014062
GO:0005930	axoneme	CC	3	3	0.000294272	0.0989148	BMgn010769|BMgn005048|BMgn006560
GO:0031122	cytoplasmic microtubule organization	BP	6	12	0.000381233	0.114401	BMgn002081|BMgn014626|BMgn017532|BMgn007211|BMgn013500|BMgn002052
GO:0016887	ATPase activity	MF	14	65	0.000385723	0.114401	BMgn003690|BMgn007217|BMgn003039|BMgn014368|BMgn009946|BMgn007218|BMgn005048|BMgn014366|BMgn001859|BMgn014365|BMgn014367|BMgn000693|BMgn000692|BMgn001869
GO:0005759	mitochondrial matrix	CC	9	28	0.000432659	0.121193	BMgn007103|BMgn011095|BMgn014352|BMgn016929|BMgn014626|BMgn014491|BMgn010908|BMgn001236|BMgn002052
GO:0005813	centrosome	CC	7	19	0.00056864	0.150899	BMgn005916|BMgn000786|BMgn000034|BMgn002218|BMgn002103|BMgn008055|BMgn010269
GO:0045298	tubulin complex	CC	12	50	0.000623504	0.157185	BMgn005916|BMgn003804|BMgn007234|BMgn005102|BMgn003091|BMgn004990|BMgn003626|BMgn000034|BMgn007235|BMgn002103|BMgn010269|BMgn008055
GO:0016616	oxidoreductase activity, acting on the CH-OH group of donors, NAD or NADP as acceptor	MF	5	9	0.000694555	0.166759	BMgn009043|BMgn000994|BMgn001156|BMgn008918|BMgn005191
GO:0006612	protein targeting to membrane	BP	3	3	0.000802529	0.182783	BMgn002222|BMgn007442|BMgn002212
GO:0008033	tRNA processing	BP	6	14	0.0008672	0.182783	BMgn015554|BMgn013169|BMgn015553|BMgn005646|BMgn016813|BMgn012005
GO:0004743	pyruvate kinase activity	MF	4	6	0.000969157	0.182783	BMgn007982|BMgn013559|BMgn015486|BMgn014993
GO:0030955	potassium ion binding	MF	4	6	0.000969157	0.182783	BMgn007982|BMgn013559|BMgn015486|BMgn014993
GO:0016651	oxidoreductase activity, acting on NAD(P)H	MF	3	3	0.000972311	0.182783	BMgn007060|BMgn002989|BMgn004009
GO:0004540	ribonuclease activity	MF	4	6	0.000978806	0.182783	BMgn013667|BMgn015554|BMgn013169|BMgn015553
GO:0004129	cytochrome-c oxidase activity	MF	7	18	0.0010946	0.190309	BMgn009733|BMgn009700|BMgn004650|BMgn007811|BMgn013666|BMgn017563|BMgn014173
GO:0006123	mitochondrial electron transport, cytochrome c to oxygen	BP	7	18	0.0010946	0.190309	BMgn009733|BMgn009700|BMgn004650|BMgn007811|BMgn013666|BMgn017563|BMgn014173
GO:0006099	tricarboxylic acid cycle	BP	8	28	0.00126627	0.212817	BMgn012226|BMgn006247|BMgn002497|BMgn016077|BMgn006418|BMgn002882|BMgn004884|BMgn005191
GO:0005524	ATP binding	MF	86	774	0.00134315	0.218457	BMgn007210|BMgn005414|BMgn004156|BMgn003901|BMgn001163|BMgn001012|BMgn006116|BMgn004790|BMgn007442|BMgn002103|BMgn004845|BMgn007234|BMgn005168|BMgn004613|BMgn014422|BMgn009452|BMgn002068|BMgn007201|BMgn005102|BMgn013336|BMgn007235|BMgn005536|BMgn015841|BMgn005401|BMgn009815|BMgn000692|BMgn010540|BMgn007367|BMgn001241|BMgn016464|BMgn014366|BMgn014365|BMgn006345|BMgn012228|BMgn011811|BMgn000693|BMg…
GO:0015992	proton transport	BP	11	44	0.00194932	0.302442	BMgn000732|BMgn015985|BMgn001515|BMgn000725|BMgn016978|BMgn015107|BMgn005137|BMgn009733|BMgn014202|BMgn015021|BMgn017563
GO:0008017	microtubule binding	MF	10	43	0.00197949	0.302442	BMgn005916|BMgn003804|BMgn007234|BMgn005102|BMgn003091|BMgn004990|BMgn000034|BMgn007235|BMgn010269|BMgn008055
GO:0006541	glutamine metabolic process	BP	4	8	0.00204528	0.303304	BMgn014491|BMgn014352|BMgn011712|BMgn006703
GO:0045277	respiratory chain complex IV	CC	6	15	0.00212294	0.305824	BMgn004650|BMgn009733|BMgn013666|BMgn009700|BMgn017563|BMgn014173
GO:0000086	G2/M transition of mitotic cell cycle	BP	3	4	0.00239514	0.335453	BMgn001415|BMgn004542|BMgn008501
GO:0031463	Cul3-RING ubiquitin ligase complex	CC	3	4	0.00254064	0.346214	BMgn013548|BMgn010339|BMgn011859
GO:0051258	protein polymerization	BP	6	17	0.00270559	0.356976	BMgn004681|BMgn004603|BMgn003441|BMgn002103|BMgn003296|BMgn004542
GO:0001539	cilium or flagellum-dependent cell motility	BP	2	2	0.00279051	0.356976	BMgn000692|BMgn000693
GO:0015986	ATP synthesis coupled proton transport	BP	8	27	0.00283202	0.356976	BMgn000649|BMgn003889|BMgn014736|BMgn007307|BMgn003901|BMgn015561|BMgn004942|BMgn007851
GO:0007017	microtubule-based process	BP	6	18	0.00305797	0.376055	BMgn004681|BMgn002813|BMgn004603|BMgn003441|BMgn003296|BMgn015448
GO:0051301	cell division	BP	8	34	0.00401971	0.472027	BMgn005916|BMgn006673|BMgn004542|BMgn004946|BMgn017152|BMgn008501|BMgn008055|BMgn010269
GO:0090501	RNA phosphodiester bond hydrolysis	BP	4	8	0.00402561	0.472027	BMgn013667|BMgn015554|BMgn013169|BMgn015553
GO:0006006	glucose metabolic process	BP	3	5	0.00467114	0.529817	BMgn014352|BMgn001415|BMgn014491
GO:0006165	nucleoside diphosphate phosphorylation	BP	4	8	0.00472863	0.529817	BMgn007367|BMgn002721|BMgn010540|BMgn003518
GO:0036064	ciliary basal body	CC	3	5	0.00510343	0.532992	BMgn013543|BMgn004026|BMgn006560
GO:0006464	cellular protein modification process	BP	6	20	0.00540281	0.532992	BMgn004723|BMgn001426|BMgn002765|BMgn004722|BMgn004783|BMgn016927
GO:0019222	regulation of metabolic process	BP	2	2	0.00589593	0.532992	BMgn009470|BMgn011464
GO:0004352	glutamate dehydrogenase (NAD+) activity	MF	2	2	0.0059712	0.532992	BMgn014352|BMgn014491
GO:0004353	glutamate dehydrogenase [NAD(P)+] activity	MF	2	2	0.0059712	0.532992	BMgn014352|BMgn014491
GO:0006116	NADH oxidation	BP	2	2	0.0059712	0.532992	BMgn014352|BMgn014491
GO:0006127	glycerophosphate shuttle	BP	2	2	0.0059712	0.532992	BMgn014352|BMgn014491
GO:0008364	pupal chitin-based cuticle development	BP	2	2	0.0059712	0.532992	BMgn014352|BMgn014491
GO:0009060	aerobic respiration	BP	2	2	0.0059712	0.532992	BMgn014352|BMgn014491
GO:0019551	glutamate catabolic process to 2-oxoglutarate	BP	2	2	0.0059712	0.532992	BMgn014352|BMgn014491
GO:0046693	sperm storage	BP	2	2	0.0059712	0.532992	BMgn014352|BMgn014491
GO:0006508	proteolysis	BP	54	423	0.0060255	0.532992	BMgn007210|BMgn003532|BMgn005089|BMgn016155|BMgn002052|BMgn008974|BMgn002593|BMgn010590|BMgn001807|BMgn002530|BMgn001745|BMgn004799|BMgn011712|BMgn016898|BMgn007709|BMgn011002|BMgn000749|BMgn013679|BMgn002592|BMgn014571|BMgn012323|BMgn012930|BMgn004801|BMgn002284|BMgn014626|BMgn001310|BMgn007075|BMgn017116|BMgn013645|BMgn006747|BMgn004420|BMgn016190|BMgn005008|BMgn015302|BMgn002394|BMgn012923|BMg…
GO:0004058	aromatic-L-amino-acid decarboxylase activity	MF	2	2	0.00699644	0.547553	BMgn006804|BMgn015002
GO:0007141	male meiosis I	BP	2	2	0.00705265	0.547553	BMgn001415|BMgn011811
GO:0007144	female meiosis I	BP	2	2	0.00705265	0.547553	BMgn001415|BMgn003734
GO:0000922	spindle pole	CC	4	11	0.00712546	0.547553	BMgn005916|BMgn003804|BMgn010269|BMgn008055
GO:0004181	metallocarboxypeptidase activity	MF	8	32	0.00716179	0.547553	BMgn017116|BMgn004799|BMgn003532|BMgn004800|BMgn007227|BMgn004801|BMgn008973|BMgn008974
GO:0015976	carbon utilization	BP	6	20	0.00725741	0.547553	BMgn015486|BMgn006247|BMgn007982|BMgn014993|BMgn013559|BMgn006418
GO:0006457	protein folding	BP	13	70	0.00727188	0.547553	BMgn007210|BMgn001122|BMgn001241|BMgn013557|BMgn016316|BMgn005331|BMgn015149|BMgn017081|BMgn001406|BMgn006313|BMgn013135|BMgn005285|BMgn003826
GO:0042073	intraciliary transport	BP	3	5	0.00735313	0.547553	BMgn004788|BMgn000034|BMgn003626
GO:0006744	ubiquinone biosynthetic process	BP	8	31	0.00756566	0.547553	BMgn005137|BMgn016175|BMgn001515|BMgn000725|BMgn014202|BMgn015021|BMgn016978|BMgn015107
GO:0005975	carbohydrate metabolic process	BP	20	129	0.00763747	0.547553	BMgn003996|BMgn014190|BMgn014867|BMgn008918|BMgn005403|BMgn012238|BMgn008188|BMgn010386|BMgn001185|BMgn005859|BMgn003512|BMgn005885|BMgn000994|BMgn001156|BMgn014115|BMgn010735|BMgn005191|BMgn005602|BMgn008522|BMgn007199
GO:0005811	lipid particle	CC	14	77	0.00775668	0.547553	BMgn007211|BMgn007307|BMgn002081|BMgn004942|BMgn014491|BMgn002005|BMgn002052|BMgn014352|BMgn014626|BMgn007851|BMgn005403|BMgn015985|BMgn006703|BMgn006313
GO:0006108	malate metabolic process	BP	3	6	0.00815507	0.547553	BMgn006418|BMgn006247|BMgn002497
GO:0051457	maintenance of protein location in nucleus	BP	2	2	0.00819325	0.547553	BMgn000786|BMgn005885
GO:0048038	quinone binding	MF	3	5	0.00822267	0.547553	BMgn005137|BMgn015021|BMgn002989
GO:0007343	egg activation	BP	2	2	0.00825347	0.547553	BMgn016929|BMgn011095
GO:0031209	SCAR complex	CC	2	2	0.00825347	0.547553	BMgn016929|BMgn011095
GO:0035039	male pronucleus assembly	BP	2	2	0.00825347	0.547553	BMgn016929|BMgn011095
GO:0046008	regulation of female receptivity, post-mating	BP	2	2	0.00825347	0.547553	BMgn016929|BMgn011095
GO:0070884	regulation of calcineurin-NFAT signaling cascade	BP	2	2	0.00825347	0.547553	BMgn016929|BMgn011095
GO:0016615	malate dehydrogenase activity	MF	2	2	0.00883712	0.576215	BMgn002497|BMgn005191
GO:0004363	glutathione synthase activity	MF	2	2	0.00943204	0.576215	BMgn014063|BMgn014062
GO:0070008	serine-type exopeptidase activity	MF	2	2	0.00982659	0.576215	BMgn002592|BMgn002593
GO:0046425	regulation of JAK-STAT cascade	BP	2	2	0.00982705	0.576215	BMgn003884|BMgn016927
GO:0031395	bursicon neuropeptide hormone complex	CC	2	2	0.00982835	0.576215	BMgn011086|BMgn016927
GO:0032391	photoreceptor connecting cilium	CC	2	2	0.00982835	0.576215	BMgn000034|BMgn003804
GO:0060296	regulation of cilium beat frequency involved in ciliary motility	BP	2	2	0.00982835	0.576215	BMgn013543|BMgn004026
GO:0071855	neuropeptide receptor binding	MF	2	2	0.00982835	0.576215	BMgn011086|BMgn016927
GO:2000147	positive regulation of cell motility	BP	2	2	0.00982835	0.576215	BMgn013543|BMgn004026
GO:2000253	positive regulation of feeding behavior	BP	2	2	0.00982835	0.576215	BMgn013543|BMgn004026
GO:0006094	gluconeogenesis	BP	9	42	0.0101412	0.584759	BMgn007211|BMgn015486|BMgn005429|BMgn014993|BMgn001965|BMgn017136|BMgn007982|BMgn013559|BMgn002337
GO:0008152	metabolic process	BP	78	701	0.010206	0.584759	BMgn010986|BMgn000034|BMgn004923|BMgn006242|BMgn001041|BMgn003441|BMgn005179|BMgn002756|BMgn010866|BMgn004845|BMgn007234|BMgn004921|BMgn004017|BMgn012879|BMgn005168|BMgn014422|BMgn009452|BMgn013220|BMgn010328|BMgn008154|BMgn003991|BMgn005102|BMgn000506|BMgn009651|BMgn001609|BMgn009786|BMgn007235|BMgn005536|BMgn007327|BMgn000692|BMgn013500|BMgn002780|BMgn006188|BMgn003724|BMgn004681|BMgn000880|BMg…
GO:0005200	structural constituent of cytoskeleton	MF	7	29	0.0108348	0.613811	BMgn004681|BMgn004603|BMgn003441|BMgn013374|BMgn002103|BMgn003296|BMgn004542
GO:0008137	NADH dehydrogenase (ubiquinone) activity	MF	7	27	0.0117516	0.658352	BMgn005137|BMgn001515|BMgn000725|BMgn014202|BMgn015021|BMgn016978|BMgn015107
GO:0000413	protein peptidyl-prolyl isomerization	BP	7	27	0.0120526	0.667791	BMgn001122|BMgn005331|BMgn003394|BMgn015149|BMgn017081|BMgn013557|BMgn003826
GO:0004471	malate dehydrogenase (decarboxylating) (NAD+) activity	MF	2	3	0.0134192	0.735429	BMgn006418|BMgn006247
GO:0003755	peptidyl-prolyl cis-trans isomerase activity	MF	7	28	0.0145401	0.770656	BMgn001122|BMgn005331|BMgn003394|BMgn015149|BMgn017081|BMgn013557|BMgn003826
GO:0031145	anaphase-promoting complex-dependent proteasomal ubiquitin-dependent protein catabolic process	BP	2	3	0.0150844	0.770656	BMgn001415|BMgn006673
GO:0004693	cyclin-dependent protein serine/threonine kinase activity	MF	2	3	0.0151693	0.770656	BMgn009109|BMgn017152
GO:0006096	glycolytic process	BP	8	37	0.0152456	0.770656	BMgn007211|BMgn015486|BMgn005429|BMgn014993|BMgn001965|BMgn007982|BMgn013559|BMgn002337
GO:0004550	nucleoside diphosphate kinase activity	MF	3	6	0.0152847	0.770656	BMgn007367|BMgn010540|BMgn003518
GO:0006183	GTP biosynthetic process	BP	3	6	0.0152847	0.770656	BMgn007367|BMgn010540|BMgn003518
GO:0006228	UTP biosynthetic process	BP	3	6	0.0152847	0.770656	BMgn007367|BMgn010540|BMgn003518
GO:0006241	CTP biosynthetic process	BP	3	6	0.0152847	0.770656	BMgn007367|BMgn010540|BMgn003518
GO:0044281	small molecule metabolic process	BP	2	3	0.0159949	0.781712	BMgn001415|BMgn008501
GO:0006814	sodium ion transport	BP	11	57	0.0160033	0.781712	BMgn007284|BMgn001515|BMgn000725|BMgn016978|BMgn015107|BMgn001473|BMgn005137|BMgn007283|BMgn016743|BMgn014202|BMgn015021
GO:0048011	neurotrophin TRK receptor signaling pathway	BP	2	3	0.0160405	0.781712	BMgn001415|BMgn007442
GO:0006558	L-phenylalanine metabolic process	BP	3	7	0.016237	0.781712	BMgn006804|BMgn015002|BMgn001965
GO:0042432	indole biosynthetic process	BP	2	3	0.0162792	0.781712	BMgn006804|BMgn015002
GO:0016853	isomerase activity	MF	4	13	0.0165162	0.785611	BMgn012238|BMgn000661|BMgn005285|BMgn007543
GO:0004367	glycerol-3-phosphate dehydrogenase [NAD+] activity	MF	2	3	0.0168804	0.795429	BMgn014352|BMgn014491
GO:0016500	protein-hormone receptor activity	MF	2	3	0.0171719	0.801672	BMgn017365|BMgn009886
GO:0005814	centriole	CC	3	8	0.0173613	0.80308	BMgn013543|BMgn003804|BMgn004026
GO:0006120	mitochondrial electron transport, NADH to ubiquinone	BP	7	29	0.0176593	0.809438	BMgn005137|BMgn001515|BMgn000725|BMgn014202|BMgn015021|BMgn016978|BMgn015107
GO:0005262	calcium channel activity	MF	3	8	0.0181981	0.823349	BMgn009272|BMgn009274|BMgn009275
GO:0043130	ubiquitin binding	MF	2	3	0.0183546	0.823349	BMgn001159|BMgn016927
GO:0035058	nonmotile primary cilium assembly	BP	3	7	0.0184758	0.823349	BMgn002764|BMgn002765|BMgn006218
GO:0007049	cell cycle	BP	5	18	0.0187339	0.823349	BMgn000786|BMgn003804|BMgn008531|BMgn001103|BMgn005367
GO:0045202	synapse	CC	7	32	0.0187793	0.823349	BMgn000891|BMgn006578|BMgn011095|BMgn011484|BMgn016929|BMgn013742|BMgn006641
GO:0004344	glucose dehydrogenase activity	MF	2	3	0.019422	0.844186	BMgn014352|BMgn014491
GO:0015078	hydrogen ion transmembrane transporter activity	MF	4	12	0.0195932	0.844351	BMgn000649|BMgn016377|BMgn007851|BMgn015561
GO:0031430	M band	CC	2	3	0.0198551	0.844711	BMgn014352|BMgn014491
GO:0019752	carboxylic acid metabolic process	BP	3	7	0.0201643	0.844711	BMgn001156|BMgn008918|BMgn000994
GO:0072372	primary cilium	CC	2	3	0.0202366	0.844711	BMgn000786|BMgn005920
GO:0006641	triglyceride metabolic process	BP	2	3	0.0202717	0.844711	BMgn014352|BMgn014491
GO:0051092	positive regulation of NF-kappaB transcription factor activity	BP	2	3	0.0223849	0.921922	BMgn001415|BMgn007442
GO:0005623	cell	CC	8	42	0.0229527	0.921922	BMgn014381|BMgn002818|BMgn000661|BMgn001196|BMgn001711|BMgn010104|BMgn008525|BMgn002821
GO:0018095	protein polyglutamylation	BP	3	7	0.0230137	0.921922	BMgn007058|BMgn013543|BMgn004026
GO:0007629	flight behavior	BP	3	8	0.0230915	0.921922	BMgn014491|BMgn014352|BMgn002005
GO:0032981	mitochondrial respiratory chain complex I assembly	BP	2	3	0.0231257	0.921922	BMgn005137|BMgn004494
GO:0000276	mitochondrial proton-transporting ATP synthase complex, coupling factor F(o)	CC	4	12	0.0232329	0.921922	BMgn004942|BMgn000649|BMgn007851|BMgn015561
GO:0005743	mitochondrial inner membrane	CC	7	32	0.0234314	0.921922	BMgn007093|BMgn001515|BMgn002005|BMgn002002|BMgn012810|BMgn016707|BMgn012380
GO:0044441	ciliary part	CC	2	3	0.0235875	0.921922	BMgn015029|BMgn005663
GO:0007131	reciprocal meiotic recombination	BP	2	3	0.0245419	0.941775	BMgn011811|BMgn006345
GO:0030031	cell projection assembly	BP	2	3	0.0246558	0.941775	BMgn016929|BMgn011095
GO:0050807	regulation of synapse organization	BP	2	3	0.0246558	0.941775	BMgn016929|BMgn011095
GO:0044429	mitochondrial part	CC	2	3	0.0255981	0.970416	BMgn002081|BMgn007984
GO:0006390	transcription from mitochondrial promoter	BP	2	3	0.0263306	0.990737	BMgn004931|BMgn014980
GO:0045454	cell redox homeostasis	BP	7	36	0.0266295	0.994564	BMgn014381|BMgn002818|BMgn000661|BMgn001711|BMgn010104|BMgn008525|BMgn002821
GO:0070830	tight junction assembly	BP	2	3	0.0272738	1	BMgn000786|BMgn007442
GO:0009331	glycerol-3-phosphate dehydrogenase complex	CC	2	4	0.0283688	1	BMgn014352|BMgn014491
GO:0032403	protein complex binding	MF	3	9	0.0289533	1	BMgn012380|BMgn004542|BMgn016707
GO:0005794	Golgi apparatus	CC	8	44	0.0308995	1	BMgn008717|BMgn005533|BMgn000786|BMgn014050|BMgn007765|BMgn003884|BMgn008522|BMgn013885
GO:0008340	determination of adult lifespan	BP	7	35	0.0310042	1	BMgn004942|BMgn002005|BMgn006313|BMgn005137|BMgn014736|BMgn007283|BMgn003154
GO:0005875	microtubule associated complex	CC	10	60	0.0321031	1	BMgn007211|BMgn002813|BMgn002081|BMgn004942|BMgn001406|BMgn016077|BMgn002882|BMgn002052|BMgn006313|BMgn014626
GO:0007430	terminal branching, open tracheal system	BP	2	4	0.0321858	1	BMgn016927|BMgn001406
GO:0004563	beta-N-acetylhexosaminidase activity	MF	3	9	0.0323967	1	BMgn014115|BMgn003996|BMgn008188
GO:0006044	N-acetylglucosamine metabolic process	BP	2	4	0.0330737	1	BMgn008522|BMgn001185
GO:0006119	oxidative phosphorylation	BP	7	35	0.0332212	1	BMgn003889|BMgn000732|BMgn007307|BMgn015985|BMgn004942|BMgn014736|BMgn004884
GO:0007067	mitotic nuclear division	BP	5	23	0.033373	1	BMgn005916|BMgn015448|BMgn008055|BMgn010269|BMgn004270
GO:0006090	pyruvate metabolic process	BP	4	16	0.0352587	1	BMgn005403|BMgn007103|BMgn006247|BMgn006418
GO:0006547	histidine metabolic process	BP	3	9	0.035948	1	BMgn015002|BMgn001965|BMgn006804
GO:1902589	single-organism organelle organization	BP	2	4	0.0362091	1	BMgn007442|BMgn001843
GO:0007143	female meiotic division	BP	2	4	0.0381392	1	BMgn016929|BMgn011095
GO:0032947	protein complex scaffold	MF	2	4	0.038461	1	BMgn004937|BMgn009115
GO:0022900	electron transport chain	BP	2	4	0.0389475	1	BMgn012226|BMgn004009
GO:0030512	negative regulation of transforming growth factor beta receptor signaling pathway	BP	2	4	0.0392927	1	BMgn001415|BMgn008501
GO:0042384	cilium assembly	BP	3	9	0.0393119	1	BMgn011750|BMgn003626|BMgn005920
GO:0048869	cellular developmental process	BP	2	4	0.0395662	1	BMgn005663|BMgn001843
GO:0005815	microtubule organizing center	CC	3	9	0.0402831	1	BMgn008031|BMgn001843|BMgn005920
GO:0017048	Rho GTPase binding	MF	3	10	0.0407203	1	BMgn016929|BMgn005540|BMgn011095
GO:0008378	galactosyltransferase activity	MF	3	9	0.0408637	1	BMgn005533|BMgn007765|BMgn013885
GO:0005749	mitochondrial respiratory chain complex II	CC	2	4	0.0410635	1	BMgn004884|BMgn016077
GO:0036158	outer dynein arm assembly	BP	2	4	0.0419003	1	BMgn010769|BMgn013229
GO:0045010	actin nucleation	BP	2	4	0.0437096	1	BMgn003090|BMgn003091
GO:0001575	globoside metabolic process	BP	3	10	0.0456489	1	BMgn014115|BMgn003996|BMgn008188
GO:0051881	regulation of mitochondrial membrane potential	BP	2	4	0.0468277	1	BMgn004942|BMgn008044
GO:0033627	cell adhesion mediated by integrin	BP	2	4	0.0474263	1	BMgn016929|BMgn011095
GO:0048039	ubiquinone binding	MF	2	4	0.0490012	1	BMgn004884|BMgn016077
GO:0006783	heme biosynthetic process	BP	2	4	0.0491293	1	BMgn007093|BMgn000197
GO:0005952	cAMP-dependent protein kinase complex	CC	3	9	0.0494501	1	BMgn001163|BMgn005245|BMgn011694
GO:0051453	regulation of intracellular pH	BP	1	1	0.0498166	1	BMgn002073
GO:0008603	cAMP-dependent protein kinase regulator activity	MF	2	4	0.0499683	1	BMgn005245|BMgn011694

## Sheet: blueviolet.KEGG
#Term	Database	ID	Input number	Background number	P-Value	Corrected P-Value	Input	Hyperlink
Oxidative phosphorylation	KEGG PATHWAY	bmor00190	41	148	2.03667e-07	1.91447e-05	BMgn015107|BMgn007851|BMgn015415|BMgn003691|BMgn003889|BMgn004167|BMgn004009|BMgn007811|BMgn012225|BMgn001515|BMgn004942|BMgn014736|BMgn015985|BMgn015561|BMgn016077|BMgn014473|BMgn009700|BMgn009669|BMgn000649|BMgn000732|BMgn017563|BMgn015021|BMgn016377|BMgn004884|BMgn017140|BMgn004495|BMgn002989|BMgn007211|BMgn002459|BMgn003975|BMgn007307|BMgn003901|BMgn005137|BMgn001592|BMgn009733|BMgn012226|BMg…	http://www.genome.jp/kegg-bin/show_pathway?bmor00190/bmor:101736071%09red/bmor:101735563%09red/bmor:101735561%09red/bmor:101739677%09red/bmor:101739282%09red/bmor:101741387%09red/bmor:101736595%09red/bmor:101740308%09red/bmor:101744311%09red/bmor:101741361%09red/bmor:101746156%09red/bmor:101744457%09red/bmor:101739007%09red/bmor:101745310%09red/bmor:101736488%09red/bmor:101745238%09red/bmor:10173…
Pyruvate metabolism	KEGG PATHWAY	bmor00620	15	38	7.12261e-05	0.00334763	BMgn008918|BMgn007982|BMgn014993|BMgn006247|BMgn005403|BMgn001156|BMgn013559|BMgn009043|BMgn008214|BMgn000994|BMgn005429|BMgn007103|BMgn015486|BMgn006418|BMgn005191	http://www.genome.jp/kegg-bin/show_pathway?bmor00620/bmor:101741837%09red/bmor:101741940%09red/bmor:101735625%09red/bmor:101740981%09red/bmor:101740191%09red/bmor:100101182%09red/bmor:101738798%09red/bmor:101746766%09red/bmor:101744216%09red/bmor:101744897%09red/bmor:101742086%09red/bmor:101743678%09red/bmor:101746906%09red/bmor:101741175%09red
Carbon metabolism	KEGG PATHWAY	bmor01200	22	99	0.0018194	0.057008	BMgn008918|BMgn006247|BMgn005403|BMgn004995|BMgn017136|BMgn013559|BMgn002882|BMgn004907|BMgn007447|BMgn015486|BMgn016077|BMgn007982|BMgn014993|BMgn006418|BMgn000994|BMgn002337|BMgn004884|BMgn001156|BMgn008214|BMgn012225|BMgn012226|BMgn005191	http://www.genome.jp/kegg-bin/show_pathway?bmor01200/bmor:101741242%09red/bmor:101739338%09red/bmor:101736848%09red/bmor:101740981%09red/bmor:101737567%09red/bmor:101740191%09red/bmor:100101182%09red/bmor:101738798%09red/bmor:101740961%09red/bmor:101746766%09red/bmor:101741940%09red/bmor:101745888%09red/bmor:101740847%09red/bmor:101742449%09red/bmor:101744970%09red/bmor:101741175%09red/bmor:10174…
Citrate cycle (TCA cycle)	KEGG PATHWAY	bmor00020	11	38	0.00494953	0.109659	BMgn008918|BMgn005403|BMgn008214|BMgn002882|BMgn000994|BMgn004884|BMgn012225|BMgn001156|BMgn012226|BMgn005191|BMgn016077	http://www.genome.jp/kegg-bin/show_pathway?bmor00020/bmor:101739338%09red/bmor:101736848%09red/bmor:101740981%09red/bmor:101737567%09red/bmor:101740191%09red/bmor:101746766%09red/bmor:101745888%09red/bmor:101744897%09red/bmor:101744970%09red/bmor:101746906%09red/bmor:101741175%09red
Metabolic pathways	KEGG PATHWAY	bmor01100	121	924	0.0058329	0.109659	BMgn003518|BMgn014557|BMgn004995|BMgn003691|BMgn014803|BMgn002989|BMgn005137|BMgn014063|BMgn014515|BMgn007447|BMgn016077|BMgn014473|BMgn000649|BMgn016405|BMgn002337|BMgn017140|BMgn001156|BMgn007633|BMgn007327|BMgn000386|BMgn013666|BMgn001310|BMgn002431|BMgn000807|BMgn007232|BMgn008918|BMgn015107|BMgn006247|BMgn010462|BMgn015021|BMgn012871|BMgn003889|BMgn017136|BMgn002882|BMgn004907|BMgn015190|BMg…	http://www.genome.jp/kegg-bin/show_pathway?bmor01100/bmor:101745539%09red/bmor:101735563%09red/bmor:101735561%09red/bmor:101740961%09red/bmor:101746766%09red/bmor:101744216%09red/bmor:101744897%09red/bmor:101744457%09red/bmor:101741175%09red/bmor:101745310%09red/bmor:101738667%09red/bmor:101744515%09red/bmor:101746082%09red/bmor:101737021%09red/bmor:101737288%09red/bmor:101741961%09red/bmor:10174…
Nitrogen metabolism	KEGG PATHWAY	bmor00910	6	15	0.010775	0.168809	BMgn008042|BMgn008041|BMgn014352|BMgn006703|BMgn014491|BMgn000386	http://www.genome.jp/kegg-bin/show_pathway?bmor00910/bmor:101735436%09red/bmor:101738956%09red/bmor:101741446%09red/bmor:101745801%09red/bmor:101745653%09red/bmor:692939%09red
ABC transporters	KEGG PATHWAY	bmor02010	7	24	0.0225233	0.302455	BMgn016509|BMgn010849|BMgn005473|BMgn007218|BMgn007769|BMgn009452|BMgn007217	http://www.genome.jp/kegg-bin/show_pathway?bmor02010/bmor:101741850%09red/bmor:100862833%09red/bmor:101740232%09red/bmor:101742503%09red/bmor:101740368%09red/bmor:101736234%09red
Glyoxylate and dicarboxylate metabolism	KEGG PATHWAY	bmor00630	8	33	0.0347271	0.408044	BMgn008918|BMgn005403|BMgn009043|BMgn000994|BMgn006703|BMgn001156|BMgn000386|BMgn005191	http://www.genome.jp/kegg-bin/show_pathway?bmor00630/bmor:101735436%09red/bmor:101740981%09red/bmor:101741446%09red/bmor:101740191%09red/bmor:101746766%09red/bmor:101744216%09red/bmor:101746906%09red/bmor:101741175%09red
Valine, leucine and isoleucine biosynthesis	KEGG PATHWAY	bmor00290	3	7	0.060401	0.630855	BMgn004907|BMgn017136|BMgn004995	http://www.genome.jp/kegg-bin/show_pathway?bmor00290/bmor:101741242%09red/bmor:101746658%09red/bmor:101740961%09red
Biosynthesis of amino acids	KEGG PATHWAY	bmor01230	13	78	0.0831684	0.710349	BMgn007982|BMgn014993|BMgn017217|BMgn013559|BMgn004907|BMgn002337|BMgn006703|BMgn000386|BMgn007447|BMgn015486|BMgn004995|BMgn011001|BMgn017136	http://www.genome.jp/kegg-bin/show_pathway?bmor01230/bmor:101741242%09red/bmor:101738188%09red/bmor:101741446%09red/bmor:101735436%09red/bmor:101740847%09red/bmor:101740961%09red/bmor:101742449%09red/bmor:692920%09red/bmor:101741940%09red/bmor:101742086%09red/bmor:101746658%09red/bmor:101743678%09red
Phosphatidylinositol signaling system	KEGG PATHWAY	bmor04070	8	42	0.0934596	0.710349	BMgn001594|BMgn002123|BMgn005537|BMgn000997|BMgn014888|BMgn013336|BMgn016020|BMgn007232	http://www.genome.jp/kegg-bin/show_pathway?bmor04070/bmor:101741961%09red/bmor:101736504%09red/bmor:101742981%09red/bmor:101739233%09red/bmor:101745875%09red/bmor:101743706%09red/bmor:101745335%09red
Other glycan degradation	KEGG PATHWAY	bmor00511	6	28	0.0947884	0.710349	BMgn010386|BMgn008188|BMgn003996|BMgn012324|BMgn011378|BMgn014115	http://www.genome.jp/kegg-bin/show_pathway?bmor00511/bmor:101738761%09red/bmor:101745656%09red/bmor:692647%09red/bmor:101742131%09red/bmor:101741195%09red/bmor:101746114%09red
Glycolysis / Gluconeogenesis	KEGG PATHWAY	bmor00010	8	43	0.102226	0.710349	BMgn007982|BMgn014993|BMgn013559|BMgn002337|BMgn007447|BMgn006575|BMgn015486|BMgn012238	http://www.genome.jp/kegg-bin/show_pathway?bmor00010/bmor:101737885%09red/bmor:101741940%09red/bmor:101739930%09red/bmor:101740847%09red/bmor:101742449%09red/bmor:101742086%09red/bmor:101743678%09red
Phototransduction - fly	KEGG PATHWAY	bmor04745	6	29	0.105797	0.710349	BMgn009272|BMgn002083|BMgn009275|BMgn000997|BMgn014888|BMgn016020	http://www.genome.jp/kegg-bin/show_pathway?bmor04745/bmor:101735306%09red/bmor:101739233%09red/bmor:101740441%09red/bmor:101742910%09red/bmor:101742981%09red
alpha-Linolenic acid metabolism	KEGG PATHWAY	bmor00592	5	23	0.117438	0.711347	BMgn002575|BMgn006656|BMgn012926|BMgn014557|BMgn017481	http://www.genome.jp/kegg-bin/show_pathway?bmor00592/bmor:101743096%09red/bmor:101745916%09red/bmor:101746776%09red/bmor:101744242%09red
Arginine and proline metabolism	KEGG PATHWAY	bmor00330	8	45	0.12108	0.711347	BMgn017217|BMgn014352|BMgn015190|BMgn006703|BMgn014491|BMgn000386|BMgn001310|BMgn011001	http://www.genome.jp/kegg-bin/show_pathway?bmor00330/bmor:101741668%09red/bmor:101738956%09red/bmor:101741446%09red/bmor:101735436%09red/bmor:101737288%09red/bmor:692920%09red/bmor:101738188%09red/bmor:692939%09red
Glycosphingolipid biosynthesis - ganglio series	KEGG PATHWAY	bmor00604	3	11	0.138726	0.764543	BMgn003996|BMgn014115|BMgn008188	http://www.genome.jp/kegg-bin/show_pathway?bmor00604/bmor:101745656%09red/bmor:101741195%09red/bmor:692647%09red
Arachidonic acid metabolism	KEGG PATHWAY	bmor00590	5	25	0.146402	0.764543	BMgn012926|BMgn006376|BMgn014557|BMgn005447|BMgn017481	http://www.genome.jp/kegg-bin/show_pathway?bmor00590/bmor:692504%09red/bmor:101745916%09red/bmor:100862776%09red/bmor:101743096%09red
Phenylalanine metabolism	KEGG PATHWAY	bmor00360	3	12	0.161931	0.777213	BMgn012304|BMgn015190|BMgn015002	http://www.genome.jp/kegg-bin/show_pathway?bmor00360/bmor:692792%09red/bmor:101737288%09red/bmor:692675%09red
Glycosaminoglycan degradation	KEGG PATHWAY	bmor00531	4	19	0.165364	0.777213	BMgn001291|BMgn003996|BMgn014115|BMgn008188	http://www.genome.jp/kegg-bin/show_pathway?bmor00531/bmor:101745656%09red/bmor:101744799%09red/bmor:101741195%09red/bmor:692647%09red
Glycosphingolipid biosynthesis - globo series	KEGG PATHWAY	bmor00603	3	13	0.18619	0.824309	BMgn003996|BMgn014115|BMgn008188	http://www.genome.jp/kegg-bin/show_pathway?bmor00603/bmor:101745656%09red/bmor:101741195%09red/bmor:692647%09red
Phagosome	KEGG PATHWAY	bmor04145	11	76	0.192923	0.824309	BMgn002083|BMgn002459|BMgn016377|BMgn006002|BMgn004603|BMgn002103|BMgn004681|BMgn003296|BMgn004542|BMgn009669|BMgn001592	http://www.genome.jp/kegg-bin/show_pathway?bmor04145/bmor:101740308%09red/bmor:100313953%09red/bmor:693049%09red/bmor:101736514%09red/bmor:733120%09red/bmor:101745545%09red/bmor:692430%09red/bmor:101736595%09red/bmor:101740835%09red/bmor:101744975%09red/bmor:101742910%09red
Cysteine and methionine metabolism	KEGG PATHWAY	bmor00270	5	29	0.212032	0.866565	BMgn008918|BMgn001156|BMgn000994|BMgn005191|BMgn005403	http://www.genome.jp/kegg-bin/show_pathway?bmor00270/bmor:101746766%09red/bmor:101740191%09red/bmor:101746906%09red/bmor:101740981%09red/bmor:101741175%09red
Purine metabolism	KEGG PATHWAY	bmor00230	18	140	0.229778	0.896077	BMgn007982|BMgn003518|BMgn007633|BMgn001773|BMgn010540|BMgn014993|BMgn013559|BMgn003991|BMgn012871|BMgn011291|BMgn010258|BMgn001118|BMgn007367|BMgn015486|BMgn008851|BMgn000807|BMgn004110|BMgn004111	http://www.genome.jp/kegg-bin/show_pathway?bmor00230/bmor:101736725%09red/bmor:101739864%09red/bmor:101737564%09red/bmor:101741900%09red/bmor:101738997%09red/bmor:101742652%09red/bmor:101735797%09red/bmor:101742800%09red/bmor:101738667%09red/bmor:101746189%09red/bmor:101736746%09red/bmor:101735389%09red/bmor:101741940%09red/bmor:101742086%09red/bmor:101743678%09red/bmor:101737425%09red/bmor:10173…
Non-homologous end-joining	KEGG PATHWAY	bmor03450	2	8	0.241455	0.896077	BMgn004019|BMgn001792	http://www.genome.jp/kegg-bin/show_pathway?bmor03450/bmor:101736121%09red/bmor:101739667%09red
Basal transcription factors	KEGG PATHWAY	bmor03022	5	31	0.247851	0.896077	BMgn010667|BMgn011737|BMgn011797|BMgn008893|BMgn012459	http://www.genome.jp/kegg-bin/show_pathway?bmor03022/bmor:101736904%09red/bmor:101735666%09red/bmor:101745439%09red/bmor:101741862%09red/bmor:733104%09red
Histidine metabolism	KEGG PATHWAY	bmor00340	2	9	0.277907	0.967528	BMgn015190|BMgn015002	http://www.genome.jp/kegg-bin/show_pathway?bmor00340/bmor:101737288%09red/bmor:692675%09red
Glycerophospholipid metabolism	KEGG PATHWAY	bmor00564	9	69	0.311877	0.994489	BMgn017481|BMgn012926|BMgn003362|BMgn014557|BMgn013336|BMgn005334|BMgn011813|BMgn010327|BMgn007232	http://www.genome.jp/kegg-bin/show_pathway?bmor00564/bmor:101741961%09red/bmor:101743096%09red/bmor:101745152%09red/bmor:101741406%09red/bmor:101745916%09red/bmor:101741049%09red/bmor:101745335%09red/bmor:101746844%09red
Glycosaminoglycan biosynthesis - chondroitin sulfate / dermatan sulfate	KEGG PATHWAY	bmor00532	2	10	0.314233	0.994489	BMgn017466|BMgn007765	http://www.genome.jp/kegg-bin/show_pathway?bmor00532/bmor:101741187%09red/bmor:101740645%09red
Glutathione metabolism	KEGG PATHWAY	bmor00480	6	46	0.364978	0.994489	BMgn010104|BMgn005447|BMgn014062|BMgn001310|BMgn014063|BMgn017368	http://www.genome.jp/kegg-bin/show_pathway?bmor00480/bmor:100862776%09red/bmor:101745237%09red/bmor:692818%09red/bmor:101741668%09red/bmor:101738456%09red
Glycosylphosphatidylinositol(GPI)-anchor biosynthesis	KEGG PATHWAY	bmor00563	3	21	0.39694	0.994489	BMgn013653|BMgn000121|BMgn004017	http://www.genome.jp/kegg-bin/show_pathway?bmor00563/bmor:101737047%09red/bmor:101747211%09red/bmor:101736874%09red
SNARE interactions in vesicular transport	KEGG PATHWAY	bmor04130	3	21	0.39694	0.994489	BMgn000589|BMgn001916|BMgn002933	http://www.genome.jp/kegg-bin/show_pathway?bmor04130/bmor:732892%09red/bmor:101745699%09red/bmor:100141464%09red
Ether lipid metabolism	KEGG PATHWAY	bmor00565	4	30	0.400268	0.994489	BMgn012926|BMgn010327|BMgn014557|BMgn017481	http://www.genome.jp/kegg-bin/show_pathway?bmor00565/bmor:101743096%09red/bmor:101745916%09red/bmor:101746844%09red
Protein export	KEGG PATHWAY	bmor03060	3	22	0.423166	0.994489	BMgn012571|BMgn005159|BMgn012810	http://www.genome.jp/kegg-bin/show_pathway?bmor03060/bmor:732924%09red/bmor:778480%09red/bmor:101735426%09red
RNA transport	KEGG PATHWAY	bmor03013	14	124	0.426635	0.994489	BMgn008586|BMgn001699|BMgn017088|BMgn015156|BMgn014402|BMgn015553|BMgn013169|BMgn007516|BMgn017139|BMgn004175|BMgn001197|BMgn015554|BMgn017547|BMgn005646	http://www.genome.jp/kegg-bin/show_pathway?bmor03013/bmor:101740544%09red/bmor:101740710%09red/bmor:101743786%09red/bmor:733089%09red/bmor:693087%09red/bmor:101736370%09red/bmor:692637%09red/bmor:101743768%09red/bmor:101744488%09red/bmor:101746380%09red/bmor:101743635%09red/bmor:101739167%09red/bmor:101745426%09red
Taurine and hypotaurine metabolism	KEGG PATHWAY	bmor00430	1	5	0.447809	0.994489	BMgn005447	http://www.genome.jp/kegg-bin/show_pathway?bmor00430/bmor:100862776%09red
Dorso-ventral axis formation	KEGG PATHWAY	bmor04320	3	23	0.44899	0.994489	BMgn003091|BMgn005533|BMgn010336	http://www.genome.jp/kegg-bin/show_pathway?bmor04320/bmor:733133%09red/bmor:101738498%09red/bmor:101743312%09red
Amino sugar and nucleotide sugar metabolism	KEGG PATHWAY	bmor00520	6	51	0.451891	0.994489	BMgn001609|BMgn008188|BMgn003996|BMgn014115|BMgn001185|BMgn005859	http://www.genome.jp/kegg-bin/show_pathway?bmor00520/bmor:101745656%09red/bmor:101746744%09red/bmor:692647%09red/bmor:101737108%09red/bmor:101738216%09red/bmor:101741195%09red
Alanine, aspartate and glutamate metabolism	KEGG PATHWAY	bmor00250	4	34	0.486863	0.994489	BMgn006703|BMgn014491|BMgn000386|BMgn014352	http://www.genome.jp/kegg-bin/show_pathway?bmor00250/bmor:101741446%09red/bmor:101735436%09red/bmor:692939%09red/bmor:101738956%09red
Tryptophan metabolism	KEGG PATHWAY	bmor00380	3	25	0.499127	0.994489	BMgn002882|BMgn015190|BMgn015002	http://www.genome.jp/kegg-bin/show_pathway?bmor00380/bmor:101736848%09red/bmor:101737288%09red/bmor:692675%09red
Tyrosine metabolism	KEGG PATHWAY	bmor00350	2	16	0.51638	0.994489	BMgn015190|BMgn015002	http://www.genome.jp/kegg-bin/show_pathway?bmor00350/bmor:101737288%09red/bmor:692675%09red
Nicotinate and nicotinamide metabolism	KEGG PATHWAY	bmor00760	2	17	0.546142	0.994489	BMgn001118|BMgn012871	http://www.genome.jp/kegg-bin/show_pathway?bmor00760/bmor:101738667%09red/bmor:101735389%09red
Selenocompound metabolism	KEGG PATHWAY	bmor00450	1	7	0.547042	0.994489	BMgn002818	http://www.genome.jp/kegg-bin/show_pathway?bmor00450/bmor:101738027%09red
Glycine, serine and threonine metabolism	KEGG PATHWAY	bmor00260	6	59	0.583557	0.994489	BMgn012863|BMgn004995|BMgn009043|BMgn004907|BMgn015190|BMgn017136	http://www.genome.jp/kegg-bin/show_pathway?bmor00260/bmor:101741242%09red/bmor:101739464%09red/bmor:101744216%09red/bmor:101737288%09red/bmor:101746658%09red/bmor:101740961%09red
Inositol phosphate metabolism	KEGG PATHWAY	bmor00562	4	39	0.587095	0.994489	BMgn002123|BMgn001594|BMgn006575|BMgn005537	http://www.genome.jp/kegg-bin/show_pathway?bmor00562/bmor:101736504%09red/bmor:101745875%09red/bmor:101739930%09red/bmor:101743706%09red
Base excision repair	KEGG PATHWAY	bmor03410	2	19	0.601735	0.994489	BMgn007132|BMgn008208	http://www.genome.jp/kegg-bin/show_pathway?bmor03410/bmor:101739562%09red/bmor:101737558%09red
Hedgehog signaling pathway	KEGG PATHWAY	bmor04340	3	30	0.613175	0.994489	BMgn012646|BMgn000982|BMgn001163	http://www.genome.jp/kegg-bin/show_pathway?bmor04340/bmor:101739735%09red/bmor:101736407%09red/bmor:101736532%09red
Pyrimidine metabolism	KEGG PATHWAY	bmor00240	8	84	0.647606	0.994489	BMgn003518|BMgn010540|BMgn003991|BMgn012871|BMgn012703|BMgn001118|BMgn007367|BMgn002818	http://www.genome.jp/kegg-bin/show_pathway?bmor00240/bmor:101736725%09red/bmor:101739864%09red/bmor:101741900%09red/bmor:101738027%09red/bmor:101742199%09red/bmor:101742800%09red/bmor:101738667%09red/bmor:101735389%09red
Fatty acid biosynthesis	KEGG PATHWAY	bmor00061	1	10	0.663524	0.994489	BMgn014412	http://www.genome.jp/kegg-bin/show_pathway?bmor00061/bmor:101743979%09red
Endocytosis	KEGG PATHWAY	bmor04144	8	88	0.694795	0.994489	BMgn004613|BMgn011388|BMgn017456|BMgn013480|BMgn004614|BMgn006313|BMgn014618|BMgn001159	http://www.genome.jp/kegg-bin/show_pathway?bmor04144/bmor:101747178%09red/bmor:101740629%09red/bmor:101735965%09red/bmor:101746801%09red/bmor:101743660%09red/bmor:692822%09red/bmor:101740202%09red
Ubiquinone and other terpenoid-quinone biosynthesis	KEGG PATHWAY	bmor00130	1	11	0.695278	0.994489	BMgn005009	http://www.genome.jp/kegg-bin/show_pathway?bmor00130/bmor:101738642%09red
Ribosome biogenesis in eukaryotes	KEGG PATHWAY	bmor03008	6	67	0.697046	0.994489	BMgn001509|BMgn015553|BMgn013169|BMgn010745|BMgn015554|BMgn008586	http://www.genome.jp/kegg-bin/show_pathway?bmor03008/bmor:101743768%09red/bmor:101746348%09red/bmor:693087%09red/bmor:101739167%09red/bmor:101736210%09red
Sphingolipid metabolism	KEGG PATHWAY	bmor00600	3	35	0.708414	0.994489	BMgn014803|BMgn001138|BMgn010386	http://www.genome.jp/kegg-bin/show_pathway?bmor00600/bmor:101743119%09red/bmor:101746025%09red/bmor:101746114%09red
Glycosaminoglycan biosynthesis - heparan sulfate / heparin	KEGG PATHWAY	bmor00534	1	14	0.773687	0.994489	BMgn007765	http://www.genome.jp/kegg-bin/show_pathway?bmor00534/bmor:101740645%09red
Glycerolipid metabolism	KEGG PATHWAY	bmor00561	4	51	0.774711	0.994489	BMgn005047|BMgn007232|BMgn013336|BMgn010462	http://www.genome.jp/kegg-bin/show_pathway?bmor00561/bmor:101741961%09red/bmor:101746082%09red/bmor:101745244%09red/bmor:101745335%09red
Porphyrin and chlorophyll metabolism	KEGG PATHWAY	bmor00860	3	41	0.797672	0.994489	BMgn000937|BMgn007327|BMgn000197	http://www.genome.jp/kegg-bin/show_pathway?bmor00860/bmor:101737021%09red/bmor:101742739%09red/bmor:100862808%09red
Galactose metabolism	KEGG PATHWAY	bmor00052	2	29	0.80409	0.994489	BMgn005047|BMgn012238	http://www.genome.jp/kegg-bin/show_pathway?bmor00052/bmor:101746082%09red/bmor:101737885%09red
Drug metabolism - cytochrome P450	KEGG PATHWAY	bmor00982	3	44	0.832995	0.994489	BMgn007327|BMgn015190|BMgn017368	http://www.genome.jp/kegg-bin/show_pathway?bmor00982/bmor:692818%09red/bmor:101737288%09red/bmor:100862808%09red
Biosynthesis of unsaturated fatty acids	KEGG PATHWAY	bmor01040	2	32	0.843828	0.994489	BMgn002575|BMgn006656	http://www.genome.jp/kegg-bin/show_pathway?bmor01040/bmor:101746776%09red/bmor:101744242%09red
Lysine degradation	KEGG PATHWAY	bmor00310	2	32	0.843828	0.994489	BMgn002882|BMgn007557	http://www.genome.jp/kegg-bin/show_pathway?bmor00310/bmor:101738929%09red/bmor:101736848%09red
Fatty acid degradation	KEGG PATHWAY	bmor00071	2	32	0.843828	0.994489	BMgn002575|BMgn006656	http://www.genome.jp/kegg-bin/show_pathway?bmor00071/bmor:101746776%09red/bmor:101744242%09red
Folate biosynthesis	KEGG PATHWAY	bmor00790	1	18	0.847826	0.994489	BMgn011712	http://www.genome.jp/kegg-bin/show_pathway?bmor00790/bmor:101736547%09red
Mismatch repair	KEGG PATHWAY	bmor03430	1	19	0.862206	0.994489	BMgn006345	http://www.genome.jp/kegg-bin/show_pathway?bmor03430/bmor:101735433%09red
Lysosome	KEGG PATHWAY	bmor04142	6	84	0.863502	0.994489	BMgn002459|BMgn008188|BMgn003996|BMgn011378|BMgn001291|BMgn014115	http://www.genome.jp/kegg-bin/show_pathway?bmor04142/bmor:101738761%09red/bmor:101744799%09red/bmor:101745656%09red/bmor:692647%09red/bmor:101741195%09red/bmor:101740835%09red
N-Glycan biosynthesis	KEGG PATHWAY	bmor00510	2	35	0.876114	0.994489	BMgn016405|BMgn011003	http://www.genome.jp/kegg-bin/show_pathway?bmor00510/bmor:101737702%09red/bmor:101742931%09red
mRNA surveillance pathway	KEGG PATHWAY	bmor03015	4	64	0.894686	0.994489	BMgn004784|BMgn008501|BMgn008586|BMgn015984	http://www.genome.jp/kegg-bin/show_pathway?bmor03015/bmor:101736699%09red/bmor:101737641%09red/bmor:101739167%09red/bmor:732981%09red
Regulation of autophagy	KEGG PATHWAY	bmor04140	1	22	0.897706	0.994489	BMgn015930	http://www.genome.jp/kegg-bin/show_pathway?bmor04140/bmor:101741949%09red
RNA degradation	KEGG PATHWAY	bmor03018	4	65	0.901029	0.994489	BMgn011062|BMgn005733|BMgn002337|BMgn013252	http://www.genome.jp/kegg-bin/show_pathway?bmor03018/bmor:100037420%09red/bmor:101743918%09red/bmor:101739826%09red/bmor:101740847%09red
Terpenoid backbone biosynthesis	KEGG PATHWAY	bmor00900	1	23	0.907379	0.994489	BMgn000823	http://www.genome.jp/kegg-bin/show_pathway?bmor00900/bmor:101736759%09red
2-Oxocarboxylic acid metabolism	KEGG PATHWAY	bmor01210	1	23	0.907379	0.994489	BMgn011001	http://www.genome.jp/kegg-bin/show_pathway?bmor01210/bmor:692920%09red
Protein processing in endoplasmic reticulum	KEGG PATHWAY	bmor04141	9	132	0.925228	0.994489	BMgn004613|BMgn017300|BMgn001982|BMgn004614|BMgn006313|BMgn005784|BMgn002762|BMgn014618|BMgn002273	http://www.genome.jp/kegg-bin/show_pathway?bmor04141/bmor:100101162%09red/bmor:101740629%09red/bmor:101735965%09red/bmor:101737669%09red/bmor:692822%09red/bmor:101736792%09red/bmor:692488%09red/bmor:101738189%09red
Hippo signaling pathway - fly	KEGG PATHWAY	bmor04391	3	56	0.926191	0.994489	BMgn002083|BMgn004937|BMgn013201	http://www.genome.jp/kegg-bin/show_pathway?bmor04391/bmor:101746559%09red/bmor:778465%09red/bmor:101742910%09red
Fatty acid metabolism	KEGG PATHWAY	bmor01212	3	56	0.926191	0.994489	BMgn002575|BMgn014412|BMgn006656	http://www.genome.jp/kegg-bin/show_pathway?bmor01212/bmor:101743979%09red/bmor:101746776%09red/bmor:101744242%09red
Aminoacyl-tRNA biosynthesis	KEGG PATHWAY	bmor00970	2	42	0.928973	0.994489	BMgn003467|BMgn005414	http://www.genome.jp/kegg-bin/show_pathway?bmor00970/bmor:101736198%09red/bmor:101743331%09red
Ubiquitin mediated proteolysis	KEGG PATHWAY	bmor04120	5	84	0.931583	0.994489	BMgn015696|BMgn009155|BMgn013548|BMgn006673|BMgn002780	http://www.genome.jp/kegg-bin/show_pathway?bmor04120/bmor:101746317%09red/bmor:101744303%09red/bmor:101736301%09red/bmor:101745491%09red/bmor:101739221%09red
mTOR signaling pathway	KEGG PATHWAY	bmor04150	2	44	0.939623	0.994489	BMgn015841|BMgn016464	http://www.genome.jp/kegg-bin/show_pathway?bmor04150/bmor:101747125%09red/bmor:101743943%09red
Peroxisome	KEGG PATHWAY	bmor04146	6	100	0.942915	0.994489	BMgn006656|BMgn011828|BMgn004381|BMgn002575|BMgn010703|BMgn010457	http://www.genome.jp/kegg-bin/show_pathway?bmor04146/bmor:101743379%09red/bmor:101745831%09red/bmor:101736373%09red/bmor:101746776%09red/bmor:101738327%09red/bmor:101744242%09red
ECM-receptor interaction	KEGG PATHWAY	bmor04512	1	28	0.943651	0.994489	BMgn006002	http://www.genome.jp/kegg-bin/show_pathway?bmor04512/bmor:100313953%09red
Metabolism of xenobiotics by cytochrome P450	KEGG PATHWAY	bmor00980	2	47	0.9528	0.994489	BMgn007327|BMgn017368	http://www.genome.jp/kegg-bin/show_pathway?bmor00980/bmor:692818%09red/bmor:100862808%09red
Retinol metabolism	KEGG PATHWAY	bmor00830	1	32	0.962148	0.994489	BMgn007327	http://www.genome.jp/kegg-bin/show_pathway?bmor00830/bmor:100862808%09red
Fanconi anemia pathway	KEGG PATHWAY	bmor03460	1	33	0.965733	0.994489	BMgn005689	http://www.genome.jp/kegg-bin/show_pathway?bmor03460/bmor:101737846%09red
Nucleotide excision repair	KEGG PATHWAY	bmor03420	1	34	0.96898	0.994489	BMgn011797	http://www.genome.jp/kegg-bin/show_pathway?bmor03420/bmor:101736904%09red
Neuroactive ligand-receptor interaction	KEGG PATHWAY	bmor04080	3	68	0.969322	0.994489	BMgn013682|BMgn009886|BMgn011529	http://www.genome.jp/kegg-bin/show_pathway?bmor04080/bmor:692585%09red/bmor:101744582%09red/bmor:101742831%09red
Wnt signaling pathway	KEGG PATHWAY	bmor04310	3	68	0.969322	0.994489	BMgn001163|BMgn000982|BMgn015696	http://www.genome.jp/kegg-bin/show_pathway?bmor04310/bmor:101736301%09red/bmor:101736407%09red/bmor:101736532%09red
Fructose and mannose metabolism	KEGG PATHWAY	bmor00051	1	35	0.971919	0.994489	BMgn005047	http://www.genome.jp/kegg-bin/show_pathway?bmor00051/bmor:101746082%09red
Ascorbate and aldarate metabolism	KEGG PATHWAY	bmor00053	1	37	0.97699	0.994489	BMgn007327	http://www.genome.jp/kegg-bin/show_pathway?bmor00053/bmor:100862808%09red
DNA replication	KEGG PATHWAY	bmor03030	1	37	0.97699	0.994489	BMgn007550	http://www.genome.jp/kegg-bin/show_pathway?bmor03030/bmor:101736756%09red
Proteasome	KEGG PATHWAY	bmor03050	1	38	0.979171	0.994489	BMgn013525	http://www.genome.jp/kegg-bin/show_pathway?bmor03050/bmor:101742539%09red
Pentose and glucuronate interconversions	KEGG PATHWAY	bmor00040	2	58	0.981279	0.994489	BMgn007327|BMgn005047	http://www.genome.jp/kegg-bin/show_pathway?bmor00040/bmor:101746082%09red/bmor:100862808%09red
Ribosome	KEGG PATHWAY	bmor03010	6	128	0.989944	0.994489	BMgn015019|BMgn003338|BMgn001195|BMgn006919|BMgn004013|BMgn013765	http://www.genome.jp/kegg-bin/show_pathway?bmor03010/bmor:100101170%09red/bmor:101737237%09red/bmor:101740486%09red/bmor:101740286%09red/bmor:101745655%09red/bmor:101739700%09red
FoxO signaling pathway	KEGG PATHWAY	bmor04068	2	66	0.990612	0.994489	BMgn007317|BMgn016464	http://www.genome.jp/kegg-bin/show_pathway?bmor04068/bmor:101739081%09red/bmor:101747125%09red
Starch and sucrose metabolism	KEGG PATHWAY	bmor00500	1	48	0.992314	0.994489	BMgn007327	http://www.genome.jp/kegg-bin/show_pathway?bmor00500/bmor:100862808%09red
Drug metabolism - other enzymes	KEGG PATHWAY	bmor00983	1	51	0.994303	0.994489	BMgn007327	http://www.genome.jp/kegg-bin/show_pathway?bmor00983/bmor:100862808%09red
Spliceosome	KEGG PATHWAY	bmor03040	5	122	0.994489	0.994489	BMgn004613|BMgn007954|BMgn006313|BMgn014618|BMgn004614	http://www.genome.jp/kegg-bin/show_pathway?bmor03040/bmor:692822%09red/bmor:101740629%09red/bmor:101735965%09red/bmor:101736447%09red

## Sheet: chartreuse.GO
category	go_term_descr	ontology	numDEInCat	numInCat	over_represented_pvalue	over_represented_FDR	coding_genes
GO:0055085	transmembrane transport	BP	83	383	4.94574e-30	2.49364e-26	BMgn013629|BMgn013630|BMgn010422|BMgn009200|BMgn009185|BMgn013656|BMgn004670|BMgn017361|BMgn017106|BMgn003829|BMgn006606|BMgn002525|BMgn006857|BMgn017407|BMgn007281|BMgn010933|BMgn007279|BMgn009198|BMgn004566|BMgn000223|BMgn001007|BMgn003137|BMgn013652|BMgn002852|BMgn004142|BMgn010730|BMgn008230|BMgn007494|BMgn008415|BMgn010742|BMgn004625|BMgn011809|BMgn010938|BMgn007784|BMgn015547|BMgn007278|BMg…
GO:0016021	integral component of membrane	CC	146	1225	6.1777e-24	1.5574e-20	BMgn009200|BMgn013656|BMgn004670|BMgn017361|BMgn002065|BMgn006606|BMgn006698|BMgn006857|BMgn004189|BMgn004566|BMgn006773|BMgn000223|BMgn007757|BMgn010730|BMgn017542|BMgn015547|BMgn013638|BMgn006891|BMgn005599|BMgn009055|BMgn007502|BMgn008375|BMgn013729|BMgn014055|BMgn013586|BMgn010641|BMgn014054|BMgn000714|BMgn001008|BMgn000231|BMgn015167|BMgn003963|BMgn013429|BMgn005779|BMgn016354|BMgn011090|BMg…
GO:0006119	oxidative phosphorylation	BP	20	35	1.44969e-17	2.43645e-14	BMgn008084|BMgn017588|BMgn013511|BMgn001302|BMgn016814|BMgn014403|BMgn008670|BMgn012153|BMgn013965|BMgn003066|BMgn010588|BMgn005648|BMgn001853|BMgn014657|BMgn010246|BMgn011936|BMgn002432|BMgn006412|BMgn008295|BMgn008879
GO:0015991	ATP hydrolysis coupled proton transport	BP	18	28	7.21588e-17	9.09562e-14	BMgn002538|BMgn000231|BMgn013963|BMgn001302|BMgn014403|BMgn001853|BMgn002241|BMgn014657|BMgn010246|BMgn016795|BMgn002432|BMgn006412|BMgn012555|BMgn008670|BMgn008295|BMgn014507|BMgn008879|BMgn003196
GO:0015992	proton transport	BP	21	44	1.69981e-16	1.71409e-13	BMgn009987|BMgn003544|BMgn010351|BMgn006013|BMgn003238|BMgn006011|BMgn000897|BMgn015073|BMgn003562|BMgn007502|BMgn005648|BMgn011323|BMgn005439|BMgn009706|BMgn017449|BMgn007881|BMgn008957|BMgn016655|BMgn007267|BMgn011131|BMgn013678
GO:0006120	mitochondrial electron transport, NADH to ubiquinone	BP	17	29	1.24996e-15	1.05038e-12	BMgn009987|BMgn011323|BMgn005439|BMgn009706|BMgn010351|BMgn006013|BMgn017449|BMgn009182|BMgn007881|BMgn008957|BMgn003238|BMgn006011|BMgn000897|BMgn003562|BMgn007267|BMgn001593|BMgn011131
GO:0022857	transmembrane transporter activity	MF	29	107	7.03323e-14	5.06593e-11	BMgn010422|BMgn001498|BMgn004566|BMgn009185|BMgn011018|BMgn009055|BMgn007502|BMgn013656|BMgn017390|BMgn004670|BMgn013652|BMgn002852|BMgn013429|BMgn013639|BMgn016354|BMgn017602|BMgn011090|BMgn012587|BMgn005603|BMgn002525|BMgn006971|BMgn017407|BMgn014054|BMgn013654|BMgn013638|BMgn013585|BMgn009198|BMgn013628|BMgn004426
GO:0006744	ubiquinone biosynthetic process	BP	16	31	1.66118e-13	1.04696e-10	BMgn009987|BMgn011323|BMgn005439|BMgn009706|BMgn010351|BMgn006013|BMgn017449|BMgn007881|BMgn008957|BMgn003238|BMgn006011|BMgn000897|BMgn003562|BMgn007267|BMgn011131|BMgn012761
GO:0008137	NADH dehydrogenase (ubiquinone) activity	MF	15	27	1.97321e-13	1.10544e-10	BMgn009987|BMgn011323|BMgn005439|BMgn009706|BMgn010351|BMgn006013|BMgn017449|BMgn007881|BMgn008957|BMgn003238|BMgn006011|BMgn000897|BMgn003562|BMgn007267|BMgn011131
GO:0005747	mitochondrial respiratory chain complex I	CC	13	21	1.50913e-12	7.60905e-10	BMgn009706|BMgn002455|BMgn006013|BMgn017449|BMgn009182|BMgn008957|BMgn006011|BMgn000897|BMgn003562|BMgn001593|BMgn007267|BMgn011131|BMgn008547
GO:0046961	proton-transporting ATPase activity, rotational mechanism	MF	12	17	1.87438e-12	8.59146e-10	BMgn017588|BMgn001302|BMgn016814|BMgn014403|BMgn001853|BMgn014657|BMgn010246|BMgn002432|BMgn008295|BMgn013965|BMgn008879|BMgn010588
GO:0015986	ATP synthesis coupled proton transport	BP	14	27	3.32532e-12	1.39719e-09	BMgn017588|BMgn013511|BMgn016814|BMgn014403|BMgn001853|BMgn011936|BMgn006412|BMgn012555|BMgn008670|BMgn012153|BMgn011504|BMgn000804|BMgn013965|BMgn010588
GO:0008553	hydrogen-exporting ATPase activity, phosphorylative mechanism	MF	9	13	5.52207e-10	2.14171e-07	BMgn006412|BMgn008670|BMgn005648|BMgn017588|BMgn012153|BMgn013511|BMgn016814|BMgn013965|BMgn011936
GO:1902600	hydrogen ion transmembrane transport	BP	11	27	1.2903e-08	4.36818e-06	BMgn005793|BMgn008084|BMgn010404|BMgn010684|BMgn014175|BMgn004231|BMgn013680|BMgn000923|BMgn015733|BMgn009701|BMgn003066
GO:0006814	sodium ion transport	BP	16	57	1.29954e-08	4.36818e-06	BMgn009987|BMgn010351|BMgn006013|BMgn003238|BMgn006279|BMgn006011|BMgn000897|BMgn003562|BMgn011323|BMgn005439|BMgn009706|BMgn017449|BMgn007881|BMgn008957|BMgn007267|BMgn011131
GO:0046933	proton-transporting ATP synthase activity, rotational mechanism	MF	9	17	2.95265e-08	9.30454e-06	BMgn017588|BMgn016814|BMgn014403|BMgn001853|BMgn012555|BMgn008670|BMgn011504|BMgn013965|BMgn010588
GO:0005750	mitochondrial respiratory chain complex III	CC	6	7	8.8845e-08	2.48865e-05	BMgn012904|BMgn011618|BMgn004447|BMgn015073|BMgn003544|BMgn000923
GO:0006122	mitochondrial electron transport, ubiquinol to cytochrome c	BP	6	7	8.8845e-08	2.48865e-05	BMgn012904|BMgn011618|BMgn004447|BMgn015073|BMgn003544|BMgn000923
GO:0000276	mitochondrial proton-transporting ATP synthase complex, coupling factor F(o)	CC	7	12	2.58639e-07	6.86347e-05	BMgn006412|BMgn008670|BMgn005648|BMgn012153|BMgn013511|BMgn000804|BMgn011936
GO:0004129	cytochrome-c oxidase activity	MF	8	18	3.69441e-07	8.87011e-05	BMgn005793|BMgn010684|BMgn014175|BMgn004231|BMgn016655|BMgn013680|BMgn009701|BMgn015733
GO:0006123	mitochondrial electron transport, cytochrome c to oxygen	BP	8	18	3.69441e-07	8.87011e-05	BMgn005793|BMgn010684|BMgn014175|BMgn004231|BMgn016655|BMgn013680|BMgn009701|BMgn015733
GO:0015078	hydrogen ion transmembrane transporter activity	MF	7	12	4.11042e-07	9.42034e-05	BMgn002538|BMgn000231|BMgn013963|BMgn014507|BMgn000804|BMgn003196|BMgn016795
GO:0005811	lipid particle	CC	16	77	9.56666e-07	0.000209718	BMgn015073|BMgn012153|BMgn013965|BMgn014218|BMgn013511|BMgn002967|BMgn008670|BMgn004231|BMgn000923|BMgn005648|BMgn011618|BMgn014175|BMgn011936|BMgn000292|BMgn009103|BMgn014059
GO:0000275	mitochondrial proton-transporting ATP synthase complex, catalytic core F(1)	CC	5	6	1.18841e-06	0.000249665	BMgn008670|BMgn017588|BMgn013965|BMgn016814|BMgn010588
GO:0045277	respiratory chain complex IV	CC	7	15	1.31109e-06	0.00026442	BMgn005793|BMgn016655|BMgn010684|BMgn013680|BMgn014175|BMgn015733|BMgn009701
GO:0008152	metabolic process	BP	65	701	2.97555e-06	0.000562038	BMgn000425|BMgn016040|BMgn016998|BMgn002712|BMgn002538|BMgn002943|BMgn016322|BMgn011482|BMgn013862|BMgn012063|BMgn007547|BMgn014450|BMgn011110|BMgn016999|BMgn004142|BMgn015942|BMgn008628|BMgn009675|BMgn007784|BMgn008138|BMgn009103|BMgn001877|BMgn007785|BMgn013860|BMgn000610|BMgn010432|BMgn011091|BMgn013245|BMgn011108|BMgn003920|BMgn009392|BMgn012728|BMgn006055|BMgn011710|BMgn013861|BMgn002796|BMg…
GO:0005242	inward rectifier potassium channel activity	MF	5	6	3.00972e-06	0.000562038	BMgn016409|BMgn013821|BMgn004770|BMgn007070|BMgn013820
GO:0022891	substrate-specific transmembrane transporter activity	MF	10	31	3.65461e-06	0.000658091	BMgn014055|BMgn017304|BMgn000223|BMgn004561|BMgn006606|BMgn010741|BMgn013729|BMgn008230|BMgn004615|BMgn010742
GO:0055114	oxidation-reduction process	BP	55	564	5.36351e-06	0.000932511	BMgn005489|BMgn002939|BMgn000005|BMgn006606|BMgn012624|BMgn003693|BMgn014009|BMgn006773|BMgn002457|BMgn011307|BMgn006968|BMgn005444|BMgn006936|BMgn003066|BMgn011270|BMgn001929|BMgn001276|BMgn009515|BMgn007502|BMgn003944|BMgn006977|BMgn013237|BMgn011870|BMgn007408|BMgn005943|BMgn001277|BMgn005346|BMgn013161|BMgn004130|BMgn010365|BMgn002936|BMgn012400|BMgn007324|BMgn001152|BMgn016543|BMgn005786|BMg…
GO:0008121	ubiquinol-cytochrome-c reductase activity	MF	5	8	1.2236e-05	0.00205647	BMgn008084|BMgn015073|BMgn003544|BMgn000923|BMgn003066
GO:0016787	hydrolase activity	MF	23	169	2.63864e-05	0.00429162	BMgn002521|BMgn003517|BMgn004447|BMgn016998|BMgn010291|BMgn014218|BMgn010290|BMgn002538|BMgn012205|BMgn008714|BMgn014507|BMgn011218|BMgn012585|BMgn000837|BMgn007547|BMgn016999|BMgn015516|BMgn012728|BMgn015567|BMgn000774|BMgn015942|BMgn002796|BMgn000470
GO:0045254	pyruvate dehydrogenase complex	CC	4	5	4.41183e-05	0.00695139	BMgn008983|BMgn009515|BMgn008076|BMgn002750
GO:0033180	proton-transporting V-type ATPase, V1 domain	CC	4	5	4.80522e-05	0.00734179	BMgn014403|BMgn002241|BMgn008295|BMgn013963
GO:0000220	vacuolar proton-transporting V-type ATPase, V0 domain	CC	3	3	0.000172521	0.0232883	BMgn002538|BMgn001302|BMgn002432
GO:0006569	tryptophan catabolic process	BP	3	3	0.000175517	0.0232883	BMgn007146|BMgn016778|BMgn006968
GO:0019805	quinolinate biosynthetic process	BP	3	3	0.000175517	0.0232883	BMgn007146|BMgn016778|BMgn006968
GO:0034354	'de novo' NAD biosynthetic process from tryptophan	BP	3	3	0.000175517	0.0232883	BMgn007146|BMgn016778|BMgn006968
GO:0043420	anthranilate metabolic process	BP	3	3	0.000175517	0.0232883	BMgn007146|BMgn016778|BMgn006968
GO:0005743	mitochondrial inner membrane	CC	8	32	0.00018714	0.0241938	BMgn005793|BMgn010351|BMgn005444|BMgn008228|BMgn003829|BMgn003301|BMgn003066|BMgn017542
GO:0033179	proton-transporting V-type ATPase, V0 domain	CC	4	7	0.000197902	0.0249455	BMgn014507|BMgn000231|BMgn016795|BMgn003196
GO:0008076	voltage-gated potassium channel complex	CC	7	29	0.000417191	0.0513044	BMgn007070|BMgn013820|BMgn006923|BMgn016409|BMgn006922|BMgn013821|BMgn004770
GO:0003954	NADH dehydrogenase activity	MF	3	4	0.00043804	0.0525857	BMgn009182|BMgn014059|BMgn001593
GO:0006099	tricarboxylic acid cycle	BP	7	28	0.00062771	0.0724202	BMgn007159|BMgn010687|BMgn003815|BMgn000292|BMgn006311|BMgn000672|BMgn009974
GO:0004739	pyruvate dehydrogenase (acetyl-transferring) activity	MF	3	4	0.000633479	0.0724202	BMgn009515|BMgn008076|BMgn002750
GO:0045252	oxoglutarate dehydrogenase complex	CC	3	4	0.000646352	0.0724202	BMgn003815|BMgn009974|BMgn006311
GO:0005777	peroxisome	CC	6	21	0.000739577	0.0810641	BMgn002577|BMgn005207|BMgn002967|BMgn009103|BMgn002650|BMgn002574
GO:0070469	respiratory chain	CC	2	2	0.00170422	0.182823	BMgn003301|BMgn010351
GO:0030170	pyridoxal phosphate binding	MF	8	44	0.00208732	0.219256	BMgn008053|BMgn007146|BMgn003206|BMgn016778|BMgn007921|BMgn011601|BMgn007391|BMgn017523
GO:0050660	flavin adenine dinucleotide binding	MF	12	86	0.00238501	0.245412	BMgn009925|BMgn010377|BMgn005735|BMgn002936|BMgn011307|BMgn006968|BMgn005444|BMgn000236|BMgn012624|BMgn000292|BMgn006977|BMgn002574
GO:0031071	cysteine desulfurase activity	MF	2	2	0.00247305	0.246957	BMgn017523|BMgn003206
GO:0009055	electron carrier activity	MF	6	28	0.00249798	0.246957	BMgn011593|BMgn008084|BMgn008957|BMgn003238|BMgn010377|BMgn004824
GO:0005215	transporter activity	MF	13	103	0.00280148	0.271635	BMgn009200|BMgn013485|BMgn007757|BMgn017106|BMgn012132|BMgn015576|BMgn003829|BMgn016324|BMgn011091|BMgn005955|BMgn012456|BMgn005988|BMgn015547
GO:0046487	glyoxylate metabolic process	BP	4	12	0.00300402	0.282231	BMgn007120|BMgn000672|BMgn013063|BMgn002349
GO:0016758	transferase activity, transferring hexosyl groups	MF	8	47	0.00311018	0.282231	BMgn010098|BMgn002854|BMgn013861|BMgn010286|BMgn013862|BMgn013831|BMgn013860|BMgn010432
GO:0030429	kynureninase activity	MF	2	2	0.00313466	0.282231	BMgn007146|BMgn016778
GO:0097053	L-kynurenine catabolic process	BP	2	2	0.00313466	0.282231	BMgn007146|BMgn016778
GO:0016491	oxidoreductase activity	MF	19	189	0.00432902	0.382928	BMgn004130|BMgn013221|BMgn002939|BMgn016543|BMgn002943|BMgn011482|BMgn002730|BMgn011108|BMgn001292|BMgn011870|BMgn017512|BMgn005943|BMgn003631|BMgn002944|BMgn005750|BMgn013161|BMgn008138|BMgn001929|BMgn013793
GO:0018874	benzoate metabolic process	BP	4	14	0.00493627	0.429115	BMgn011593|BMgn007408|BMgn005444|BMgn002967
GO:0005739	mitochondrion	CC	12	102	0.00509704	0.432183	BMgn010687|BMgn009987|BMgn011756|BMgn007159|BMgn014218|BMgn017523|BMgn000064|BMgn011323|BMgn007881|BMgn014175|BMgn009103|BMgn016655
GO:0008762	UDP-N-acetylmuramate dehydrogenase activity	MF	3	7	0.0052349	0.432183	BMgn005735|BMgn012624|BMgn010377
GO:0045745	positive regulation of G-protein coupled receptor protein signaling pathway	BP	2	3	0.00531443	0.432183	BMgn017588|BMgn016814
GO:0071486	cellular response to high light intensity	BP	2	3	0.00531443	0.432183	BMgn017588|BMgn016814
GO:0003995	acyl-CoA dehydrogenase activity	MF	4	14	0.00630944	0.499267	BMgn002577|BMgn011307|BMgn006977|BMgn002574
GO:0016820	hydrolase activity, acting on acid anhydrides, catalyzing transmembrane movement of substances	MF	2	3	0.00633738	0.499267	BMgn002241|BMgn013678
GO:0045259	proton-transporting ATP synthase complex	CC	2	3	0.00824418	0.615711	BMgn014403|BMgn011504
GO:0003939	L-iditol 2-dehydrogenase activity	MF	2	3	0.00829148	0.615711	BMgn012400|BMgn012398
GO:0008340	determination of adult lifespan	BP	6	35	0.00830768	0.615711	BMgn017588|BMgn003544|BMgn016814|BMgn002967|BMgn011593|BMgn011936
GO:0019643	reductive tricarboxylic acid cycle	BP	4	16	0.0084419	0.615711	BMgn011593|BMgn010120|BMgn013063|BMgn007120
GO:0042207	styrene catabolic process	BP	2	3	0.00849825	0.615711	BMgn007438|BMgn007324
GO:0006554	lysine catabolic process	BP	6	34	0.00854815	0.615711	BMgn005444|BMgn002967|BMgn006311|BMgn003815|BMgn007408|BMgn009974
GO:0051287	NAD binding	MF	5	24	0.00896679	0.623988	BMgn007159|BMgn010687|BMgn006013|BMgn006011|BMgn011131
GO:0004449	isocitrate dehydrogenase (NAD+) activity	MF	2	3	0.00902408	0.623988	BMgn007159|BMgn010687
GO:0000221	vacuolar proton-transporting V-type ATPase, V1 domain	CC	2	3	0.00903434	0.623988	BMgn014657|BMgn008879
GO:0004591	oxoglutarate dehydrogenase (succinyl-transferring) activity	MF	2	3	0.0092003	0.626864	BMgn009974|BMgn006311
GO:0009097	isoleucine biosynthetic process	BP	3	9	0.0112768	0.72902	BMgn009515|BMgn008076|BMgn002750
GO:0009098	leucine biosynthetic process	BP	3	9	0.0112768	0.72902	BMgn009515|BMgn008076|BMgn002750
GO:0009099	valine biosynthetic process	BP	3	9	0.0112768	0.72902	BMgn009515|BMgn008076|BMgn002750
GO:0043167	ion binding	MF	3	10	0.0113686	0.72902	BMgn005881|BMgn010290|BMgn010291
GO:0005761	mitochondrial ribosome	CC	2	4	0.0114226	0.72902	BMgn010653|BMgn002610
GO:0008271	secondary active sulfate transmembrane transporter activity	MF	3	10	0.0129627	0.80921	BMgn003963|BMgn012790|BMgn003935
GO:0051881	regulation of mitochondrial membrane potential	BP	2	4	0.0131517	0.80921	BMgn011936|BMgn000064
GO:0006096	glycolytic process	BP	6	37	0.0131605	0.80921	BMgn009515|BMgn008076|BMgn002750|BMgn008983|BMgn000292|BMgn012827
GO:0010181	FMN binding	MF	3	10	0.0141304	0.858381	BMgn006011|BMgn002936|BMgn006013
GO:0005506	iron ion binding	MF	13	127	0.0153985	0.92043	BMgn013237|BMgn010377|BMgn002936|BMgn003944|BMgn001277|BMgn000005|BMgn005786|BMgn006936|BMgn005346|BMgn010854|BMgn012385|BMgn005612|BMgn001276
GO:0051537	2 iron, 2 sulfur cluster binding	MF	4	19	0.015517	0.92043	BMgn011870|BMgn002423|BMgn010377|BMgn003066
GO:0071805	potassium ion transmembrane transport	BP	6	42	0.0165565	0.970672	BMgn007070|BMgn013820|BMgn006923|BMgn006922|BMgn013821|BMgn008375
GO:0003840	gamma-glutamyltransferase activity	MF	2	4	0.0172221	0.979888	BMgn002521|BMgn015567
GO:0006693	prostaglandin metabolic process	BP	2	4	0.0172221	0.979888	BMgn002521|BMgn015567
GO:0033181	plasma membrane proton-transporting V-type ATPase complex	CC	2	4	0.0173361	0.979888	BMgn001302|BMgn002432
GO:0006568	tryptophan metabolic process	BP	5	29	0.0174911	0.979888	BMgn005444|BMgn002967|BMgn006311|BMgn007408|BMgn009974
GO:0030976	thiamine pyrophosphate binding	MF	2	4	0.0177077	0.981126	BMgn009974|BMgn006311
GO:0006040	amino sugar metabolic process	BP	4	19	0.0194538	1	BMgn012624|BMgn001152|BMgn010377|BMgn005735
GO:0004784	superoxide dismutase activity	MF	2	5	0.0209765	1	BMgn007453|BMgn005489
GO:0019430	removal of superoxide radicals	BP	2	5	0.0209765	1	BMgn007453|BMgn005489
GO:0051539	4 iron, 4 sulfur cluster binding	MF	4	20	0.0212135	1	BMgn005439|BMgn006013|BMgn006011|BMgn007120
GO:0006094	gluconeogenesis	BP	6	42	0.0241669	1	BMgn009515|BMgn008076|BMgn002750|BMgn008983|BMgn000292|BMgn012827
GO:0048038	quinone binding	MF	2	5	0.0249172	1	BMgn011131|BMgn005439
GO:0006635	fatty acid beta-oxidation	BP	3	12	0.0253961	1	BMgn002577|BMgn002574|BMgn002967
GO:0006084	acetyl-CoA metabolic process	BP	2	5	0.0265159	1	BMgn014218|BMgn014217
GO:0004497	monooxygenase activity	MF	9	81	0.0273039	1	BMgn013237|BMgn001277|BMgn003944|BMgn006936|BMgn005346|BMgn010854|BMgn012385|BMgn003693|BMgn001276
GO:0006691	leukotriene metabolic process	BP	2	5	0.0278061	1	BMgn002521|BMgn015567
GO:0006550	isoleucine catabolic process	BP	4	22	0.0278082	1	BMgn002967|BMgn002650|BMgn007408|BMgn000236
GO:0006552	leucine catabolic process	BP	4	22	0.0278082	1	BMgn002967|BMgn002650|BMgn007408|BMgn000236
GO:0006574	valine catabolic process	BP	4	22	0.0278082	1	BMgn002967|BMgn002650|BMgn007408|BMgn000236
GO:0016772	transferase activity, transferring phosphorus-containing groups	MF	4	23	0.0308491	1	BMgn009392|BMgn011954|BMgn013816|BMgn000610
GO:0019538	protein metabolic process	BP	2	6	0.0343886	1	BMgn011756|BMgn005735
GO:0005844	polysome	CC	1	1	0.0347678	1	BMgn006949
GO:0008266	poly(U) RNA binding	MF	1	1	0.0347678	1	BMgn006949
GO:0048864	stem cell development	BP	1	1	0.0347678	1	BMgn006949
GO:1902358	sulfate transmembrane transport	BP	2	6	0.0361093	1	BMgn003963|BMgn012790
GO:0019069	viral capsid assembly	BP	1	1	0.0363941	1	BMgn013197
GO:0020037	heme binding	MF	12	128	0.0364173	1	BMgn002936|BMgn003944|BMgn000005|BMgn010854|BMgn011618|BMgn012385|BMgn005612|BMgn013237|BMgn001277|BMgn006936|BMgn005346|BMgn001276
GO:0005764	lysosome	CC	3	15	0.0376002	1	BMgn017588|BMgn000768|BMgn016814
GO:0006810	transport	BP	12	132	0.0387117	1	BMgn006699|BMgn002586|BMgn006698|BMgn011091|BMgn005955|BMgn012456|BMgn013485|BMgn007757|BMgn006881|BMgn015576|BMgn016324|BMgn017542
GO:0000155	phosphorelay sensor kinase activity	MF	2	7	0.0393519	1	BMgn006922|BMgn006923
GO:0009365	protein histidine kinase complex	CC	2	7	0.0393519	1	BMgn006922|BMgn006923
GO:0000002	mitochondrial genome maintenance	BP	1	1	0.0437704	1	BMgn007267
GO:0016746	transferase activity, transferring acyl groups	MF	3	15	0.0438035	1	BMgn000425|BMgn011091|BMgn005931
GO:0046331	lateral inhibition	BP	6	53	0.0449433	1	BMgn017588|BMgn008053|BMgn016814|BMgn008670|BMgn005648|BMgn011131
GO:0004463	leukotriene-A4 hydrolase activity	MF	1	1	0.045727	1	BMgn016614
GO:0000104	succinate dehydrogenase activity	MF	1	1	0.0466397	1	BMgn011593
GO:0045261	proton-transporting ATP synthase complex, catalytic core F(1)	CC	2	7	0.0467128	1	BMgn012555|BMgn001853
GO:0006404	RNA import into nucleus	BP	1	1	0.0468802	1	BMgn009182
GO:0046395	carboxylic acid catabolic process	BP	1	1	0.0475481	1	BMgn011601
GO:0016471	vacuolar proton-transporting V-type ATPase complex	CC	1	1	0.0487423	1	BMgn013678
GO:0001893	maternal placenta development	BP	1	1	0.0489051	1	BMgn000064
GO:0008379	thioredoxin peroxidase activity	MF	1	1	0.0489051	1	BMgn000064
GO:0008385	IkappaB kinase complex	CC	1	1	0.0489051	1	BMgn000064
GO:0018171	peptidyl-cysteine oxidation	BP	1	1	0.0489051	1	BMgn000064
GO:0032496	response to lipopolysaccharide	BP	1	1	0.0489051	1	BMgn000064
GO:0033673	negative regulation of kinase activity	BP	1	1	0.0489051	1	BMgn000064

## Sheet: chartreuse.KEGG
#Term	Database	ID	Input number	Background number	P-Value	Corrected P-Value	Input	Hyperlink
Oxidative phosphorylation	KEGG PATHWAY	bmor00190	73	148	3.86073e-25	2.81833e-23	BMgn006013|BMgn006011|BMgn003196|BMgn009845|BMgn002241|BMgn010684|BMgn014981|BMgn012153|BMgn008959|BMgn005793|BMgn015733|BMgn008879|BMgn009987|BMgn011593|BMgn006859|BMgn002538|BMgn000231|BMgn011870|BMgn008957|BMgn014657|BMgn011504|BMgn007267|BMgn013451|BMgn005439|BMgn005648|BMgn001302|BMgn013511|BMgn003066|BMgn013678|BMgn007881|BMgn009701|BMgn001593|BMgn016814|BMgn010246|BMgn003238|BMgn003544|BMg…	http://www.genome.jp/kegg-bin/show_pathway?bmor00190/bmor:732966%09red/bmor:733017%09red/bmor:101746562%09red/bmor:100174851%09red/bmor:101745824%09red/bmor:101741816%09red/bmor:101739922%09red/bmor:101741915%09red/bmor:101742176%09red/bmor:732934%09red/bmor:692859%09red/bmor:101742745%09red/bmor:101746156%09red/bmor:692925%09red/bmor:101742516%09red/bmor:693099%09red/bmor:778463%09red/bmor:10003…
Metabolic pathways	KEGG PATHWAY	bmor01100	142	924	4.79566e-08	1.75042e-06	BMgn003196|BMgn006507|BMgn008076|BMgn011870|BMgn013451|BMgn003815|BMgn005439|BMgn005648|BMgn002750|BMgn012624|BMgn003066|BMgn012827|BMgn008670|BMgn016814|BMgn010246|BMgn013860|BMgn013861|BMgn013862|BMgn012123|BMgn016795|BMgn000897|BMgn007921|BMgn002538|BMgn014175|BMgn007324|BMgn014507|BMgn005735|BMgn003206|BMgn007120|BMgn002349|BMgn000804|BMgn002432|BMgn011936|BMgn007438|BMgn011270|BMgn006013|BMg…	http://www.genome.jp/kegg-bin/show_pathway?bmor01100/bmor:101746562%09red/bmor:101745824%09red/bmor:101743287%09red/bmor:101745395%09red/bmor:101744890%09red/bmor:101741076%09red/bmor:692859%09red/bmor:101740204%09red/bmor:101736985%09red/bmor:693099%09red/bmor:778463%09red/bmor:733139%09red/bmor:101737774%09red/bmor:101742724%09red/bmor:100862802%09red/bmor:101742176%09red/bmor:733134%09red/bmor…
Valine, leucine and isoleucine degradation	KEGG PATHWAY	bmor00280	12	33	0.000392351	0.00954721	BMgn011307|BMgn007408|BMgn002457|BMgn000236|BMgn012661|BMgn000292|BMgn002650|BMgn008983|BMgn002967|BMgn006606|BMgn008076|BMgn011270	http://www.genome.jp/kegg-bin/show_pathway?bmor00280/bmor:101740694%09red/bmor:733139%09red/bmor:100190958%09red/bmor:692608%09red/bmor:101738252%09red/bmor:101746491%09red/bmor:101739671%09red/bmor:101737060%09red/bmor:100862760%09red/bmor:101735616%09red/bmor:692821%09red/bmor:692820%09red
Phagosome	KEGG PATHWAY	bmor04145	18	76	0.00129877	0.0237026	BMgn000231|BMgn001683|BMgn013963|BMgn003196|BMgn014657|BMgn002241|BMgn002538|BMgn014403|BMgn008542|BMgn008295|BMgn016795|BMgn008986|BMgn001302|BMgn014507|BMgn013678|BMgn008879|BMgn002432|BMgn010246	http://www.genome.jp/kegg-bin/show_pathway?bmor04145/bmor:778463%09red/bmor:101738141%09red/bmor:692828%09red/bmor:101744815%09red/bmor:101741915%09red/bmor:101738323%09red/bmor:733031%09red/bmor:692985%09red/bmor:692984%09red/bmor:692859%09red/bmor:732990%09red/bmor:101742745%09red/bmor:100037422%09red/bmor:732966%09red/bmor:100037424%09red/bmor:101744447%09red/bmor:101742516%09red
Citrate cycle (TCA cycle)	KEGG PATHWAY	bmor00020	11	38	0.00310366	0.0453134	BMgn010120|BMgn007159|BMgn009515|BMgn010687|BMgn003815|BMgn000292|BMgn000672|BMgn002750|BMgn007120|BMgn011593|BMgn013063	http://www.genome.jp/kegg-bin/show_pathway?bmor00020/bmor:101740619%09red/bmor:692608%09red/bmor:101738186%09red/bmor:101739881%09red/bmor:101737646%09red/bmor:101742176%09red/bmor:733134%09red/bmor:101736806%09red/bmor:101736985%09red/bmor:101739164%09red/bmor:100101211%09red
Tryptophan metabolism	KEGG PATHWAY	bmor00380	8	25	0.00686348	0.0835057	BMgn007408|BMgn002457|BMgn005444|BMgn006968|BMgn002967|BMgn006606|BMgn007921|BMgn007391	http://www.genome.jp/kegg-bin/show_pathway?bmor00380/bmor:101740694%09red/bmor:101738563%09red/bmor:101742893%09red/bmor:692509%09red/bmor:101747228%09red/bmor:100862760%09red/bmor:101735616%09red/bmor:692820%09red
Fatty acid degradation	KEGG PATHWAY	bmor00071	9	32	0.00842957	0.0879084	BMgn011307|BMgn007408|BMgn002457|BMgn012661|BMgn005444|BMgn002574|BMgn002967|BMgn002577|BMgn006606	http://www.genome.jp/kegg-bin/show_pathway?bmor00071/bmor:101740694%09red/bmor:733139%09red/bmor:101744530%09red/bmor:101747228%09red/bmor:100862760%09red/bmor:101735616%09red/bmor:101743803%09red/bmor:101738252%09red/bmor:692820%09red
Ascorbate and aldarate metabolism	KEGG PATHWAY	bmor00053	9	37	0.0178473	0.162857	BMgn013860|BMgn013861|BMgn013862|BMgn010432|BMgn005786|BMgn002457|BMgn013831|BMgn010286|BMgn006606	http://www.genome.jp/kegg-bin/show_pathway?bmor00053/bmor:101740694%09red/bmor:100862804%09red/bmor:100101177%09red/bmor:100862802%09red/bmor:100500754%09red/bmor:101741076%09red/bmor:100862841%09red/bmor:101735616%09red
Lysine degradation	KEGG PATHWAY	bmor00310	8	32	0.0219839	0.178314	BMgn007408|BMgn002457|BMgn005444|BMgn002967|BMgn013816|BMgn006606|BMgn003815|BMgn007391	http://www.genome.jp/kegg-bin/show_pathway?bmor00310/bmor:692820%09red/bmor:101740694%09red/bmor:101738563%09red/bmor:101747228%09red/bmor:101740619%09red/bmor:100862760%09red/bmor:101735616%09red/bmor:101742724%09red
2-Oxocarboxylic acid metabolism	KEGG PATHWAY	bmor01210	6	23	0.0386154	0.281892	BMgn007159|BMgn000470|BMgn010687|BMgn000672|BMgn007120|BMgn007391	http://www.genome.jp/kegg-bin/show_pathway?bmor01210/bmor:101738563%09red/bmor:101737646%09red/bmor:101739164%09red/bmor:101746161%09red/bmor:101736806%09red/bmor:101738186%09red
Lysosome	KEGG PATHWAY	bmor04142	14	84	0.0493042	0.320942	BMgn000231|BMgn009049|BMgn015084|BMgn002919|BMgn015516|BMgn014657|BMgn002538|BMgn014403|BMgn016795|BMgn003196|BMgn001302|BMgn011109|BMgn008879|BMgn002432	http://www.genome.jp/kegg-bin/show_pathway?bmor04142/bmor:778463%09red/bmor:101742149%09red/bmor:101738141%09red/bmor:732966%09red/bmor:101744890%09red/bmor:101741915%09red/bmor:733031%09red/bmor:101738907%09red/bmor:692859%09red/bmor:101742745%09red/bmor:101745131%09red/bmor:101743758%09red/bmor:101742516%09red
Retinol metabolism	KEGG PATHWAY	bmor00830	7	32	0.0527576	0.320942	BMgn013860|BMgn013861|BMgn013862|BMgn010432|BMgn013831|BMgn011108|BMgn010286	http://www.genome.jp/kegg-bin/show_pathway?bmor00830/bmor:100862804%09red/bmor:100862802%09red/bmor:101745761%09red/bmor:100500754%09red/bmor:101741076%09red/bmor:100862841%09red
Pentose and glucuronate interconversions	KEGG PATHWAY	bmor00040	10	58	0.0752092	0.422329	BMgn013860|BMgn013861|BMgn013862|BMgn010432|BMgn002457|BMgn003631|BMgn013831|BMgn012400|BMgn010286|BMgn012398	http://www.genome.jp/kegg-bin/show_pathway?bmor00040/bmor:101740694%09red/bmor:100862804%09red/bmor:101739041%09red/bmor:100862802%09red/bmor:100500754%09red/bmor:733025%09red/bmor:100529206%09red/bmor:100862841%09red/bmor:101741076%09red
Butanoate metabolism	KEGG PATHWAY	bmor00650	3	11	0.121174	0.568657	BMgn002967|BMgn002650|BMgn007408	http://www.genome.jp/kegg-bin/show_pathway?bmor00650/bmor:100862760%09red/bmor:692820%09red/bmor:692821%09red
Steroid biosynthesis	KEGG PATHWAY	bmor00100	2	5	0.122282	0.568657	BMgn005735|BMgn012624	http://www.genome.jp/kegg-bin/show_pathway?bmor00100/bmor:101746101%09red/bmor:101738979%09red
Carbon metabolism	KEGG PATHWAY	bmor01200	14	99	0.124637	0.568657	BMgn010120|BMgn012123|BMgn007159|BMgn009515|BMgn010687|BMgn003815|BMgn000292|BMgn000672|BMgn002750|BMgn012827|BMgn002967|BMgn007120|BMgn011593|BMgn013063	http://www.genome.jp/kegg-bin/show_pathway?bmor01200/bmor:101743550%09red/bmor:101740619%09red/bmor:692608%09red/bmor:101738186%09red/bmor:101739881%09red/bmor:101737646%09red/bmor:101742176%09red/bmor:733134%09red/bmor:101745635%09red/bmor:101736806%09red/bmor:692820%09red/bmor:101736985%09red/bmor:101739164%09red/bmor:100101211%09red
beta-Alanine metabolism	KEGG PATHWAY	bmor00410	4	19	0.141184	0.60056	BMgn002967|BMgn002457|BMgn005717|BMgn006606	http://www.genome.jp/kegg-bin/show_pathway?bmor00410/bmor:692820%09red/bmor:101740694%09red/bmor:101735616%09red/bmor:101742594%09red
Drug metabolism - other enzymes	KEGG PATHWAY	bmor00983	8	51	0.148083	0.60056	BMgn013860|BMgn013861|BMgn013862|BMgn010432|BMgn010377|BMgn013831|BMgn005717|BMgn010286	http://www.genome.jp/kegg-bin/show_pathway?bmor00983/bmor:100862804%09red/bmor:100862802%09red/bmor:101741076%09red/bmor:100500754%09red/bmor:101742594%09red/bmor:100862841%09red/bmor:692757%09red
Fatty acid elongation	KEGG PATHWAY	bmor00062	3	14	0.186706	0.644842	BMgn002967|BMgn012661|BMgn007408	http://www.genome.jp/kegg-bin/show_pathway?bmor00062/bmor:100862760%09red/bmor:101738252%09red/bmor:692820%09red
Pyruvate metabolism	KEGG PATHWAY	bmor00620	6	38	0.190988	0.644842	BMgn002457|BMgn009515|BMgn000292|BMgn002750|BMgn006606|BMgn013063	http://www.genome.jp/kegg-bin/show_pathway?bmor00620/bmor:101740694%09red/bmor:692608%09red/bmor:733134%09red/bmor:100101211%09red/bmor:101735616%09red/bmor:101736985%09red
Metabolism of xenobiotics by cytochrome P450	KEGG PATHWAY	bmor00980	7	47	0.19865	0.644842	BMgn013860|BMgn013861|BMgn013862|BMgn010432|BMgn003631|BMgn013831|BMgn010286	http://www.genome.jp/kegg-bin/show_pathway?bmor00980/bmor:100862804%09red/bmor:101739041%09red/bmor:100862802%09red/bmor:100500754%09red/bmor:101741076%09red/bmor:100862841%09red
Starch and sucrose metabolism	KEGG PATHWAY	bmor00500	7	48	0.211586	0.644842	BMgn013860|BMgn013861|BMgn013862|BMgn010432|BMgn013831|BMgn010286|BMgn005664	http://www.genome.jp/kegg-bin/show_pathway?bmor00500/bmor:100862804%09red/bmor:100862802%09red/bmor:693027%09red/bmor:100500754%09red/bmor:101741076%09red/bmor:100862841%09red
Riboflavin metabolism	KEGG PATHWAY	bmor00740	2	8	0.220355	0.644842	BMgn009488|BMgn009474	http://www.genome.jp/kegg-bin/show_pathway?bmor00740/bmor:101745800%09red/bmor:101735607%09red
Sulfur metabolism	KEGG PATHWAY	bmor00920	2	8	0.220355	0.644842	BMgn005750|BMgn012123	http://www.genome.jp/kegg-bin/show_pathway?bmor00920/bmor:101743629%09red/bmor:101745635%09red
Porphyrin and chlorophyll metabolism	KEGG PATHWAY	bmor00860	6	41	0.234469	0.644842	BMgn013860|BMgn013861|BMgn013862|BMgn010432|BMgn013831|BMgn010286	http://www.genome.jp/kegg-bin/show_pathway?bmor00860/bmor:100862841%09red/bmor:100862804%09red/bmor:100500754%09red/bmor:101741076%09red/bmor:100862802%09red
Glyoxylate and dicarboxylate metabolism	KEGG PATHWAY	bmor00630	5	33	0.244087	0.644842	BMgn017248|BMgn000672|BMgn007120|BMgn002349|BMgn013063	http://www.genome.jp/kegg-bin/show_pathway?bmor00630/bmor:101736985%09red/bmor:101737646%09red/bmor:733011%09red/bmor:101738186%09red/bmor:101741390%09red
Histidine metabolism	KEGG PATHWAY	bmor00340	2	9	0.254474	0.644842	BMgn002457|BMgn006606	http://www.genome.jp/kegg-bin/show_pathway?bmor00340/bmor:101740694%09red/bmor:101735616%09red
Sulfur relay system	KEGG PATHWAY	bmor04122	2	9	0.254474	0.644842	BMgn003206|BMgn017523	http://www.genome.jp/kegg-bin/show_pathway?bmor04122/bmor:101742614%09red/bmor:101745395%09red
Nicotinate and nicotinamide metabolism	KEGG PATHWAY	bmor00760	3	17	0.259072	0.644842	BMgn007502|BMgn010290|BMgn010291	http://www.genome.jp/kegg-bin/show_pathway?bmor00760/bmor:101746814%09red/bmor:101746956%09red/bmor:101746518%09red
Glycolysis / Gluconeogenesis	KEGG PATHWAY	bmor00010	6	43	0.265004	0.644842	BMgn002457|BMgn009515|BMgn000292|BMgn002750|BMgn012827|BMgn006606	http://www.genome.jp/kegg-bin/show_pathway?bmor00010/bmor:101740694%09red/bmor:101743550%09red/bmor:692608%09red/bmor:733134%09red/bmor:100101211%09red/bmor:101735616%09red
Drug metabolism - cytochrome P450	KEGG PATHWAY	bmor00982	6	44	0.280639	0.660859	BMgn013860|BMgn013861|BMgn013862|BMgn010432|BMgn013831|BMgn010286	http://www.genome.jp/kegg-bin/show_pathway?bmor00982/bmor:100862841%09red/bmor:100862804%09red/bmor:100500754%09red/bmor:101741076%09red/bmor:100862802%09red
Fatty acid metabolism	KEGG PATHWAY	bmor01212	7	56	0.323966	0.739046	BMgn011307|BMgn007408|BMgn012661|BMgn002574|BMgn010365|BMgn002967|BMgn002577	http://www.genome.jp/kegg-bin/show_pathway?bmor01212/bmor:733139%09red/bmor:101738252%09red/bmor:101744530%09red/bmor:692518%09red/bmor:100862760%09red/bmor:692820%09red/bmor:101743803%09red
Biosynthesis of amino acids	KEGG PATHWAY	bmor01230	9	78	0.36535	0.808199	BMgn012123|BMgn007159|BMgn000470|BMgn010687|BMgn000672|BMgn007120|BMgn012827|BMgn006606|BMgn007391	http://www.genome.jp/kegg-bin/show_pathway?bmor01230/bmor:101743550%09red/bmor:101738563%09red/bmor:101737646%09red/bmor:101745635%09red/bmor:101736806%09red/bmor:101746161%09red/bmor:101735616%09red/bmor:101739164%09red/bmor:101738186%09red
Peroxisome	KEGG PATHWAY	bmor04146	11	100	0.396031	0.829595	BMgn001929|BMgn005489|BMgn013611|BMgn005931|BMgn009103|BMgn002650|BMgn010377|BMgn002574|BMgn011108|BMgn002577|BMgn007453	http://www.genome.jp/kegg-bin/show_pathway?bmor04146/bmor:101744723%09red/bmor:101744530%09red/bmor:692736%09red/bmor:101745499%09red/bmor:101743803%09red/bmor:101737483%09red/bmor:101745761%09red/bmor:101742645%09red/bmor:692821%09red/bmor:692782%09red/bmor:692757%09red
Biosynthesis of unsaturated fatty acids	KEGG PATHWAY	bmor01040	4	32	0.397751	0.829595	BMgn002967|BMgn002574|BMgn010365|BMgn002577	http://www.genome.jp/kegg-bin/show_pathway?bmor01040/bmor:101744530%09red/bmor:692518%09red/bmor:101743803%09red/bmor:692820%09red
Propanoate metabolism	KEGG PATHWAY	bmor00640	2	14	0.421448	0.854603	BMgn002967|BMgn010120	http://www.genome.jp/kegg-bin/show_pathway?bmor00640/bmor:101739881%09red/bmor:692820%09red
Nitrogen metabolism	KEGG PATHWAY	bmor00910	2	15	0.452747	0.882558	BMgn008072|BMgn006507	http://www.genome.jp/kegg-bin/show_pathway?bmor00910/bmor:101738069%09red/bmor:692939%09red
Arginine and proline metabolism	KEGG PATHWAY	bmor00330	5	45	0.459414	0.882558	BMgn002457|BMgn002936|BMgn006606|BMgn006507|BMgn000470	http://www.genome.jp/kegg-bin/show_pathway?bmor00330/bmor:101740694%09red/bmor:101746161%09red/bmor:101735616%09red/bmor:692939%09red/bmor:100144542%09red
Tyrosine metabolism	KEGG PATHWAY	bmor00350	2	16	0.483056	0.904181	BMgn007324|BMgn007438	http://www.genome.jp/kegg-bin/show_pathway?bmor00350/bmor:693082%09red/bmor:101747176%09red
Selenocompound metabolism	KEGG PATHWAY	bmor00450	1	7	0.524475	0.938623	BMgn007921	http://www.genome.jp/kegg-bin/show_pathway?bmor00450/bmor:101742893%09red
ECM-receptor interaction	KEGG PATHWAY	bmor04512	3	28	0.527172	0.938623	BMgn008986|BMgn001498|BMgn003500	http://www.genome.jp/kegg-bin/show_pathway?bmor04512/bmor:101745246%09red/bmor:101738808%09red/bmor:101744815%09red
Glycerolipid metabolism	KEGG PATHWAY	bmor00561	5	51	0.562251	0.977246	BMgn002457|BMgn000425|BMgn006606|BMgn017248|BMgn011091	http://www.genome.jp/kegg-bin/show_pathway?bmor00561/bmor:101740694%09red/bmor:101741736%09red/bmor:101735616%09red/bmor:101741390%09red/bmor:101745058%09red
Caffeine metabolism	KEGG PATHWAY	bmor00232	1	9	0.605184	0.999992	BMgn010377	http://www.genome.jp/kegg-bin/show_pathway?bmor00232/bmor:692757%09red
Insect hormone biosynthesis	KEGG PATHWAY	bmor00981	2	22	0.641418	0.999992	BMgn013793|BMgn006936	http://www.genome.jp/kegg-bin/show_pathway?bmor00981/bmor:100127116%09red/bmor:100307011%09red
alpha-Linolenic acid metabolism	KEGG PATHWAY	bmor00592	2	23	0.663759	0.999992	BMgn002574|BMgn002577	http://www.genome.jp/kegg-bin/show_pathway?bmor00592/bmor:101744530%09red/bmor:101743803%09red
Sphingolipid metabolism	KEGG PATHWAY	bmor00600	3	35	0.667657	0.999992	BMgn008053|BMgn010466|BMgn015516	http://www.genome.jp/kegg-bin/show_pathway?bmor00600/bmor:101744377%09red/bmor:101744890%09red/bmor:101743812%09red
Fructose and mannose metabolism	KEGG PATHWAY	bmor00051	3	35	0.667657	0.999992	BMgn012827|BMgn012400|BMgn012398	http://www.genome.jp/kegg-bin/show_pathway?bmor00051/bmor:101743550%09red/bmor:733025%09red/bmor:100529206%09red
Ubiquinone and other terpenoid-quinone biosynthesis	KEGG PATHWAY	bmor00130	1	11	0.672216	0.999992	BMgn012761	http://www.genome.jp/kegg-bin/show_pathway?bmor00130/bmor:101743462%09red
ABC transporters	KEGG PATHWAY	bmor02010	2	24	0.684967	0.999992	BMgn007494|BMgn004142	http://www.genome.jp/kegg-bin/show_pathway?bmor02010/bmor:101735691%09red/bmor:101745509%09red
Pantothenate and CoA biosynthesis	KEGG PATHWAY	bmor00770	1	12	0.701342	0.999992	BMgn005717	http://www.genome.jp/kegg-bin/show_pathway?bmor00770/bmor:101742594%09red
Glycosaminoglycan biosynthesis - heparan sulfate / heparin	KEGG PATHWAY	bmor00534	1	14	0.752073	0.999992	BMgn007776	http://www.genome.jp/kegg-bin/show_pathway?bmor00534/bmor:101742984%09red
Cysteine and methionine metabolism	KEGG PATHWAY	bmor00270	2	29	0.775012	0.999992	BMgn012123|BMgn013063	http://www.genome.jp/kegg-bin/show_pathway?bmor00270/bmor:101736985%09red/bmor:101745635%09red
Neuroactive ligand-receptor interaction	KEGG PATHWAY	bmor04080	5	68	0.787953	0.999992	BMgn012041|BMgn015197|BMgn006675|BMgn001910|BMgn012114	http://www.genome.jp/kegg-bin/show_pathway?bmor04080/bmor:101740279%09red/bmor:100174915%09red/bmor:101743146%09red/bmor:100187557%09red/bmor:100174914%09red
N-Glycan biosynthesis	KEGG PATHWAY	bmor00510	2	35	0.85272	0.999992	BMgn012142|BMgn000132	http://www.genome.jp/kegg-bin/show_pathway?bmor00510/bmor:101739156%09red/bmor:101742535%09red
Pentose phosphate pathway	KEGG PATHWAY	bmor00030	1	20	0.858225	0.999992	BMgn012827	http://www.genome.jp/kegg-bin/show_pathway?bmor00030/bmor:101743550%09red
Glycosylphosphatidylinositol(GPI)-anchor biosynthesis	KEGG PATHWAY	bmor00563	1	21	0.870842	0.999992	BMgn001877	http://www.genome.jp/kegg-bin/show_pathway?bmor00563/bmor:101735851%09red
Terpenoid backbone biosynthesis	KEGG PATHWAY	bmor00900	1	23	0.892813	0.999992	BMgn011493	http://www.genome.jp/kegg-bin/show_pathway?bmor00900/bmor:692501%09red
Glycine, serine and threonine metabolism	KEGG PATHWAY	bmor00260	3	59	0.922278	0.999992	BMgn000292|BMgn006606|BMgn017248	http://www.genome.jp/kegg-bin/show_pathway?bmor00260/bmor:101735616%09red/bmor:101741390%09red/bmor:692608%09red
Glutathione metabolism	KEGG PATHWAY	bmor00480	2	46	0.935001	0.999992	BMgn015469|BMgn004447	http://www.genome.jp/kegg-bin/show_pathway?bmor00480/bmor:101736750%09red/bmor:101745413%09red
Pyrimidine metabolism	KEGG PATHWAY	bmor00240	4	84	0.959549	0.999992	BMgn005717|BMgn013245|BMgn010290|BMgn010291	http://www.genome.jp/kegg-bin/show_pathway?bmor00240/bmor:101746814%09red/bmor:101739670%09red/bmor:101746956%09red/bmor:101742594%09red
Glycerophospholipid metabolism	KEGG PATHWAY	bmor00564	3	69	0.960633	0.999992	BMgn000425|BMgn011091|BMgn001219	http://www.genome.jp/kegg-bin/show_pathway?bmor00564/bmor:101741736%09red/bmor:101745058%09red/bmor:101745087%09red
Alanine, aspartate and glutamate metabolism	KEGG PATHWAY	bmor00250	1	34	0.961608	0.999992	BMgn006507	http://www.genome.jp/kegg-bin/show_pathway?bmor00250/bmor:692939%09red
Inositol phosphate metabolism	KEGG PATHWAY	bmor00562	1	39	0.975942	0.999992	BMgn005786	http://www.genome.jp/kegg-bin/show_pathway?bmor00562/bmor:100101177%09red
Aminoacyl-tRNA biosynthesis	KEGG PATHWAY	bmor00970	1	42	0.981828	0.999992	BMgn015949	http://www.genome.jp/kegg-bin/show_pathway?bmor00970/bmor:101746251%09red
mTOR signaling pathway	KEGG PATHWAY	bmor04150	1	44	0.98493	0.999992	BMgn012675	http://www.genome.jp/kegg-bin/show_pathway?bmor04150/bmor:100037427%09red
Amino sugar and nucleotide sugar metabolism	KEGG PATHWAY	bmor00520	1	51	0.992177	0.999992	BMgn001152	http://www.genome.jp/kegg-bin/show_pathway?bmor00520/bmor:101746108%09red
RNA degradation	KEGG PATHWAY	bmor03018	1	65	0.997897	0.999992	BMgn017077	http://www.genome.jp/kegg-bin/show_pathway?bmor03018/bmor:101746197%09red
FoxO signaling pathway	KEGG PATHWAY	bmor04068	1	66	0.998085	0.999992	BMgn007453	http://www.genome.jp/kegg-bin/show_pathway?bmor04068/bmor:692736%09red
Purine metabolism	KEGG PATHWAY	bmor00230	4	140	0.999211	0.999992	BMgn010377|BMgn013245|BMgn010290|BMgn010291	http://www.genome.jp/kegg-bin/show_pathway?bmor00230/bmor:101746814%09red/bmor:101739670%09red/bmor:101746956%09red/bmor:692757%09red
Ribosome	KEGG PATHWAY	bmor03010	3	128	0.999555	0.999992	BMgn016614|BMgn000061|BMgn007892	http://www.genome.jp/kegg-bin/show_pathway?bmor03010/bmor:101739135%09red/bmor:101742782%09red/bmor:101737803%09red
Endocytosis	KEGG PATHWAY	bmor04144	1	88	0.999759	0.999992	BMgn009992	http://www.genome.jp/kegg-bin/show_pathway?bmor04144/bmor:101737204%09red
Protein processing in endoplasmic reticulum	KEGG PATHWAY	bmor04141	2	132	0.999951	0.999992	BMgn012142|BMgn000132	http://www.genome.jp/kegg-bin/show_pathway?bmor04141/bmor:101739156%09red/bmor:101742535%09red
RNA transport	KEGG PATHWAY	bmor03013	1	124	0.999992	0.999992	BMgn012675	http://www.genome.jp/kegg-bin/show_pathway?bmor03013/bmor:100037427%09red

[truncated: 23 more sheets: chocolate.GO, chocolate.KEGG, cyan.GO, cyan.KEGG, darkgoldenrod.GO, darkgoldenrod.KEGG, darkmagenta.GO, darkmagenta.KEGG, dodgerblue.GO, dodgerblue.KEGG, goldenrod.GO, goldenrod.KEGG, hotpink.GO, hotpink.KEGG, lightcoral.GO, lightcoral.KEGG, mediumslateblue.GO, mediumslateblue.KEGG, mediumspringgreen.GO, navy.GO …]
