# Supplementary material for: Systematic Identification and Characterization of Long Non-Coding RNAs in the Silkworm, Bombyx mori
Source: PLoS One. 2016 Jan 15;11(1):e0147147. doi: 10.1371/journal.pone.0147147 (PMC4714849; doi:10.1371/journal.pone.0147147)
Supplement: S8 Table — (XLSX) [file pone.0147147.s014.xlsx]

## Sheet: Title
S8 Table. Sub-networks and gene annotation of darkgoldenrod module is shown in Fig 7
Sheet ID
_subnetwork	Annotation of coding genes in each sub-network
network of darkgoldenrod module	Co-expression network is shown in figure 7

## Sheet: translation_subnetwork
Gene ID	Gene loci	Homologous FlyBase protein	Degrees	Function description	GO annotation	KEGG pathway
BMgn000924.1	mRpL22	FBpp0074104	116.45	39s ribosomal protein mitochondrial	GO:0042254;GO:0005739;GO:0006412;GO:0003735;GO:0015934	bmor03010
BMgn012963.1	mRpL44	FBpp0078415	92.0817	39s ribosomal protein mitochondrial	GO:0006396;GO:0005840;GO:0051252;GO:0003723;GO:0090502;GO:0004525	---NA---
BMgn001194.1	LOC101746989	FBpp0084240	226.628	probable glutamine--trna ligase	GO:0006425;GO:0005875;GO:0005524;GO:0004819;GO:0005737;GO:0048813	bmor01100;bmor00970
BMgn003337.1	RpL10A	FBpp0075764	225.787	60s ribosomal protein l10a	GO:0015934;GO:0003735;GO:0042254;GO:0003723;GO:0006412	bmor03010
BMgn007879.1	RpL5	FBpp0304879	222.546	ribosomal protein l5	GO:0022625;GO:0008097;GO:0000027;GO:0006412;GO:0003735;GO:0005515	bmor03010
BMgn013567.1	RpL3	FBpp0307759	218.049	ribosomal protein l3	GO:0005840;GO:0003735;GO:0042254;GO:0006412	bmor03010
BMgn015100.1	LOC101736590	FBpp0087511	217.372	mrna turnover protein 4 homolog	GO:0042254;GO:0006412;GO:0003735;GO:0022625	bmor03010
BMgn006867.1	RpS15A	FBpp0290052	217.305	40s ribosomal protein s15aa	GO:0042254;GO:0006412;GO:0003735;GO:0000022;GO:0022627	bmor03010
BMgn006986.1	RpL22	FBpp0070143	215.719	ribosomal protein l22	GO:0005840;GO:0003735;GO:0006412;GO:0042254	bmor03010
BMgn008302.1	Ef-1g	FBpp0308925	214.038	elongation factor 1-gamma	GO:0005840;GO:0006448;GO:0005515;GO:0016740;GO:0003746	---NA---
BMgn001525.1	LOC101740690	FBpp0075168	213.485	tyrosine--trna cytoplasmic	GO:0005737;GO:0000049;GO:0009094;GO:0000162;GO:0005524;GO:0006437;GO:0004831;GO:0006571	bmor00970
BMgn010487.1	RpL36A	FBpp0079168	211.754	ribosomal protein l36a	GO:0022625;GO:0006412;GO:0042254;GO:0003735	bmor03010
BMgn007263.1	LOC101736043	FBpp0079306	211.748	ribosomal l1 domain-containing protein cg13096	GO:0003723	---NA---
BMgn000867.1	RpS2e	FBpp0303531	211.736	ribosomal protein s2	GO:0015935;GO:0003723;GO:0006412;GO:0042254;GO:0003735	bmor03010
BMgn001800.1	RpL4	FBpp0084617	209.781	ribosomal protein l4	GO:0006412;GO:0042254;GO:0005840;GO:0003735;GO:0003779	bmor03010
BMgn015515.1	LOC101739071	FBpp0070409	208.975	60s ribosomal export protein nmd3	---NA---	bmor03008;bmor03013
BMgn016383.1	RpL29a	FBpp0296949	208.37	60s ribosomal protein l29	GO:0003735;GO:0005840;GO:0006412;GO:0042254	bmor03010
BMgn011467.1	RpL18A	FBpp0086103	206.483	60s ribosomal protein l18a	GO:0006412;GO:0042254;GO:0005840;GO:0003735	bmor03010
BMgn011019.1	LOC692809	FBpp0087757	205.772	aminoacyl trna synthase complex-interacting multifunctional protein 1	GO:0000049	---NA---
BMgn004037.1	---NA---	---NA---	205.674	nucleolar pre-ribosomal-associated protein 1	---NA---	---NA---
BMgn009983.1	LOC101739640	FBpp0073098	205.414	ribosome biogenesis protein brx1 homolog	---NA---	---NA---
BMgn003397.1	RpS8	FBpp0301957	204.592	40s ribosomal protein s8	GO:0003735;GO:0005840;GO:0006412;GO:0042254	bmor03010
BMgn009130.1	RpS20	FBpp0083371	203.679	40s ribosomal protein s20	GO:0015935;GO:0006446;GO:0042254;GO:0003743;GO:0003735	bmor03010
BMgn008930.1	LOC101737924	FBpp0073965	201.953	arginine--trna cytoplasmic	GO:0005524;GO:0006420;GO:0005737;GO:0006525;GO:0006560;GO:0004814	bmor00970
BMgn016002.1	RpL39	FBpp0072094	201.732	ribosomal protein l39	GO:0006508;GO:0003735;GO:0005840;GO:0042254;GO:0008234;GO:0006412	bmor03010
BMgn007710.1	RpS5	FBpp0074180	201.297	ribosomal protein partial	GO:0015935;GO:0003735;GO:0003723;GO:0006412;GO:0042254	bmor03010
BMgn007795.1	RpL30	FBpp0309280	201.047	ribosomal protein l30	GO:0003735;GO:0005840;GO:0042254;GO:0006412	bmor03010
BMgn001043.1	RpL27A	FBpp0077142	199.85	ribosomal protein l27a	GO:0015934;GO:0003735;GO:0006412;GO:0042254	bmor03010
BMgn012046.1	LOC101742911	FBpp0308653	199.165	large subunit gtpase 1 homolog	GO:0005525	bmor03008
BMgn005928.1	RpL35	FBpp0070767	198.263	ribosomal protein l35	GO:0005840;GO:0003735;GO:0042254;GO:0006412	bmor03010
BMgn012626.1	RpS9	FBpp0309532	197.56	40s ribosomal protein s9	GO:0015935;GO:0019843;GO:0006412;GO:0042254;GO:0003735	bmor03010
BMgn005684.1	RpL38	FBpp0110412	197.521	60s ribosomal protein l38	GO:0005840;GO:0003735;GO:0006412;GO:0042254	bmor03010
BMgn006414.1	RpL15	FBpp0300655	197.23	ribosomal protein l15	GO:0042254;GO:0006412;GO:0003735;GO:0005840	bmor03010
BMgn003978.1	RpL12	FBpp0072083	194.883	60s ribosomal protein l12	GO:0003735;GO:0005840;GO:0006412;GO:0042254	bmor03010
BMgn003669.1	LOC692936	FBpp0075104	193.7	eukaryotic translation initiation factor 3 subunit e	GO:0001731;GO:0016282;GO:0005840;GO:0005852;GO:0006446;GO:0005515;GO:0003743;GO:0033290	bmor03013
BMgn010867.1	RpS4	FBpp0075619	193.572	40s ribosomal protein s4	GO:0042254;GO:0006412;GO:0003735;GO:0005840;GO:0019843	bmor03010
BMgn011499.1	Eif2g	FBpp0307983	193.506	translation initiation factor 2 gamma subunit	GO:0003743;GO:0003924;GO:0008270;GO:0006554;GO:0034968;GO:0005525;GO:0005840;GO:0005694;GO:0005634;GO:0006446;GO:0018024	bmor03013
BMgn007311.1	RpSA	FBpp0308666	193.438	40s ribosomal protein sa	GO:0003735;GO:0006412;GO:0022627;GO:0000028	bmor03010
BMgn009208.1	RpL28	FBpp0297522	193.402	60s ribosomal protein l28	GO:0003735;GO:0005840;GO:0042254;GO:0006412	bmor03010
BMgn011282.1	RpS13	FBpp0099990	193.166	40s ribosomal protein s13	GO:0070181;GO:0016020;GO:0006413;GO:0005515;GO:0006614;GO:0005730;GO:0000184;GO:0022627;GO:0006414;GO:0033119;GO:0019083;GO:0006415;GO:0003729;GO:0003735;GO:0042254;GO:0005925;GO:0070062	bmor03010
BMgn009794.1	LOC101739619	FBpp0305104	192.635	aspartate--trna cytoplasmic	GO:0004815;GO:0005524;GO:0005737;GO:0006422;GO:0006522;GO:0006531;GO:0003676	bmor00970
BMgn009863.1	RpL27	FBpp0303780	190.93	60s ribosomal protein l27	GO:0005840;GO:0003735;GO:0006412;GO:0042254	bmor03010
BMgn008865.1	RpL13A	FBpp0078354	190.608	60s ribosomal protein l13a	GO:0003735;GO:0006412;GO:0042254;GO:0015934	bmor03010
BMgn007645.1	RpS23	FBpp0086701	190.025	40s ribosomal protein s23	GO:0015935;GO:0006412;GO:0042254;GO:0003677;GO:0003735	bmor03010
BMgn008881.1	RpL11	FBpp0309436	188.068	60s ribosomal protein l11	GO:0003735;GO:0005840;GO:0006412;GO:0042254	bmor03010
BMgn007743.1	RpL8	FBpp0072802	187.502	60s ribosomal protein l8	GO:0015934;GO:0019843;GO:0003735;GO:0042254;GO:0006412	bmor03010
BMgn011416.1	RpS3Ae	FBpp0300615	186.445	40s ribosomal protein s3a	GO:0022627;GO:0042254;GO:0006412;GO:0003735	bmor03010
BMgn017135.1	RpS25	FBpp0081846	186.428	40s ribosomal protein s25	GO:0003735;GO:0006412;GO:0042254;GO:0022627;GO:0005524	bmor03010
BMgn001501.1	RpS6	FBpp0071087	185.66	40s ribosomal protein s6	GO:0005840;GO:0003735;GO:0042254;GO:0006412	bmor03010;bmor04150
BMgn004356.1	RpS7	FBpp0308324	185.111	ribosomal protein s7	GO:0005840;GO:0003735;GO:0006412;GO:0042254	bmor03010
BMgn011964.1	LOC101743445	FBpp0086844	184.599	serine palmitoyltransferase 1	GO:0009058;GO:0016740;GO:0030170	bmor01100;bmor00600
BMgn005845.1	LOC101739306	FBpp0080297	184.032	serine palmitoyltransferase 2	GO:0009058;GO:0016746;GO:0030170	bmor00600;bmor01100
BMgn004911.1	RpS29	FBpp0306740	182.564	40s ribosomal protein s29	GO:0046872;GO:0015935;GO:0042254;GO:0006412;GO:0003723;GO:0003735	bmor03010
BMgn001106.1	RpL21	FBpp0303728	181.19	60s ribosomal protein l21	GO:0005840;GO:0003735;GO:0042254;GO:0006412	bmor03010
BMgn004375.1	RpL7	FBpp0079536	180.507	ribosomal protein l7	GO:0005840	bmor03010
BMgn001991.1	RpL36	FBpp0070153	180.314	ribosomal protein l36	GO:0005840;GO:0003735;GO:0042254;GO:0006412	bmor03010
BMgn010970.1	RpL26	FBpp0305858	179.195	ribosomal protein l26	GO:0015934;GO:0003735;GO:0006412;GO:0042254	bmor03010
BMgn015016.1	RpL36B	FBpp0079168	179.029	ribosomal protein l36a	GO:0006412;GO:0042254;GO:0003735;GO:0022625	bmor03010
BMgn003309.1	RpP0	FBpp0306232	178.683	60s acidic ribosomal protein p0	GO:0042254;GO:0005840	bmor03010
BMgn000066.1	RpL32	FBpp0084959	177.13	60s ribosomal protein l32	GO:0005840;GO:0003735;GO:0006412;GO:0042254	bmor03010
BMgn011948.1	RpS28	FBpp0071295	176.632	40s ribosomal protein s28	GO:0003735;GO:0006407;GO:0002181;GO:0022627	bmor03010
BMgn009685.1	LOC101746268	FBpp0074389	176.048	rna-binding protein 34-like	GO:0003676;GO:0000166	---NA---
BMgn001471.1	RpS15	FBpp0086270	175.819	40s ribosomal protein s15	GO:0003735;GO:0003723;GO:0006412;GO:0042254;GO:0015935	bmor03010
BMgn000903.1	LOC101737255	FBpp0308985	175.733	eukaryotic translation initiation factor 3 subunit m	GO:0005794;GO:0007291;GO:0005840;GO:0009306;GO:0005852;GO:0007030;GO:0003743;GO:0005515;GO:2001233;GO:2001272;GO:0033290;GO:0070865;GO:0043293;GO:0016282;GO:0001731;GO:0048812;GO:0097202;GO:0006446;GO:0005875	---NA---
BMgn006945.1	LOC732871	FBpp0307859	174.875	obg-like atpase 1	GO:0016887;GO:0043023;GO:0005524;GO:0005525;GO:0043022;GO:0008152;GO:0005737	---NA---
BMgn012546.1	RpL24	FBpp0309565	174.795	60s ribosomal protein l24	GO:0042254;GO:0005840	bmor03010
BMgn012126.1	LOC101745929	FBpp0075754	174.676	eukaryotic translation initiation factor 3 subunit l	GO:0006446;GO:0033290;GO:0003743;GO:0016282;GO:0005840;GO:0001731;GO:0005852	---NA---
BMgn012414.1	RpL17	FBpp0070943	174.412	60s ribosomal protein l17	GO:0015934;GO:0003735;GO:0006412;GO:0042254	bmor03010
BMgn006216.1	LOC693023	FBpp0079326	174.355	alanine--trna cytoplasmic	GO:0000049;GO:0008270;GO:0005737;GO:0006419;GO:0004813;GO:0006531;GO:0006522;GO:0005524	bmor00970
BMgn003475.1	Ef-1d	FBpp0079542	171.776	elongation factor 1 delta	GO:0005840;GO:0006448;GO:0005853;GO:0003746	---NA---
BMgn001483.1	RpS17	FBpp0076207	171.66	ribosomal protein s17	GO:0005840;GO:0003735;GO:0042254;GO:0006412	bmor03010
BMgn011103.1	LOC101746190	FBpp0080052	171.372	ribosomal rna processing protein 1 homolog	GO:0006364;GO:0030688	---NA---
BMgn001037.1	LOC101739599	FBpp0077251	171.005	leucine--trna cytoplasmic	GO:0002161;GO:0004823;GO:0006450;GO:0009099;GO:0006429;GO:0005737;GO:0009097;GO:0005524;GO:0005875;GO:0009098;GO:0022008;GO:0042060	bmor00970
BMgn000395.1	RpL37	FBpp0303429	170.434	ribosomal protein l37	GO:0022625;GO:0019843;GO:0000022;GO:0046872;GO:0003735;GO:0042254;GO:0006412	bmor03010
BMgn002405.1	RpS14a	FBpp0071051	169.856	40s ribosomal protein s14	GO:0003735;GO:0005840;GO:0006412;GO:0042254	bmor03010
BMgn003977.1	LOC101743384	FBpp0307454	169.756	serine--trna cytoplasmic	GO:0005737;GO:0006544;GO:0006563;GO:0006434;GO:0005524;GO:0004828;GO:0006566	bmor00970
BMgn002811.1	RpL10	FBpp0306039	168.301	ribosomal protein l10	GO:0003735;GO:0005840;GO:0006412;GO:0042254	bmor03010
BMgn008209.1	LOC733116	FBpp0078532	167.39	eukaryotic translation initiation factor 3 subunit f	GO:0006446;GO:0001731;GO:0005840;GO:0016282;GO:0005852;GO:0033290;GO:0005515;GO:0003743	bmor03013
BMgn013157.1	RpLP2	FBpp0086252	167.328	60s acidic ribosomal protein p2	GO:0006414;GO:0042254;GO:0003735;GO:0005840	bmor03010
BMgn004302.1	LOC693063	FBpp0309768	166.137	eukaryotic translation initiation factor 2 subunit 1	GO:0006446;GO:0003743;GO:0005840;GO:0005850	bmor03013;bmor04141
BMgn003923.1	RpS24	FBpp0071846	164.924	ribosomal protein s24	GO:0005840;GO:0003735;GO:0000166;GO:0042254;GO:0006412	bmor03010
BMgn009751.1	RpL23	FBpp0071808	163.829	60s ribosomal protein l23	GO:0005840;GO:0003735;GO:0006412;GO:0042254	bmor03010
BMgn002572.1	RpL19	FBpp0089141	162.536	ribosomal protein l19	GO:0006412;GO:0042254;GO:0003735;GO:0005840	bmor03010
BMgn017546.1	RpL29	FBpp0296949	161.915	60s ribosomal protein l29	GO:0003735;GO:0005840;GO:0042254;GO:0006412	bmor03010
BMgn002401.1	LOC101737879	FBpp0291255	161.767	geranylgeranyl pyrophosphate synthase	GO:0035050;GO:0000022;GO:0022008;GO:0004337;GO:0022625;GO:0051298;GO:0003735;GO:0042254;GO:0016021;GO:0004161;GO:0006694;GO:0008354;GO:0004311;GO:0048477;GO:0043025;GO:0016114;GO:0006412	bmor00900;bmor01100
BMgn010571.1	RpL9	FBpp0309201	160.346	60s ribosomal protein l9	GO:0042254;GO:0006412;GO:0005840;GO:0003735;GO:0019843	bmor03010
BMgn000959.1	RpL31	FBpp0087608	160.158	60s ribosomal protein l31	GO:0042254;GO:0006412;GO:0005840;GO:0003735	bmor03010
BMgn016517.1	RpS19	FBpp0074086	159.94	ribosomal protein s19	GO:0003735;GO:0005840;GO:0042254;GO:0006412	bmor03010
BMgn011620.1	RpL18	FBpp0305562	159.753	60s ribosomal protein l18	GO:0005840;GO:0003735;GO:0042254;GO:0006412	bmor03010
BMgn009319.1	RpS3	FBpp0083802	159.454	ribosomal protein s3	GO:0015935;GO:0003735;GO:0042254;GO:0003723;GO:0006412	bmor03010
BMgn003726.1	RpL13	FBpp0302626	159.265	ribosomal protein l13	GO:0003735;GO:0005840;GO:0006412;GO:0042254	bmor03010
BMgn013076.1	RpL6	FBpp0085166	158.831	control protein hctl025	GO:0006412;GO:0042254;GO:0003735;GO:0005840	bmor03010
BMgn013792.1	RpS11	FBpp0087115	158.741	40s ribosomal protein s11	GO:0006412;GO:0042254;GO:0046983;GO:0003735;GO:0005840;GO:0006351	bmor03010
BMgn010671.1	LOC733122	FBpp0071587	157.849	eukaryotic translation initiation factor 3 subunit k	GO:0003743;GO:0043022;GO:0033290;GO:0001731;GO:0016282;GO:0005840;GO:0005852;GO:0006446	---NA---
BMgn014094.1	RpL14	FBpp0076359	155.881	ribosomal protein l14	GO:0042254;GO:0006412;GO:0005840;GO:0003735	bmor03010
BMgn012851.1	eIF3c	FBpp0309235	155.488	eukaryotic translation initiation factor 3 subunit c	GO:0006446;GO:0031369;GO:0005840;GO:0016282;GO:0001731;GO:0005852;GO:0033290;GO:0003743	bmor03013
BMgn012397.1	LOC101735374	FBpp0084191	153.42	serine threonine-protein kinase rio2	GO:0004674;GO:0005524;GO:0006468;GO:0009069	bmor03008
BMgn007363.1	RpS26	FBpp0303872	153.105	ribosomal protein s26	GO:0042254;GO:0006412;GO:0003735;GO:0005840	bmor03010
BMgn009285.1	LOC101735989	FBpp0072239	151.037	rna-binding protein 28	GO:0003676	bmor03008
BMgn000882.1	mRpL27	FBpp0307134	149.32	39s ribosomal protein mitochondrial-like	GO:0006412;GO:0005739;GO:0042254;GO:0003735;GO:0005840	bmor03010
BMgn010604.1	LOC692779	FBpp0306837	148.468	ubiquitin-60s ribosomal protein l40	GO:0031386;GO:0016567;GO:0006511;GO:0005875;GO:0006412;GO:0042254;GO:0005515;GO:0003735;GO:0022625	bmor03010
BMgn003197.1	RpS18	FBpp0085586	147.101	40s ribosomal protein s18	GO:0005840;GO:0003735;GO:0006412;GO:0042254;GO:0019843	bmor03010
BMgn010139.1	RpS27	FBpp0293236	145.006	ribosomal protein s27	GO:0046872;GO:0003735;GO:0005840;GO:0042254;GO:0006412	bmor03010
BMgn015776.1	LOC101746403	FBpp0086063	144.769	nucleolar gtp-binding protein 2	GO:0001745;GO:0005525;GO:0006909;GO:0003924;GO:0042254;GO:0005654;GO:0005730	bmor03008
BMgn007637.1	LOC692991	FBpp0306062	140.576	glycine--trna ligase	GO:0015966;GO:0006566;GO:0071816;GO:0005524;GO:0004820;GO:0006426;GO:0006563;GO:0046983;GO:0006544;GO:0009345	bmor00970
BMgn009411.1	RpS16	FBpp0309759	139.796	40s ribosomal protein s16	GO:0006412;GO:0042254;GO:0003735;GO:0005840	bmor03010
BMgn007661.1	RpL7A	FBpp0070878	139.353	ribosomal protein l7a	GO:0042254;GO:0005840	bmor03010
BMgn005116.1	LOC101739247	FBpp0083898	138.338	bifunctional glutamate proline--trna partial	GO:0006525;GO:0005737;GO:0006560;GO:0004827;GO:0032991;GO:0006433;GO:0005524	bmor00860;bmor00970;bmor01100
BMgn007412.1	RpL34	FBpp0308319	137.883	60s ribosomal protein l34-like	GO:0003735;GO:0005840;GO:0042254;GO:0006412	bmor03010
BMgn007401.1	LOC101747067	FBpp0083688	137.632	nucleolar pre-ribosomal-associated protein 1	---NA---	---NA---
BMgn011273.1	RpS27a	FBpp0079606	137.568	ribosomal protein s27a	GO:0031386;GO:0016567;GO:0005634;GO:0022627;GO:0005875;GO:0005515;GO:0003735;GO:0006412;GO:0042254;GO:0046872	bmor03010
BMgn005460.1	LOC732894	FBpp0082832	137.055	cell division partial	GO:0002181;GO:0002128;GO:0005737;GO:0051301;GO:0008175	---NA---
BMgn001243.1	RpS10	FBpp0300512	135.128	ribosomal protein s10	GO:0005840	bmor03010
BMgn008921.1	Ef1beta	FBpp0305165	133.649	elongation factor 1-beta	GO:0005853;GO:0005840;GO:0006448;GO:0003746	---NA---
BMgn011446.1	RpS30	FBpp0083377	130.33	ribosomal protein s30	GO:0042254;GO:0006412;GO:0005840;GO:0003735;GO:0005515	bmor03010
BMgn011920.1	RpL7Ae	FBpp0307465	126.254	nhp2-like protein 1	GO:0030515;GO:0042254;GO:0008270;GO:0005730;GO:0005840;GO:0019013;GO:0043234;GO:0044822	bmor03008;bmor03040
BMgn004374.1	RpS12	FBpp0075612	125.663	40s ribosomal protein s12	GO:0005840;GO:0003735;GO:0042254;GO:0006412	bmor03010
BMgn002164.1	RpL35A	FBpp0078416	125.61	60s ribosomal protein l35a	GO:0005840;GO:0003735;GO:0042254;GO:0006412	bmor03010
BMgn006134.1	LOC101739183	FBpp0078971	114.583	heat repeat-containing protein 1	---NA---	bmor03008
BMgn008903.1	RpL37A	FBpp0078655	113.669	60s ribosomal protein l37a	GO:0042254;GO:0006412;GO:0005840;GO:0003735	bmor03010
BMgn003412.1	RpP1	FBpp0304265	113.599	ribosomal protein p1	GO:0003735;GO:0042254;GO:0022625;GO:0006414	bmor03010
BMgn012168.1	LOC733083	FBpp0070457	111.628	translation initiation factor eif-2b subunit beta	GO:0044237	bmor03013
BMgn013133.1	LOC101742209	FBpp0304830	100.591	asparagine--trna cytoplasmic	GO:0003676;GO:0006522;GO:0006421;GO:0006531;GO:0005737;GO:0004816;GO:0005524	bmor00970
BMgn014337.1	FRSA	FBpp0071138	91.6595	probable phenylalanine--trna ligase alpha subunit	GO:0006432;GO:0006571;GO:0005524;GO:0000162;GO:0009094;GO:0000049;GO:0009328;GO:0004826	bmor00970
BMgn013923.1	mRpL24	FBpp0078694	89.5994	39s ribosomal protein mitochondrial	GO:0042254;GO:0006412;GO:0003735;GO:0005762	bmor03010
BMgn010200.1	LOC101737122	FBpp0072887	82.7769	alpha- -mannosyltransferase alg2	GO:0005811;GO:0097502;GO:0009058;GO:0033164;GO:0004378;GO:0000136	bmor01100;bmor00510
BMgn001080.1	LOC101736050	FBpp0070143	50.1895	eukaryotic translation initiation factor 4 gamma 2-like	---NA---	---NA---
BMgn011983.1	LOC101746890	FBpp0308869	18.9783	alanine aminotransferase 1	GO:0009058;GO:0043087;GO:0030170;GO:0008483	bmor00250;bmor01210;bmor01230;bmor01200;bmor01100

## Sheet: translocation_subnetwork
Gene ID	Gene loci	Homologous FlyBase protein	Degrees	Function description	GO annotation	KEGG pathway
BMgn003048.1	LOC692906	FBpp0309255	116.127	probable signal peptidase complex subunit 2	GO:0008233;GO:0016021;GO:0005787;GO:0006465	bmor03060
BMgn012687.1	Sec61alpha	FBpp0078896	122.69	protein transport protein sec61 subunit alpha isoform 2	GO:0016021;GO:0015031	bmor04145;bmor03060;bmor04141
BMgn006209.1	LOC733070	FBpp0086627	63.8601	protein transport protein sec61 subunit beta	GO:0006886;GO:0005784	bmor04145;bmor03060;bmor04141
BMgn013713.1	LOC733141	FBpp0309475	84.6361	protein transport protein sec61 subunit gamma	GO:0005789;GO:0071806;GO:0016021;GO:0009941;GO:0045047;GO:0015450	bmor04141;bmor03060;bmor04145
BMgn015520.1	LOC692977	FBpp0081185	150.24	signal peptidase complex catalytic subunit sec11a	GO:0008641;GO:0045116;GO:0005524;GO:0008236;GO:0006465;GO:0016881;GO:0016021	bmor03060
BMgn017551.1	LOC101745168	FBpp0076244	160.81	signal recognition particle 68 kda protein	GO:0008312;GO:0006614;GO:0005786;GO:0030942;GO:0005047	bmor03060
BMgn005593.1	Srp68	FBpp0076244	143.857	signal recognition particle 68 kda protein	GO:0005047;GO:0030942;GO:0006614;GO:0005786;GO:0008312	bmor03060
BMgn001186.1	Srp9	FBpp0076467	121.163	signal recognition particle 9 kda protein	GO:0045900;GO:0008312;GO:0006614;GO:0005786	bmor03060
BMgn008392.1	LOC778512	FBpp0073336	51.0012	signal recognition particle receptor subunit alpha homolog isoform x1	GO:0005785;GO:0008152;GO:0005786;GO:0006614;GO:0003924;GO:0005047;GO:0005525	bmor03060
BMgn005409.1	LOC778523	FBpp0306023	176.232	signal recognition particle receptor subunit beta	GO:0005622;GO:0007264;GO:0005525	bmor03060
BMgn003718.1	LOC101745731	FBpp0304840	124.773	translocation associated membrane protein	GO:0005783;GO:0006909;GO:0005811;GO:0016021;GO:0006614	bmor04141
BMgn009967.1	LOC101738661	FBpp0076558	140.782	translocation protein sec63 homolog	GO:0008565;GO:0005786;GO:0005785;GO:0005047;GO:0045169;GO:0031204	bmor03060;bmor04141
BMgn011599.1	LOC778461	FBpp0071307	117.957	translocon-associated protein subunit alpha	GO:0005789	bmor04141
BMgn005769.1	LOC732862	FBpp0075209	137.772	translocon-associated protein subunit beta	GO:0072488;GO:0016021;GO:0008519;GO:0005789	bmor04141
BMgn005328.1	LOC100101160	FBpp0079495	120.875	translocon-associated protein subunit gamma	GO:0005784;GO:0006613;GO:0030176	bmor04141

## Sheet: seretory_subnetwork
Gene ID	Gene loci	Homologous FlyBase protein	Degrees	Function description	GO annotation	KEGG pathway
BMgn011491.1	LOC101742996	FBpp0084241	144.131	3-ketodihydrosphingosine reductase	GO:0016491;GO:0055114	bmor01100;bmor00600
BMgn007735.1	LOC100736431	FBpp0297935	75.1276	abc transporter family c protein abcc2	GO:0005524;GO:0055085;GO:0042626;GO:0008152;GO:0016021	bmor02010
BMgn007738.1	LOC101743689	FBpp0297167	33.4023	abc transporter family c protein abcc2	GO:0055085;GO:0005524;GO:0016021;GO:0008152;GO:0042626	---NA---
BMgn004868.1	LOC692831	FBpp0082099	122.756	acyl- delta 11 desaturase	GO:0006633;GO:0042811;GO:0017105;GO:0016021;GO:0005783;GO:0055114	bmor01212;bmor01040
BMgn012057.1	slc35b3	FBpp0075039	127.958	adenosine 3 -phospho 5 -phosphosulfate transporter 2	GO:0016021;GO:1902559;GO:0015012;GO:0000137;GO:0005783;GO:0046964	---NA---
BMgn012743.1	LOC101742204	FBpp0072638	84.7238	atp-binding cassette sub-family b member mitochondrial	GO:0005524;GO:0055085;GO:0042626;GO:0008152;GO:0016021	bmor02010
BMgn005451.1	LOC732930	FBpp0074758	117.855	bet1 homolog	GO:0005515	bmor04130
BMgn010725.1	COPA	FBpp0072694	156.604	coatomer subunit alpha	GO:0005198;GO:0006886;GO:0030126;GO:0005515;GO:0016192	---NA---
BMgn013717.1	COPB	FBpp0074348	157.793	coatomer subunit beta	GO:0016192;GO:0030126;GO:0006886;GO:0005198	---NA---
BMgn000104.1	COPD	FBpp0070355	153.653	coatomer subunit delta	GO:0030131;GO:0005515;GO:0006890;GO:0006886;GO:0030126	---NA---
BMgn001460.1	LOC101735428	FBpp0089339	208.467	cyclic amp response element-binding protein a-like	GO:0043565;GO:0030968;GO:0005667;GO:0035497;GO:0003700;GO:0045944	---NA---
BMgn005465.1	LOC101739234	FBpp0082758	205.375	derlin-2（disloaction）	---NA---	bmor04141
BMgn000188.1	LOC101737303	FBpp0079324	102.882	dolichyl-diphosphooligosaccharide--protein glycosyltransferase subunit dad1	GO:0008250;GO:0016021;GO:0004579;GO:0018279	bmor01100;bmor00510;bmor04141
BMgn004940.1	LOC100862840	FBpp0303146	181.049	e3 ubiquitin-protein ligase synoviolin a	GO:0005515;GO:0008270	bmor04141;bmor04120
BMgn006941.1	LOC101741420	FBpp0074022	169.928	endoplasmic reticulum resident protein 44	GO:0005623;GO:0045454;GO:0008152;GO:0016853	---NA---
BMgn002793.1	Ero1	FBpp0073073	33.641	ero1-like protein	GO:0016671;GO:0055114;GO:0006457;GO:0005783;GO:0003756	bmor04141
BMgn006529.1	---NA---	---NA---	154.629	facilitated trehalose transporter tret1-1-like	---NA---	---NA---
BMgn004524.1	LOC101746100	FBpp0087180	175.828	facilitated trehalose transporter tret1-like	GO:0016021;GO:0022857;GO:0055085;GO:0008643	---NA---
BMgn010881.1	---NA---	FBpp0072148	144.966	facilitated trehalose transporter tret1-like	GO:0055085;GO:0022857;GO:0016021	---NA---
BMgn004526.1	LOC101746242	FBpp0087179	137.641	facilitated trehalose transporter tret1-like	GO:0016021;GO:0022857;GO:0055085	---NA---
BMgn004527.1	ST2	FBpp0072148	134.139	facilitated trehalose transporter tret1-like	GO:0008643;GO:0055085;GO:0008146;GO:0022857;GO:0008152;GO:0016021	---NA---
BMgn004507.1	LOC101736092	FBpp0300975	130.382	facilitated trehalose transporter tret1-like	GO:0016021;GO:0022857;GO:0055085	---NA---
BMgn004528.1	---NA---	FBpp0072148	101.227	facilitated trehalose transporter tret1-like	GO:0016021;GO:0008152;GO:0022857;GO:0055085;GO:0008146;GO:0008643	---NA---
BMgn002635.1	LOC101746819	FBpp0075675	96.8202	facilitated trehalose transporter tret1-like	GO:0016021;GO:0055085;GO:0022891	---NA---
BMgn004313.1	LOC101742153	FBpp0077272	95.302	facilitated trehalose transporter tret1-like	GO:0022857;GO:0016021;GO:0055085	---NA---
BMgn004525.1	St1	FBpp0087180	79.6991	facilitated trehalose transporter tret1-like	GO:0016021;GO:0008152;GO:0022857;GO:0055085;GO:0008146;GO:0008643	---NA---
BMgn004629.1	LOC101746387	FBpp0087179	28.3887	facilitated trehalose transporter tret1-like	GO:0016021;GO:0055085;GO:0022891;GO:0008643	---NA---
BMgn009004.1	LOC101736729	FBpp0078652	211.993	golgin subfamily a member 4-like isoform x1	GO:0000042;GO:0005515;GO:0005622	---NA---
BMgn007381.1	LOC101745658	FBpp0087011	147.287	golgi-specific brefeldin a-resistance guanine nucleotide exchange factor 1	---NA---	---NA---
BMgn002504.1	LOC101735890	FBpp0083607	93.1691	gtp-binding protein sar1	GO:0005794;GO:0005783;GO:0006886;GO:0005525;GO:0016192;GO:0007264	bmor04141
BMgn007575.1	LOC101741427	FBpp0072004	169.591	lethal neighbour of tid	GO:0030176;GO:0008152;GO:0016758	---NA---
BMgn011487.1	---NA---	---NA---	93.3588	monocarboxylate transporter	---NA---	---NA---
BMgn007204.1	LOC101743879	FBpp0307642	171.503	monocarboxylate transporter 5-like	GO:0016021;GO:0055085	---NA---
BMgn001601.1	LOC101735562	FBpp0078128	90.0902	organic cation transporter	GO:0022857;GO:0016021;GO:0055085	---NA---
BMgn016931.1	---NA---	FBpp0082730	166.307	organic cation transporter protein	GO:0015101;GO:0055085;GO:0015695;GO:0016021	---NA---
BMgn011013.1	LOC101745642	FBpp0082730	27.8824	organic cation transporter protein	GO:0055085;GO:0015101;GO:0015695;GO:0016021	---NA---
BMgn002429.1	Cypa	FBpp0074017	77.3226	peptidyl-prolyl cis-trans isomerase	GO:0000413;GO:0003755;GO:0003676;GO:0008270;GO:0006457	---NA---
BMgn010199.1	LOC101736991	FBpp0081899	121.08	peptidyl-prolyl cis-trans isomerase fkbp2	GO:0061077;GO:0005789;GO:0003755;GO:0000413;GO:0005528	---NA---
BMgn010066.1	LOC101735410	FBpp0306909	109.275	phosphatidylinositol-binding clathrin assembly protein lap isoform x4	GO:0048268;GO:0005545;GO:0030276;GO:0030136	---NA---
BMgn004909.1	LOC101739954	FBpp0113009	183.64	presenilin-1	GO:0004190;GO:0006508;GO:0007219;GO:0005789;GO:0016021;GO:0000139	bmor04310;bmor04330
BMgn000938.1	LOC101742022	FBpp0070931	135.941	probable dolichyl pyrophosphate glc1man9 c2 alpha- -glucosyltransferase	GO:0005789;GO:0046527;GO:0006486	bmor01100;bmor00510
BMgn010032.1	LOC101740767	FBpp0078274	176.73	protein jagunal	GO:0005789;GO:0007029	---NA---
BMgn015631.1	LOC101737810	FBpp0084189	114.314	protein rer1	GO:0016021	---NA---
BMgn004847.1	LOC101741617	FBpp0083801	105.307	protein sec13 homolog	GO:0005515	bmor04141;bmor03013
BMgn010381.1	LOC101744417	FBpp0307162	113.774	protein sly1 homolog	GO:0005623;GO:0006904	---NA---
BMgn005436.1	LOC101746070	FBpp0088550	177.773	protein spinster isoform x2	GO:0016021;GO:0055085	---NA---
BMgn005861.1	LOC101739453	FBpp0304686	98.3655	reticulon-1-a isoform x6	GO:0045169;GO:0005790;GO:0002121;GO:0005829;GO:0016021;GO:0007029;GO:0005811;GO:0005789;GO:0042048;GO:0030424	---NA---
BMgn014379.1	LOC101735881	FBpp0074244	117.219	ring finger protein 121	GO:0008270;GO:0030433;GO:0000139;GO:0005789;GO:0005515;GO:0061630;GO:0030968;GO:0016567	---NA---
BMgn007606.1	LOC101745679	FBpp0112357	90.1935	sec16 isoform j	GO:0007030;GO:0034198;GO:0070973;GO:0070863;GO:0016020;GO:0070971;GO:0009058;GO:0017016;GO:0003400;GO:0007029	---NA---
BMgn004786.1	LOC101736558	FBpp0302807	148.31	sel1l protein	---NA---	---NA---
BMgn010528.1	LOC101736768	FBpp0074995	166.07	sodium-dependent nutrient amino acid transporter 1	GO:0005328;GO:0006812;GO:0016021;GO:0055085;GO:0006836	---NA---
BMgn000722.1	Surf1	FBpp0076607	93.1681	surfeit locus protein 1	GO:0006123;GO:0045277;GO:0015992;GO:0048568;GO:0004129;GO:0021522	---NA---
BMgn007639.1	LOC692846	FBpp0082572	95.0747	surfeit locus protein 4 homolog	GO:0016021;GO:0005789;GO:0046331;GO:0045169	---NA---
BMgn013574.1	LOC101740862	FBpp0111892	171.108	synaptic vesicle glycoprotein 2b-like	GO:0016021;GO:0055085	---NA---
BMgn006352.1	LOC101747086	FBpp0292050	68.1281	tetrameric potassium-selective cyclic nucleotide gated channel	GO:0055085;GO:0005216;GO:0006811	---NA---
BMgn000671.1	LOC101737363	FBpp0289881	38.3443	thymic stromal cotransporter homolog	GO:0055085;GO:0016021	---NA---
BMgn006360.1	LOC101747188	---NA---	148.626	trans-golgi network protein 2	GO:0005654;GO:0005802;GO:0005515	---NA---
BMgn012981.1	LOC101737070	FBpp0070643	195.389	transmembrane emp24 domain-containing protein 2	GO:0016021;GO:0006810	---NA---
BMgn004910.1	LOC101740180	FBpp0073785	194.709	transmembrane emp24 domain-containing protein 5-like	GO:0006810;GO:0016021	---NA---
BMgn002898.1	LOC101740707	FBpp0290663	137.63	transmembrane emp24 domain-containing protein 5-like	GO:0016021;GO:0006810	---NA---
BMgn010959.1	LOC733126	FBpp0081576	178.688	transmembrane emp24 domain-containing protein eca	GO:0006810;GO:0005789;GO:0009953;GO:0016021	---NA---
BMgn000664.1	LOC692928	FBpp0086344	149.121	transmembrane protein 208	---NA---	---NA---
BMgn007926.1	LOC101743986	FBpp0070840	115.864	udp-xylose and udp-n-acetylglucosamine transporter	GO:0055085;GO:0006862	---NA---
BMgn007971.1	LOC101739317	FBpp0070136	37.7236	vesicle-trafficking protein sec22b-b	GO:0016192;GO:0016021	bmor04130;bmor04145

## Sheet: protection_subnetwork
Gene ID	Gene loci	Homologous FlyBase protein	Degrees	Function description	GO annotation	KEGG pathway
BMgn008828.1	LOC101739125	---NA---	111.385	antitrypsin isoform 2	---NA---	---NA---
BMgn015711.1	LOC101744018	---NA---	154.585	hypothetical protein MYCFIDRAFT_119379, partial	---NA---	---NA---
BMgn005119.1	LOC101741191	---NA---	55.7955	hypothetical protein MYCGRDRAFT_68159	---NA---	---NA---
BMgn017128.1	LOC101740577	FBpp0077234	122.743	kunitz bovine pancreatic trypsin inhibitor domain protein	GO:0007275;GO:0010951;GO:0004867	---NA---
BMgn017590.1	Spi1	FBpp0077234	134.388	kunitz bovine pancreatic trypsin inhibitor domain protein	GO:0007275;GO:0004867;GO:0010951	---NA---
BMgn013958.1	---NA---	FBpp0074611	18.4711	serine protease inhibitor partial	GO:0005615	---NA---
BMgn006235.1	LOC101739956	FBpp0293675	192.714	trypsin inhibitor like cysteine rich domain protein	---NA---	---NA---
BMgn001490.1	Fkbp45	FBpp0082574	129.31	46 kda fk506-binding nuclear protein	GO:0005515;GO:0005730;GO:0005528;GO:0035626;GO:0006457;GO:0003755;GO:0016242;GO:0000412;GO:0070594;GO:0005875	---NA---
BMgn016033.1	---NA---	FBpp0309791	185.191	inosine-5 -monophosphate dehydrogenase	GO:0001709;GO:0003938;GO:0007426;GO:0000082;GO:0040014;GO:0045500;GO:0045610;GO:0006606;GO:0045793;GO:0043410;GO:0035088;GO:0042066;GO:0006177;GO:0007309;GO:0007507;GO:0007298;GO:0007265;GO:0016242;GO:0060438;GO:0046872;GO:0005525;GO:0035099;GO:2001234;GO:0036335;GO:0007455;GO:0008284;GO:0001708;GO:0042720;GO:0072002;GO:0046664;GO:0007369;GO:0006909;GO:0055114;GO:0002168;GO:0030381;GO:0048865;GO:…	---NA---
BMgn001035.1	LOC101740233	FBpp0309791	146.576	inosine-5 -monophosphate dehydrogenase	GO:0007455;GO:0008284;GO:0042720;GO:0001708;GO:0046664;GO:0072002;GO:0007369;GO:0055114;GO:0006909;GO:0002168;GO:0048865;GO:0030381;GO:0008595;GO:0008594;GO:0005515;GO:0007422;GO:0030307;GO:0008586;GO:0005886;GO:0038202;GO:0008293;GO:0019003;GO:0046673;GO:0006144;GO:0007411;GO:0072089;GO:0046534;GO:0003924;GO:0007428;GO:0001709;GO:0003938;GO:0000082;GO:0007426;GO:0040014;GO:0045500;GO:0006606;GO:…	---NA---

## Sheet: network of darkgoldenrod module
fromNode	toNode	direction	weight	cor	p-Value	p-adjusted
BMgn002898.1	TCONS_00398089	undirected	0.339275	0.897188	3.59388e-08	6.16837e-07
BMgn002898.1	TCONS_00454328	undirected	0.338366	0.893851	4.80294e-08	7.71065e-07
BMgn004524.1	TCONS_00398089	undirected	0.337038	0.952022	3.20322e-11	2.69623e-09
BMgn004910.1	TCONS_00427691	undirected	0.336241	0.9297	1.10544e-09	4.26963e-08
BMgn004526.1	TCONS_00398089	undirected	0.330779	0.905815	1.61808e-08	3.34772e-07
BMgn004524.1	TCONS_00454328	undirected	0.330105	0.909399	1.13536e-08	2.55844e-07
BMgn004524.1	TCONS_00178470	undirected	0.329036	0.941759	1.94019e-10	1.09707e-08
BMgn009004.1	TCONS_00427691	undirected	0.327068	0.948398	6.30702e-11	4.58702e-09
BMgn013574.1	TCONS_00427691	undirected	0.326945	0.928768	1.24814e-09	4.67581e-08
BMgn009004.1	TCONS_00178470	undirected	0.326544	0.979554	1.06581e-14	6.32864e-12
BMgn002898.1	TCONS_00178470	undirected	0.323121	0.882529	1.20176e-07	1.57098e-06
BMgn004910.1	TCONS_00178470	undirected	0.321222	0.961005	4.62985e-12	6.16141e-10
BMgn007204.1	TCONS_00454328	undirected	0.318812	0.893641	4.88963e-08	7.82052e-07
BMgn004910.1	TCONS_00454328	undirected	0.318503	0.927712	1.42951e-09	5.18559e-08
BMgn004526.1	TCONS_00178470	undirected	0.318009	0.872968	2.43121e-07	2.70702e-06
BMgn010881.1	TCONS_00398089	undirected	0.317468	0.912164	8.55226e-09	2.06308e-07
BMgn010032.1	TCONS_00454328	undirected	0.316976	0.91812	4.49446e-09	1.24862e-07
BMgn005465.1	TCONS_00178470	undirected	0.316498	0.962524	3.193e-12	4.67088e-10
BMgn007204.1	TCONS_00427691	undirected	0.315824	0.88007	1.44867e-07	1.81487e-06
BMgn005465.1	TCONS_00427691	undirected	0.314579	0.915015	6.32213e-09	1.63016e-07
BMgn004313.1	TCONS_00398089	undirected	0.314397	0.836315	2.32575e-06	1.54317e-05
BMgn010959.1	TCONS_00454328	undirected	0.313139	0.912512	8.24721e-09	2.00509e-07
BMgn009004.1	TCONS_00398089	undirected	0.311807	0.943525	1.45828e-10	8.79417e-09
BMgn001601.1	TCONS_00398089	undirected	0.311681	0.820861	5.14013e-06	2.8457e-05
BMgn000664.1	TCONS_00427691	undirected	0.308843	0.906168	1.56353e-08	3.26552e-07
BMgn016931.1	TCONS_00427691	undirected	0.306783	0.927199	1.52572e-09	5.44408e-08
BMgn009004.1	TCONS_00454328	undirected	0.306638	0.937437	3.76524e-10	1.83563e-08
BMgn004527.1	TCONS_00454328	undirected	0.306097	0.839185	1.98939e-06	1.36921e-05
BMgn006529.1	TCONS_00454328	undirected	0.305526	0.908062	1.29801e-08	2.83622e-07
BMgn005465.1	TCONS_00454328	undirected	0.305118	0.928298	1.32622e-09	4.89253e-08
BMgn004526.1	TCONS_00454328	undirected	0.304966	0.844016	1.51884e-06	1.11189e-05
BMgn010881.1	TCONS_00454328	undirected	0.30439	0.857089	6.97662e-07	6.08919e-06
BMgn001460.1	TCONS_00178470	undirected	0.30364	0.933098	6.9985e-10	2.99e-08
BMgn002898.1	TCONS_00230982	undirected	0.302906	0.866042	3.91392e-07	3.90368e-06
BMgn016931.1	TCONS_00454328	undirected	0.302879	0.935222	5.19433e-10	2.37904e-08
BMgn004524.1	TCONS_00230982	undirected	0.302131	0.913076	7.77278e-09	1.91458e-07
BMgn013574.1	TCONS_00178470	undirected	0.301385	0.95848	8.3209e-12	9.67578e-10
BMgn001460.1	TCONS_00427691	undirected	0.301169	0.937733	3.60346e-10	1.77294e-08
BMgn010959.1	TCONS_00427691	undirected	0.301122	0.880822	1.36873e-07	1.73746e-06
BMgn010528.1	TCONS_00427691	undirected	0.300787	0.888092	7.75154e-08	1.11535e-06
BMgn010959.1	TCONS_00398089	undirected	0.298655	0.958117	9.02434e-12	1.0317e-09
BMgn006941.1	TCONS_00178470	undirected	0.298236	0.921776	2.95493e-09	9.03571e-08
BMgn004940.1	TCONS_00427691	undirected	0.297783	0.924587	2.11062e-09	6.97673e-08
BMgn009004.1	TCONS_00230982	undirected	0.297577	0.952993	2.64786e-11	2.32849e-09
BMgn004527.1	TCONS_00398089	undirected	0.296854	0.881968	1.25455e-07	1.62217e-06
BMgn001460.1	TCONS_00398089	undirected	0.296736	0.916126	5.60383e-09	1.48394e-07
BMgn006941.1	TCONS_00427691	undirected	0.295813	0.865713	4.00081e-07	3.96985e-06
BMgn010959.1	TCONS_00178470	undirected	0.295289	0.91261	8.163e-09	1.98943e-07
BMgn004910.1	TCONS_00398089	undirected	0.294994	0.962295	3.38085e-12	4.88784e-10
BMgn006529.1	TCONS_00178470	undirected	0.294726	0.920599	3.38925e-09	1.00245e-07
BMgn013574.1	TCONS_00454328	undirected	0.294722	0.893112	5.11466e-08	8.09001e-07
BMgn006360.1	TCONS_00454328	undirected	0.29468	0.88124	1.32608e-07	1.69457e-06
BMgn013717.1	TCONS_00427691	undirected	0.294608	0.855965	7.48153e-07	6.41948e-06
BMgn005465.1	TCONS_00398089	undirected	0.293628	0.954488	1.95921e-11	1.84306e-09
BMgn002898.1	TCONS_00427691	undirected	0.293431	0.820728	5.17362e-06	2.86007e-05
BMgn005436.1	TCONS_00427691	undirected	0.293229	0.90106	2.53464e-08	4.7217e-07
BMgn004524.1	TCONS_00427691	undirected	0.293213	0.844012	1.51917e-06	1.11209e-05
BMgn000664.1	TCONS_00454328	undirected	0.292264	0.899777	2.85004e-08	5.16261e-07
BMgn012981.1	TCONS_00427691	undirected	0.291828	0.90981	1.08918e-08	2.47687e-07
BMgn012981.1	TCONS_00454328	undirected	0.291706	0.924938	2.02179e-09	6.74748e-08
BMgn012981.1	TCONS_00398089	undirected	0.290792	0.94653	8.77693e-11	5.96614e-09
BMgn004526.1	TCONS_00230982	undirected	0.290782	0.86064	5.57363e-07	5.11485e-06
BMgn013717.1	TCONS_00454328	undirected	0.290256	0.858855	6.2443e-07	5.589e-06
BMgn004507.1	TCONS_00454328	undirected	0.289087	0.831705	2.97076e-06	1.86435e-05
BMgn006529.1	TCONS_00398089	undirected	0.288856	0.904263	1.87809e-08	3.74798e-07
BMgn001460.1	TCONS_00230982	undirected	0.287617	0.942345	1.76641e-10	1.02228e-08
BMgn010528.1	TCONS_00178470	undirected	0.287217	0.926957	1.57299e-09	5.56464e-08
BMgn001460.1	TCONS_00454328	undirected	0.285791	0.933345	6.7634e-10	2.91334e-08
BMgn010032.1	TCONS_00427691	undirected	0.284966	0.854805	8.03542e-07	6.79274e-06
BMgn010032.1	TCONS_00398089	undirected	0.284414	0.930523	9.91723e-10	3.93262e-08
BMgn004910.1	TCONS_00230982	undirected	0.284106	0.929444	1.14319e-09	4.37299e-08
BMgn010881.1	TCONS_00178470	undirected	0.283741	0.860861	5.4953e-07	5.05938e-06
BMgn006529.1	TCONS_00427691	undirected	0.282843	0.846604	1.30953e-06	9.91336e-06
BMgn010959.1	TCONS_00230982	undirected	0.282662	0.939384	2.80964e-10	1.45987e-08
BMgn007381.1	TCONS_00427691	undirected	0.282013	0.855636	7.63508e-07	6.52349e-06
BMgn005465.1	TCONS_00230982	undirected	0.281465	0.942457	1.73486e-10	1.00892e-08
BMgn004507.1	TCONS_00178470	undirected	0.281273	0.897802	3.40334e-08	5.91531e-07
BMgn007575.1	TCONS_00427691	undirected	0.281082	0.884158	1.05934e-07	1.42264e-06
BMgn007381.1	TCONS_00454328	undirected	0.280515	0.903778	1.96658e-08	3.88201e-07
BMgn012981.1	TCONS_00178470	undirected	0.28005	0.92845	1.30048e-09	4.82356e-08
BMgn004507.1	TCONS_00398089	undirected	0.278449	0.858566	6.35959e-07	5.66666e-06
BMgn006941.1	TCONS_00454328	undirected	0.277639	0.859614	5.95108e-07	5.38315e-06
BMgn006360.1	TCONS_00398089	undirected	0.277324	0.913653	7.31318e-09	1.82627e-07
BMgn010881.1	TCONS_00230982	undirected	0.276387	0.883249	1.13682e-07	1.50373e-06
BMgn000664.1	TCONS_00178470	undirected	0.276313	0.874704	2.14831e-07	2.45946e-06
BMgn005861.1	TCONS_00454328	undirected	0.276056	0.763849	5.58154e-05	0.000181185
BMgn004909.1	TCONS_00427691	undirected	0.275535	0.916574	5.33581e-09	1.42924e-07
BMgn006360.1	TCONS_00178470	undirected	0.275457	0.911228	9.42292e-09	2.22169e-07
BMgn004313.1	TCONS_00454328	undirected	0.274788	0.766841	5.00836e-05	0.000166484
BMgn010528.1	TCONS_00454328	undirected	0.27454	0.863229	4.71373e-07	4.49488e-06
BMgn006360.1	TCONS_00427691	undirected	0.272401	0.827956	3.60616e-06	2.16358e-05
BMgn012981.1	TCONS_00230982	undirected	0.271972	0.935964	4.66938e-10	2.18849e-08
BMgn016931.1	TCONS_00178470	undirected	0.271071	0.916959	5.11411e-09	1.38031e-07
BMgn004786.1	TCONS_00454328	undirected	0.270028	0.881084	1.34186e-07	1.7105e-06
BMgn000938.1	TCONS_00427691	undirected	0.269922	0.903856	1.95218e-08	3.86087e-07
BMgn006529.1	TCONS_00230982	undirected	0.268546	0.884728	1.01324e-07	1.37357e-06
BMgn004507.1	TCONS_00427691	undirected	0.268048	0.798813	1.41216e-05	6.20756e-05
BMgn005861.1	TCONS_00398089	undirected	0.26757	0.811772	7.92008e-06	3.97247e-05
BMgn004940.1	TCONS_00178470	undirected	0.266783	0.899121	3.02418e-08	5.40516e-07
BMgn006941.1	TCONS_00398089	undirected	0.266405	0.89915	3.01627e-08	5.39486e-07
BMgn007204.1	TCONS_00398089	undirected	0.266255	0.855721	7.59529e-07	6.49802e-06
BMgn005436.1	TCONS_00454328	undirected	0.266023	0.873567	2.33007e-07	2.62242e-06
BMgn013717.1	TCONS_00178470	undirected	0.265555	0.863002	4.78415e-07	4.5465e-06
BMgn006941.1	TCONS_00230982	undirected	0.265202	0.91823	4.43944e-09	1.23651e-07
BMgn001601.1	TCONS_00454328	undirected	0.26514	0.761516	6.06728e-05	0.000193421
BMgn013717.1	TCONS_00398089	undirected	0.264997	0.900176	2.7483e-08	5.02214e-07
BMgn007204.1	TCONS_00178470	undirected	0.264626	0.870464	2.89689e-07	3.09887e-06
BMgn004527.1	TCONS_00178470	undirected	0.26404	0.849885	1.08081e-06	8.54665e-06
BMgn001601.1	TCONS_00178470	undirected	0.263812	0.770882	4.3154e-05	0.000148236
BMgn005436.1	TCONS_00178470	undirected	0.263809	0.907911	1.31759e-08	2.86748e-07
BMgn004909.1	TCONS_00398089	undirected	0.263473	0.877281	1.78201e-07	2.13148e-06
BMgn004527.1	TCONS_00230982	undirected	0.263007	0.855717	7.59715e-07	6.49877e-06
BMgn007575.1	TCONS_00178470	undirected	0.262527	0.900333	2.70938e-08	4.96698e-07
BMgn016931.1	TCONS_00398089	undirected	0.262498	0.896234	3.90842e-08	6.58759e-07
BMgn004909.1	TCONS_00454328	undirected	0.262188	0.899913	2.81497e-08	5.1151e-07
BMgn000664.1	TCONS_00398089	undirected	0.262127	0.895469	4.17786e-08	6.93835e-07
BMgn004909.1	TCONS_00178470	undirected	0.261859	0.905711	1.63439e-08	3.37406e-07
BMgn004526.1	TCONS_00427691	undirected	0.261263	0.768368	4.73596e-05	0.000159387
BMgn004313.1	TCONS_00178470	undirected	0.260217	0.775695	3.60005e-05	0.00012858
BMgn010032.1	TCONS_00178470	undirected	0.259374	0.875889	1.97236e-07	2.30312e-06
BMgn010032.1	TCONS_00230982	undirected	0.2593	0.887773	7.95411e-08	1.13782e-06
BMgn004940.1	TCONS_00454328	undirected	0.259028	0.894283	4.62836e-08	7.48991e-07
BMgn004313.1	TCONS_00230982	undirected	0.25893	0.780364	3.00678e-05	0.000111598
BMgn004527.1	TCONS_00427691	undirected	0.258786	0.770549	4.36917e-05	0.000149664
BMgn013574.1	TCONS_00398089	undirected	0.25839	0.876917	1.83008e-07	2.17747e-06
BMgn004786.1	TCONS_00427691	undirected	0.257381	0.815535	6.6409e-06	3.46641e-05
BMgn007735.1	TCONS_00178470	undirected	0.257237	0.785089	2.49486e-05	9.65363e-05
BMgn006360.1	TCONS_00230982	undirected	0.2568	0.899086	3.03371e-08	5.41833e-07
BMgn013574.1	TCONS_00230982	undirected	0.256768	0.886261	8.97738e-08	1.25027e-06
BMgn004507.1	TCONS_00230982	undirected	0.256145	0.854554	8.16029e-07	6.87633e-06
BMgn011491.1	TCONS_00427691	undirected	0.255752	0.886742	8.63975e-08	1.21368e-06
BMgn004868.1	TCONS_00427691	undirected	0.255627	0.866499	3.79584e-07	3.81073e-06
BMgn001601.1	TCONS_00230982	undirected	0.255596	0.762761	5.80369e-05	0.000186774
BMgn004909.1	TCONS_00230982	undirected	0.255293	0.913004	7.83183e-09	1.92629e-07
BMgn010528.1	TCONS_00230982	undirected	0.255129	0.923536	2.39704e-09	7.71882e-08
BMgn010528.1	TCONS_00398089	undirected	0.254646	0.907651	1.35192e-08	2.92501e-07
BMgn005451.1	TCONS_00454328	undirected	0.254354	0.818846	5.66871e-06	3.07009e-05
BMgn004525.1	TCONS_00398089	undirected	0.253785	0.771916	4.15208e-05	0.000143882
BMgn007204.1	TCONS_00230982	undirected	0.253581	0.870417	2.90632e-07	3.10458e-06
BMgn012057.1	TCONS_00427691	undirected	0.25297	0.828075	3.58429e-06	2.15417e-05
BMgn004528.1	TCONS_00454328	undirected	0.252656	0.769138	4.60348e-05	0.000155906
BMgn013717.1	TCONS_00230982	undirected	0.251897	0.873828	2.28711e-07	2.58508e-06
BMgn004528.1	TCONS_00398089	undirected	0.251579	0.805591	1.04911e-05	4.933e-05
BMgn007735.1	TCONS_00454328	undirected	0.249541	0.756794	7.16353e-05	0.000220323
BMgn007735.1	TCONS_00230982	undirected	0.249294	0.866949	3.68289e-07	3.72232e-06
BMgn000664.1	TCONS_00230982	undirected	0.248867	0.865324	4.1057e-07	4.04801e-06
BMgn016931.1	TCONS_00230982	undirected	0.248481	0.86482	4.24524e-07	4.1488e-06
BMgn010881.1	TCONS_00427691	undirected	0.247321	0.763983	5.55472e-05	0.000180492
BMgn007735.1	TCONS_00427691	undirected	0.246325	0.757007	7.11059e-05	0.000218985
BMgn010199.1	TCONS_00427691	undirected	0.245419	0.809837	8.65801e-06	4.25349e-05
BMgn007735.1	TCONS_00398089	undirected	0.244027	0.763797	5.59212e-05	0.000181447
BMgn007575.1	TCONS_00454328	undirected	0.243059	0.846645	1.30638e-06	9.89505e-06
BMgn002635.1	TCONS_00427691	undirected	0.242987	0.872489	2.51483e-07	2.776e-06
BMgn010725.1	TCONS_00427691	undirected	0.240424	0.86733	3.58935e-07	3.64878e-06
BMgn005436.1	TCONS_00398089	undirected	0.238882	0.882153	1.23693e-07	1.60563e-06
BMgn004940.1	TCONS_00398089	undirected	0.23836	0.895968	4.00035e-08	6.70205e-07
BMgn005861.1	TCONS_00230982	undirected	0.23791	0.815818	6.55269e-06	3.43192e-05
BMgn005436.1	TCONS_00230982	undirected	0.237442	0.91357	7.37771e-09	1.83964e-07
BMgn010725.1	TCONS_00454328	undirected	0.236939	0.844279	1.49631e-06	1.09876e-05
BMgn007606.1	TCONS_00427691	undirected	0.236124	0.820333	5.27427e-06	2.90212e-05
BMgn000104.1	TCONS_00427691	undirected	0.234753	0.872633	2.48933e-07	2.75488e-06
BMgn011487.1	TCONS_00454328	undirected	0.234592	0.820933	5.12225e-06	2.83758e-05
BMgn014379.1	TCONS_00427691	undirected	0.23389	0.855592	7.65579e-07	6.53629e-06
BMgn005451.1	TCONS_00427691	undirected	0.233217	0.769596	4.52624e-05	0.00015388
BMgn004940.1	TCONS_00230982	undirected	0.232846	0.885968	9.18878e-08	1.27385e-06
BMgn010066.1	TCONS_00427691	undirected	0.231995	0.83484	2.51722e-06	1.64132e-05
BMgn007381.1	TCONS_00398089	undirected	0.22987	0.842391	1.66478e-06	1.19483e-05
BMgn000104.1	TCONS_00454328	undirected	0.22943	0.866377	3.82713e-07	3.83536e-06
BMgn007575.1	TCONS_00230982	undirected	0.229241	0.879867	1.47092e-07	1.8367e-06
BMgn007381.1	TCONS_00178470	undirected	0.228164	0.806011	1.0296e-05	4.86003e-05
BMgn007926.1	TCONS_00427691	undirected	0.227983	0.845287	1.41265e-06	1.0511e-05
BMgn010199.1	TCONS_00178470	undirected	0.226285	0.819623	5.45956e-06	2.98125e-05
BMgn011487.1	TCONS_00427691	undirected	0.225791	0.774853	3.71714e-05	0.000131851
BMgn010725.1	TCONS_00398089	undirected	0.224671	0.834098	2.61869e-06	1.6915e-05
BMgn000104.1	TCONS_00398089	undirected	0.222789	0.849628	1.09734e-06	8.64551e-06
BMgn007381.1	TCONS_00230982	undirected	0.222402	0.840467	1.85347e-06	1.29705e-05
BMgn007575.1	TCONS_00398089	undirected	0.222232	0.861932	5.12877e-07	4.7965e-06
BMgn010381.1	TCONS_00454328	undirected	0.222119	0.789827	2.0595e-05	8.32e-05
BMgn012057.1	TCONS_00454328	undirected	0.221296	0.778811	3.19387e-05	0.000117044
BMgn004868.1	TCONS_00178470	undirected	0.22111	0.847233	1.2626e-06	9.64324e-06
BMgn010381.1	TCONS_00427691	undirected	0.220992	0.790434	2.00875e-05	8.16673e-05
BMgn004786.1	TCONS_00398089	undirected	0.22033	0.843797	1.53787e-06	1.123e-05
BMgn004528.1	TCONS_00230982	undirected	0.218251	0.780004	3.04925e-05	0.000112846
BMgn007606.1	TCONS_00454328	undirected	0.216627	0.802874	1.18344e-05	5.41607e-05
BMgn010725.1	TCONS_00230982	undirected	0.214647	0.84763	1.23379e-06	9.47336e-06
BMgn000938.1	TCONS_00454328	undirected	0.214342	0.821667	4.94118e-06	2.76072e-05
BMgn004528.1	TCONS_00178470	undirected	0.213286	0.771761	4.17626e-05	0.00014453
BMgn000104.1	TCONS_00230982	undirected	0.212333	0.843503	1.56367e-06	1.13771e-05
BMgn011491.1	TCONS_00454328	undirected	0.211938	0.817027	6.18609e-06	3.28062e-05
BMgn010199.1	TCONS_00454328	undirected	0.211138	0.774889	3.71205e-05	0.000131697
BMgn011487.1	TCONS_00398089	undirected	0.208304	0.842663	1.63951e-06	1.18054e-05
BMgn010725.1	TCONS_00178470	undirected	0.204873	0.789667	2.07304e-05	8.36244e-05
BMgn000938.1	TCONS_00178470	undirected	0.204717	0.838306	2.08746e-06	1.41947e-05
BMgn005451.1	TCONS_00398089	undirected	0.204644	0.7897	2.07018e-05	8.35404e-05
BMgn011491.1	TCONS_00178470	undirected	0.204485	0.852039	9.50488e-07	7.73457e-06
BMgn004786.1	TCONS_00230982	undirected	0.204192	0.801796	1.24077e-05	5.61534e-05
BMgn004786.1	TCONS_00178470	undirected	0.202832	0.785076	2.49619e-05	9.65774e-05
BMgn000104.1	TCONS_00178470	undirected	0.202642	0.80025	1.32719e-05	5.9149e-05
BMgn000722.1	TCONS_00427691	undirected	0.202364	0.774762	3.73006e-05	0.000132206
BMgn002635.1	TCONS_00454328	undirected	0.202248	0.830765	3.12003e-06	1.93574e-05
BMgn004868.1	TCONS_00454328	undirected	0.200417	0.795412	1.63246e-05	6.94138e-05
BMgn010199.1	TCONS_00230982	undirected	0.19987	0.799107	1.39441e-05	6.14545e-05
BMgn012057.1	TCONS_00178470	undirected	0.196351	0.793413	1.77546e-05	7.41746e-05
BMgn010199.1	TCONS_00398089	undirected	0.194363	0.802343	1.2114e-05	5.51309e-05
BMgn005451.1	TCONS_00230982	undirected	0.193635	0.790965	1.96536e-05	8.02592e-05
BMgn002635.1	TCONS_00178470	undirected	0.191247	0.800217	1.32908e-05	5.92071e-05
BMgn007926.1	TCONS_00178470	undirected	0.190989	0.797562	1.48998e-05	6.46737e-05
BMgn010066.1	TCONS_00454328	undirected	0.19093	0.797056	1.52251e-05	6.57788e-05
BMgn011487.1	TCONS_00178470	undirected	0.190729	0.757084	7.0917e-05	0.000218569
BMgn010381.1	TCONS_00398089	undirected	0.189815	0.817185	6.13961e-06	3.26217e-05
BMgn012057.1	TCONS_00230982	undirected	0.189451	0.818748	5.6958e-06	3.08101e-05
BMgn002504.1	TCONS_00454328	undirected	0.185899	0.810628	8.34953e-06	4.13731e-05
BMgn011487.1	TCONS_00230982	undirected	0.185798	0.810592	8.3634e-06	4.1432e-05
BMgn011491.1	TCONS_00230982	undirected	0.185088	0.85157	9.77645e-07	7.90637e-06
BMgn014379.1	TCONS_00454328	undirected	0.184705	0.774578	3.75607e-05	0.000132943
BMgn007639.1	TCONS_00454328	undirected	0.183522	0.838896	2.02117e-06	1.38606e-05
BMgn007639.1	TCONS_00427691	undirected	0.181849	0.82324	4.572e-06	2.59891e-05
BMgn012057.1	TCONS_00398089	undirected	0.18178	0.771545	4.20999e-05	0.000145441
BMgn010066.1	TCONS_00178470	undirected	0.181779	0.79807	1.45792e-05	6.35917e-05
BMgn000188.1	TCONS_00427691	undirected	0.180845	0.793371	1.7786e-05	7.42709e-05
BMgn007926.1	TCONS_00454328	undirected	0.180172	0.779528	3.10633e-05	0.000114524
BMgn007606.1	TCONS_00230982	undirected	0.180032	0.825193	4.14755e-06	2.41106e-05
BMgn010381.1	TCONS_00230982	undirected	0.179488	0.818011	5.90135e-06	3.16537e-05
BMgn004868.1	TCONS_00230982	undirected	0.179342	0.783622	2.64499e-05	0.000101038
BMgn014379.1	TCONS_00178470	undirected	0.179041	0.797557	1.49031e-05	6.46811e-05
BMgn011491.1	TCONS_00398089	undirected	0.178392	0.805225	1.0664e-05	4.99551e-05
BMgn002504.1	TCONS_00427691	undirected	0.177856	0.774067	3.82946e-05	0.000135025
BMgn000722.1	TCONS_00178470	undirected	0.176705	0.768588	4.69774e-05	0.000158396
BMgn002504.1	TCONS_00398089	undirected	0.176081	0.843394	1.57333e-06	1.14322e-05
BMgn000938.1	TCONS_00398089	undirected	0.175101	0.793091	1.79948e-05	7.49441e-05
BMgn010381.1	TCONS_00178470	undirected	0.174401	0.761915	5.98173e-05	0.000191271
BMgn000938.1	TCONS_00230982	undirected	0.174071	0.782341	2.78249e-05	0.000105128
BMgn004868.1	TCONS_00398089	undirected	0.171429	0.779822	3.07104e-05	0.000113475
BMgn015631.1	TCONS_00427691	undirected	0.171338	0.802788	1.18794e-05	5.4307e-05
BMgn002504.1	TCONS_00230982	undirected	0.170469	0.838508	2.06462e-06	1.40809e-05
BMgn002504.1	TCONS_00178470	undirected	0.168965	0.796581	1.55361e-05	6.68438e-05
BMgn012743.1	TCONS_00427691	undirected	0.166508	0.767087	4.96346e-05	0.000165274
BMgn007639.1	TCONS_00398089	undirected	0.164546	0.817269	6.11515e-06	3.25234e-05
BMgn002635.1	TCONS_00230982	undirected	0.164149	0.763573	5.6373e-05	0.000182561
BMgn000188.1	TCONS_00454328	undirected	0.162814	0.777246	3.39253e-05	0.000122647
BMgn007926.1	TCONS_00230982	undirected	0.162116	0.758854	6.66588e-05	0.000208212
BMgn014379.1	TCONS_00230982	undirected	0.162063	0.819282	5.55048e-06	3.0194e-05
BMgn007639.1	TCONS_00178470	undirected	0.161111	0.788919	2.13733e-05	8.55898e-05
BMgn015631.1	TCONS_00178470	undirected	0.158693	0.806051	1.02777e-05	4.85345e-05
BMgn007639.1	TCONS_00230982	undirected	0.15814	0.808158	9.34668e-06	4.51306e-05
BMgn000188.1	TCONS_00178470	undirected	0.156005	0.772444	4.07075e-05	0.000141657
BMgn010066.1	TCONS_00230982	undirected	0.15526	0.762024	5.95847e-05	0.000190671
BMgn007926.1	TCONS_00398089	undirected	0.153522	0.751328	8.64285e-05	0.000255491
BMgn010066.1	TCONS_00398089	undirected	0.153218	0.766744	5.02601e-05	0.000166934
BMgn015631.1	TCONS_00454328	undirected	0.153166	0.771091	4.28201e-05	0.000147355
BMgn015631.1	TCONS_00230982	undirected	0.151549	0.838845	2.02685e-06	1.38872e-05
BMgn014379.1	TCONS_00398089	undirected	0.150877	0.758561	6.73479e-05	0.000209884
BMgn004847.1	TCONS_00427691	undirected	0.150375	0.775704	3.59876e-05	0.000128543
BMgn000188.1	TCONS_00230982	undirected	0.147388	0.767613	4.86887e-05	0.000162821
BMgn000188.1	TCONS_00398089	undirected	0.145022	0.790345	2.01614e-05	8.18951e-05
BMgn015631.1	TCONS_00398089	undirected	0.144603	0.812593	7.62422e-06	3.85743e-05
BMgn004847.1	TCONS_00454328	undirected	0.142325	0.757436	7.00515e-05	0.000216513
BMgn012743.1	TCONS_00230982	undirected	0.137424	0.802377	1.20958e-05	5.5066e-05
BMgn017590.1	TCONS_00178474	undirected	0.369062	0.92502	2.00163e-09	6.69176e-08
BMgn017128.1	TCONS_00178474	undirected	0.364713	0.90977	1.09355e-08	2.48501e-07
BMgn006235.1	TCONS_00160510	undirected	0.360443	0.977199	3.01981e-14	1.39172e-11
BMgn017590.1	TCONS_00160510	undirected	0.354451	0.882493	1.20503e-07	1.57399e-06
BMgn017128.1	TCONS_00160510	undirected	0.348029	0.865254	4.12494e-07	4.0614e-06
BMgn006235.1	TCONS_00178470	undirected	0.331583	0.972881	1.53877e-13	4.49935e-11
BMgn017590.1	TCONS_00178470	undirected	0.327856	0.868346	3.3505e-07	3.46237e-06
BMgn006235.1	TCONS_00178474	undirected	0.32575	0.977026	3.24185e-14	1.46449e-11
BMgn017128.1	TCONS_00178470	undirected	0.319417	0.850291	1.05509e-06	8.38527e-06
BMgn016033.1	TCONS_00178474	undirected	0.296106	0.88687	8.55189e-08	1.20464e-06
BMgn016033.1	TCONS_00160510	undirected	0.29349	0.905535	1.6625e-08	3.41767e-07
BMgn016033.1	TCONS_00204946	undirected	0.288799	0.908097	1.29342e-08	2.82963e-07
BMgn016033.1	TCONS_00178470	undirected	0.281585	0.880559	1.39626e-07	1.76373e-06
BMgn006235.1	TCONS_00130817	undirected	0.277222	0.923036	2.54522e-09	8.06364e-08
BMgn015711.1	TCONS_00160510	undirected	0.272511	0.890536	6.34696e-08	9.55223e-07
BMgn006235.1	TCONS_00204946	undirected	0.264822	0.894469	4.55491e-08	7.40589e-07
BMgn017590.1	TCONS_00204946	undirected	0.264044	0.789983	2.04636e-05	8.28063e-05
BMgn017128.1	TCONS_00204946	undirected	0.25894	0.760037	6.39379e-05	0.000201553
BMgn016033.1	TCONS_00130817	undirected	0.25572	0.885121	9.82463e-08	1.34163e-06
BMgn008828.1	TCONS_00178474	undirected	0.255088	0.841335	1.76614e-06	1.2504e-05
BMgn015711.1	TCONS_00178470	undirected	0.252458	0.88727	8.28225e-08	1.17443e-06
BMgn005119.1	TCONS_00160510	undirected	0.24869	0.761237	6.1278e-05	0.000194947
BMgn005119.1	TCONS_00130817	undirected	0.242887	0.809683	8.71956e-06	4.27846e-05
BMgn008828.1	TCONS_00160510	undirected	0.24287	0.780564	2.98337e-05	0.000110919
BMgn015711.1	TCONS_00178474	undirected	0.234023	0.873219	2.38838e-07	2.67107e-06
BMgn001035.1	TCONS_00178474	undirected	0.231336	0.858326	6.45638e-07	5.73528e-06
BMgn001035.1	TCONS_00204946	undirected	0.230001	0.872491	2.51432e-07	2.77557e-06
BMgn008828.1	TCONS_00178470	undirected	0.224683	0.796928	1.53082e-05	6.60627e-05
BMgn017590.1	TCONS_00130817	undirected	0.223304	0.787923	2.22577e-05	8.83398e-05
BMgn008828.1	TCONS_00204946	undirected	0.219992	0.793006	1.8059e-05	7.51512e-05
BMgn001035.1	TCONS_00160510	undirected	0.216613	0.83999	1.90305e-06	1.32308e-05
BMgn001035.1	TCONS_00178470	undirected	0.211033	0.830005	3.24555e-06	1.9963e-05
BMgn017128.1	TCONS_00130817	undirected	0.210233	0.756098	7.33891e-05	0.000224554
BMgn015711.1	TCONS_00130817	undirected	0.208231	0.821818	4.90453e-06	2.74512e-05
BMgn015711.1	TCONS_00204946	undirected	0.205406	0.821152	5.06756e-06	2.8143e-05
BMgn001490.1	TCONS_00204946	undirected	0.205389	0.815855	6.5411e-06	3.42706e-05
BMgn001490.1	TCONS_00160510	undirected	0.197113	0.795715	1.61167e-05	6.87415e-05
BMgn001490.1	TCONS_00178474	undirected	0.19572	0.766645	5.04426e-05	0.000167376
BMgn001490.1	TCONS_00178470	undirected	0.183418	0.763883	5.57469e-05	0.000181003
BMgn001490.1	TCONS_00130817	undirected	0.173908	0.768308	4.74634e-05	0.000159652
BMgn001035.1	TCONS_00130817	undirected	0.166207	0.764216	5.50827e-05	0.00017931
BMgn001194.1	TCONS_00454328	undirected	0.357008	0.946455	8.8932e-11	6.02241e-09
BMgn003337.1	TCONS_00454328	undirected	0.347875	0.953138	2.57263e-11	2.2827e-09
BMgn008302.1	TCONS_00518124	undirected	0.345694	0.945659	1.01995e-10	6.69234e-09
BMgn008302.1	TCONS_00454328	undirected	0.345462	0.953031	2.62796e-11	2.31794e-09
BMgn015515.1	TCONS_00518124	undirected	0.343492	0.947485	7.42402e-11	5.21011e-09
BMgn013567.1	TCONS_00454328	undirected	0.340196	0.950288	4.45803e-11	3.48611e-09
BMgn001194.1	TCONS_00518124	undirected	0.339057	0.950513	4.27347e-11	3.37751e-09
BMgn004911.1	TCONS_00454328	undirected	0.338509	0.924136	2.22953e-09	7.28495e-08
BMgn007879.1	TCONS_00454328	undirected	0.336502	0.967097	9.44134e-13	1.84257e-10
BMgn015100.1	TCONS_00454328	undirected	0.336347	0.939907	2.59329e-10	1.37737e-08
BMgn015515.1	TCONS_00454328	undirected	0.336236	0.928683	1.26204e-09	4.71776e-08
BMgn011499.1	TCONS_00518124	undirected	0.335283	0.943985	1.35156e-10	8.33675e-09
BMgn015016.1	TCONS_00454328	undirected	0.332278	0.914972	6.3516e-09	1.63591e-07
BMgn009130.1	TCONS_00454328	undirected	0.332124	0.939696	2.67858e-10	1.40985e-08
BMgn013567.1	TCONS_00518124	undirected	0.330041	0.918138	4.48556e-09	1.24725e-07
BMgn006986.1	TCONS_00454328	undirected	0.329461	0.942219	1.80266e-10	1.03661e-08
BMgn009983.1	TCONS_00454328	undirected	0.329171	0.935645	4.889e-10	2.27151e-08
BMgn003397.1	TCONS_00454328	undirected	0.32824	0.937633	3.65756e-10	1.79604e-08
BMgn001800.1	TCONS_00454328	undirected	0.328166	0.93763	3.65876e-10	1.79628e-08
BMgn001800.1	TCONS_00518124	undirected	0.327458	0.931894	8.25084e-10	3.41005e-08
BMgn006216.1	TCONS_00454328	undirected	0.32714	0.90545	1.67619e-08	3.43906e-07
BMgn000867.1	TCONS_00454328	undirected	0.32564	0.948384	6.32352e-11	4.5944e-09
BMgn008930.1	TCONS_00518124	undirected	0.32491	0.950335	4.41855e-11	3.46167e-09
BMgn015016.1	TCONS_00427691	undirected	0.324313	0.879604	1.50019e-07	1.86579e-06
BMgn001043.1	TCONS_00454328	undirected	0.32225	0.924067	2.24842e-09	7.3333e-08
BMgn006867.1	TCONS_00454328	undirected	0.321695	0.945461	1.05491e-10	6.86255e-09
BMgn004356.1	TCONS_00454328	undirected	0.321233	0.917105	5.03192e-09	1.36358e-07
BMgn004037.1	TCONS_00427691	undirected	0.321115	0.921738	2.96824e-09	9.05877e-08
BMgn003337.1	TCONS_00518124	undirected	0.320964	0.919986	3.63728e-09	1.0591e-07
BMgn007263.1	TCONS_00454328	undirected	0.320906	0.93672	4.18372e-10	2.00081e-08
BMgn007311.1	TCONS_00427691	undirected	0.32016	0.919692	3.76198e-09	1.08672e-07
BMgn008930.1	TCONS_00454328	undirected	0.320156	0.917177	4.99219e-09	1.35483e-07
BMgn003669.1	TCONS_00518124	undirected	0.319273	0.911383	9.2735e-09	2.19428e-07
BMgn001525.1	TCONS_00454328	undirected	0.318917	0.946205	9.28524e-11	6.2258e-09
BMgn016002.1	TCONS_00454328	undirected	0.318739	0.926216	1.72628e-09	5.97233e-08
BMgn010487.1	TCONS_00454328	undirected	0.317728	0.937446	3.76006e-10	1.83382e-08
BMgn007879.1	TCONS_00427691	undirected	0.316587	0.935477	5.00793e-10	2.31475e-08
BMgn001194.1	TCONS_00427691	undirected	0.316477	0.941825	1.92001e-10	1.08971e-08
BMgn015100.1	TCONS_00518124	undirected	0.316423	0.917496	4.8184e-09	1.31849e-07
BMgn007710.1	TCONS_00518124	undirected	0.316354	0.922165	2.8224e-09	8.72068e-08
BMgn003978.1	TCONS_00454328	undirected	0.316017	0.928911	1.22527e-09	4.60844e-08
BMgn007710.1	TCONS_00454328	undirected	0.315517	0.934956	5.39471e-10	2.44893e-08
BMgn006414.1	TCONS_00518124	undirected	0.315492	0.930878	9.45898e-10	3.79343e-08
BMgn001991.1	TCONS_00454328	undirected	0.315293	0.90463	1.81352e-08	3.64753e-07
BMgn006986.1	TCONS_00518124	undirected	0.315271	0.922675	2.65703e-09	8.34315e-08
BMgn015100.1	TCONS_00427691	undirected	0.315153	0.951891	3.28573e-11	2.7491e-09
BMgn011499.1	TCONS_00454328	undirected	0.315018	0.909914	1.07779e-08	2.45876e-07
BMgn008881.1	TCONS_00518124	undirected	0.314879	0.917112	5.02825e-09	1.363e-07
BMgn016002.1	TCONS_00427691	undirected	0.314526	0.900388	2.69574e-08	4.94806e-07
BMgn013792.1	TCONS_00518124	undirected	0.314279	0.926975	1.56942e-09	5.55671e-08
BMgn009983.1	TCONS_00427691	undirected	0.314249	0.964725	1.81233e-12	3.04892e-10
BMgn001471.1	TCONS_00518124	undirected	0.314189	0.906469	1.51828e-08	3.19067e-07
BMgn001501.1	TCONS_00518124	undirected	0.3136	0.918831	4.14869e-09	1.17227e-07
BMgn003669.1	TCONS_00454328	undirected	0.313456	0.920729	3.33895e-09	9.91243e-08
BMgn003397.1	TCONS_00518124	undirected	0.313298	0.909565	1.11649e-08	2.52595e-07
BMgn007263.1	TCONS_00427691	undirected	0.313103	0.975244	6.52811e-14	2.42412e-11
BMgn010867.1	TCONS_00518124	undirected	0.312629	0.926503	1.66539e-09	5.81516e-08
BMgn000867.1	TCONS_00427691	undirected	0.312592	0.927201	1.52529e-09	5.44342e-08
BMgn003309.1	TCONS_00518124	undirected	0.312335	0.922841	2.60498e-09	8.21154e-08
BMgn005845.1	TCONS_00427691	undirected	0.312132	0.916867	5.16615e-09	1.39196e-07
BMgn006414.1	TCONS_00454328	undirected	0.311157	0.915537	5.97504e-09	1.55826e-07
BMgn003197.1	TCONS_00518124	undirected	0.311005	0.884353	1.04338e-07	1.40625e-06
BMgn003337.1	TCONS_00427691	undirected	0.310975	0.946698	8.52469e-11	5.84376e-09
BMgn012046.1	TCONS_00454328	undirected	0.310917	0.926841	1.59612e-09	5.6243e-08
BMgn001991.1	TCONS_00518124	undirected	0.310461	0.895137	4.29987e-08	7.08426e-07
BMgn000395.1	TCONS_00518124	undirected	0.310335	0.893411	4.98662e-08	7.93923e-07
BMgn013157.1	TCONS_00454328	undirected	0.310183	0.907968	1.31018e-08	2.85578e-07
BMgn010970.1	TCONS_00518124	undirected	0.310133	0.904001	1.92548e-08	3.822e-07
BMgn004356.1	TCONS_00427691	undirected	0.309248	0.877621	1.73796e-07	2.09014e-06
BMgn007311.1	TCONS_00454328	undirected	0.30899	0.926196	1.73069e-09	5.98512e-08
BMgn003923.1	TCONS_00518124	undirected	0.308691	0.879501	1.51173e-07	1.8768e-06
BMgn004911.1	TCONS_00427691	undirected	0.308663	0.856742	7.12942e-07	6.19107e-06
BMgn012626.1	TCONS_00454328	undirected	0.308585	0.929759	1.097e-09	4.24751e-08
BMgn014094.1	TCONS_00518124	undirected	0.308573	0.904875	1.77144e-08	3.58196e-07
BMgn000867.1	TCONS_00518124	undirected	0.308222	0.932996	7.09754e-10	3.02408e-08
BMgn011467.1	TCONS_00454328	undirected	0.308052	0.931206	9.05326e-10	3.66034e-08
BMgn008881.1	TCONS_00454328	undirected	0.308029	0.910516	1.0137e-08	2.35142e-07
BMgn011019.1	TCONS_00454328	undirected	0.307949	0.90603	1.58465e-08	3.29579e-07
BMgn012626.1	TCONS_00518124	undirected	0.307933	0.920211	3.54469e-09	1.03767e-07
BMgn007363.1	TCONS_00518124	undirected	0.307877	0.895337	4.22589e-08	6.99546e-07
BMgn000395.1	TCONS_00454328	undirected	0.307673	0.871569	2.68251e-07	2.91953e-06
BMgn004375.1	TCONS_00518124	undirected	0.307359	0.93002	1.05989e-09	4.13439e-08
BMgn007637.1	TCONS_00454328	undirected	0.30697	0.850622	1.03454e-06	8.25457e-06
BMgn009130.1	TCONS_00518124	undirected	0.306952	0.908251	1.27379e-08	2.79838e-07
BMgn011282.1	TCONS_00454328	undirected	0.306532	0.91104	9.60648e-09	2.25375e-07
BMgn003397.1	TCONS_00427691	undirected	0.306174	0.887384	8.20681e-08	1.16623e-06
BMgn001471.1	TCONS_00454328	undirected	0.306066	0.883831	1.08672e-07	1.45278e-06
BMgn003978.1	TCONS_00518124	undirected	0.306004	0.901742	2.38e-08	4.49971e-07
BMgn004037.1	TCONS_00454328	undirected	0.305824	0.922021	2.8708e-09	8.83546e-08
BMgn000066.1	TCONS_00454328	undirected	0.305745	0.895319	4.23256e-08	7.00327e-07
BMgn001501.1	TCONS_00454328	undirected	0.305617	0.90435	1.8626e-08	3.72417e-07
BMgn012046.1	TCONS_00427691	undirected	0.305504	0.967137	9.33476e-13	1.82888e-10
BMgn011282.1	TCONS_00518124	undirected	0.305223	0.904946	1.75947e-08	3.56508e-07
BMgn009130.1	TCONS_00427691	undirected	0.304921	0.889299	7.02728e-08	1.03395e-06
BMgn001043.1	TCONS_00427691	undirected	0.304455	0.886925	8.51481e-08	1.20009e-06
BMgn009983.1	TCONS_00518124	undirected	0.304091	0.898439	3.21526e-08	5.6732e-07
BMgn016383.1	TCONS_00427691	undirected	0.303943	0.922414	2.74072e-09	8.53233e-08
BMgn002811.1	TCONS_00518124	undirected	0.303818	0.914708	6.53441e-09	1.67424e-07
BMgn005928.1	TCONS_00454328	undirected	0.303674	0.935145	5.25135e-10	2.39772e-08
BMgn011446.1	TCONS_00518124	undirected	0.303583	0.860227	5.72293e-07	5.21888e-06
BMgn006867.1	TCONS_00427691	undirected	0.302792	0.928334	1.32002e-09	4.8779e-08
BMgn007645.1	TCONS_00518124	undirected	0.302792	0.927218	1.52201e-09	5.43712e-08
BMgn008865.1	TCONS_00518124	undirected	0.302556	0.916535	5.35828e-09	1.43388e-07
BMgn011467.1	TCONS_00427691	undirected	0.302376	0.905409	1.68271e-08	3.44849e-07
BMgn010487.1	TCONS_00427691	undirected	0.302327	0.903033	2.10977e-08	4.10055e-07
BMgn006986.1	TCONS_00427691	undirected	0.302291	0.914621	6.59567e-09	1.68735e-07
BMgn007879.1	TCONS_00518124	undirected	0.302159	0.90632	1.54051e-08	3.22713e-07
BMgn001525.1	TCONS_00427691	undirected	0.301599	0.924529	2.12563e-09	7.0148e-08
BMgn016383.1	TCONS_00454328	undirected	0.301106	0.935186	5.22076e-10	2.38636e-08
BMgn011964.1	TCONS_00427691	undirected	0.30102	0.947727	7.11216e-11	5.03628e-09
BMgn009285.1	TCONS_00518124	undirected	0.30077	0.908761	1.21056e-08	2.69316e-07
BMgn003978.1	TCONS_00427691	undirected	0.300693	0.890645	6.29002e-08	9.48872e-07
BMgn011416.1	TCONS_00518124	undirected	0.300674	0.928363	1.31513e-09	4.86342e-08
BMgn008302.1	TCONS_00427691	undirected	0.300625	0.936629	4.23971e-10	2.0222e-08
BMgn001037.1	TCONS_00518124	undirected	0.30029	0.956636	1.24827e-11	1.31293e-09
BMgn010867.1	TCONS_00454328	undirected	0.300065	0.901147	2.51439e-08	4.69339e-07
BMgn017135.1	TCONS_00454328	undirected	0.299893	0.916259	5.52334e-09	1.46882e-07
BMgn013567.1	TCONS_00427691	undirected	0.299493	0.928732	1.25397e-09	4.6911e-08
BMgn008865.1	TCONS_00454328	undirected	0.299367	0.906871	1.45985e-08	3.0961e-07
BMgn009685.1	TCONS_00518124	undirected	0.299284	0.938707	3.11418e-10	1.5841e-08
BMgn009208.1	TCONS_00518124	undirected	0.299274	0.912399	8.34483e-09	2.02295e-07
BMgn016517.1	TCONS_00518124	undirected	0.298947	0.881724	1.27808e-07	1.64624e-06
BMgn010487.1	TCONS_00518124	undirected	0.298872	0.932224	7.88904e-10	3.2913e-08
BMgn008903.1	TCONS_00518124	undirected	0.298777	0.878044	1.68461e-07	2.03946e-06
BMgn009208.1	TCONS_00454328	undirected	0.298725	0.912048	8.65557e-09	2.0818e-07
BMgn001043.1	TCONS_00518124	undirected	0.29864	0.905931	1.59992e-08	3.3189e-07
BMgn012626.1	TCONS_00427691	undirected	0.298505	0.898118	3.30873e-08	5.79375e-07
BMgn010970.1	TCONS_00454328	undirected	0.298376	0.897297	3.55912e-08	6.12251e-07
BMgn003923.1	TCONS_00454328	undirected	0.298208	0.876397	1.90095e-07	2.24003e-06
BMgn000066.1	TCONS_00518124	undirected	0.297761	0.886698	8.6704e-08	1.21688e-06
BMgn003309.1	TCONS_00454328	undirected	0.297171	0.887267	8.28464e-08	1.17466e-06
BMgn011103.1	TCONS_00319007	undirected	0.29704	0.942197	1.80904e-10	1.03929e-08
BMgn007743.1	TCONS_00518124	undirected	0.296975	0.922051	2.86068e-09	8.80863e-08
BMgn005928.1	TCONS_00427691	undirected	0.296851	0.908009	1.30478e-08	2.84655e-07
BMgn015515.1	TCONS_00427691	undirected	0.296431	0.922364	2.75705e-09	8.57786e-08
BMgn005684.1	TCONS_00454328	undirected	0.296197	0.914099	6.97464e-09	1.76258e-07
BMgn012414.1	TCONS_00518124	undirected	0.29619	0.901568	2.41855e-08	4.55681e-07
BMgn011019.1	TCONS_00427691	undirected	0.295559	0.941058	2.16765e-10	1.19659e-08
BMgn002405.1	TCONS_00518124	undirected	0.295474	0.891309	5.95258e-08	9.0977e-07
BMgn001800.1	TCONS_00427691	undirected	0.295217	0.914053	7.00852e-09	1.76758e-07
BMgn001525.1	TCONS_00518124	undirected	0.294887	0.926028	1.76718e-09	6.08033e-08
BMgn009863.1	TCONS_00454328	undirected	0.294785	0.906338	1.53787e-08	3.22321e-07
BMgn001194.1	TCONS_00319007	undirected	0.294584	0.908352	1.26105e-08	2.77767e-07
BMgn008302.1	TCONS_00319007	undirected	0.29409	0.928468	1.2974e-09	4.81634e-08
BMgn007795.1	TCONS_00427691	undirected	0.293744	0.945615	1.02752e-10	6.72796e-09
BMgn011019.1	TCONS_00518124	undirected	0.293531	0.895813	4.05486e-08	6.7762e-07
BMgn007710.1	TCONS_00427691	undirected	0.293514	0.901519	2.42957e-08	4.57277e-07
BMgn003669.1	TCONS_00427691	undirected	0.293445	0.917885	4.61435e-09	1.2739e-07
BMgn001106.1	TCONS_00454328	undirected	0.293411	0.901885	2.34865e-08	4.45755e-07
BMgn006414.1	TCONS_00427691	undirected	0.293319	0.869943	3.00317e-07	3.18395e-06
BMgn003197.1	TCONS_00454328	undirected	0.293262	0.838376	2.07949e-06	1.41566e-05
BMgn011282.1	TCONS_00427691	undirected	0.293177	0.877543	1.748e-07	2.0995e-06
BMgn007645.1	TCONS_00454328	undirected	0.292894	0.900655	2.63071e-08	4.85782e-07
BMgn001106.1	TCONS_00518124	undirected	0.292495	0.895908	4.02138e-08	6.7328e-07
BMgn006867.1	TCONS_00518124	undirected	0.29235	0.913132	7.72732e-09	1.906e-07
BMgn017546.1	TCONS_00454328	undirected	0.292326	0.885729	9.36417e-08	1.29174e-06
BMgn009863.1	TCONS_00518124	undirected	0.291674	0.911751	8.92727e-09	2.13205e-07
BMgn009208.1	TCONS_00427691	undirected	0.291207	0.881142	1.33601e-07	1.70486e-06
BMgn011103.1	TCONS_00518124	undirected	0.290865	0.883795	1.08978e-07	1.45573e-06
BMgn011103.1	TCONS_00427691	undirected	0.290464	0.944906	1.1588e-10	7.39289e-09
BMgn001106.1	TCONS_00427691	undirected	0.290353	0.87952	1.50966e-07	1.87455e-06
BMgn015776.1	TCONS_00518124	undirected	0.290073	0.926242	1.72059e-09	5.95593e-08
BMgn004911.1	TCONS_00518124	undirected	0.28983	0.859087	6.15348e-07	5.52564e-06
BMgn012414.1	TCONS_00454328	undirected	0.289412	0.888711	7.37212e-08	1.07287e-06
BMgn009685.1	TCONS_00454328	undirected	0.289344	0.910248	1.04173e-08	2.3983e-07
BMgn000395.1	TCONS_00427691	undirected	0.289145	0.828543	3.49937e-06	2.11424e-05
BMgn007743.1	TCONS_00454328	undirected	0.289115	0.904128	1.90245e-08	3.78368e-07
BMgn002405.1	TCONS_00454328	undirected	0.288483	0.876877	1.83544e-07	2.18218e-06
BMgn016517.1	TCONS_00454328	undirected	0.288474	0.873962	2.26551e-07	2.56516e-06
BMgn004375.1	TCONS_00454328	undirected	0.288471	0.899659	2.88066e-08	5.20607e-07
BMgn008930.1	TCONS_00427691	undirected	0.288362	0.926932	1.5781e-09	5.578e-08
BMgn012851.1	TCONS_00518124	undirected	0.288356	0.938056	3.43386e-10	1.70452e-08
BMgn012546.1	TCONS_00454328	undirected	0.288038	0.888877	7.27343e-08	1.06139e-06
BMgn003412.1	TCONS_00518124	undirected	0.287784	0.837087	2.2307e-06	1.49438e-05
BMgn017135.1	TCONS_00427691	undirected	0.287641	0.880498	1.40271e-07	1.76962e-06
BMgn011103.1	TCONS_00454328	undirected	0.287363	0.899296	2.97693e-08	5.34085e-07
BMgn013792.1	TCONS_00454328	undirected	0.2873	0.860718	5.54613e-07	5.09483e-06
BMgn001991.1	TCONS_00427691	undirected	0.287208	0.847965	1.20993e-06	9.33209e-06
BMgn008881.1	TCONS_00427691	undirected	0.287146	0.866081	3.90362e-07	3.89619e-06
BMgn013157.1	TCONS_00518124	undirected	0.28696	0.880775	1.37364e-07	1.74173e-06
BMgn011416.1	TCONS_00454328	undirected	0.286642	0.901302	2.47882e-08	4.64666e-07
BMgn004302.1	TCONS_00518124	undirected	0.286539	0.903595	2.00093e-08	3.93405e-07
BMgn009751.1	TCONS_00518124	undirected	0.286465	0.887874	7.88926e-08	1.13049e-06
BMgn015515.1	TCONS_00319007	undirected	0.286209	0.887233	8.30725e-08	1.1772e-06
BMgn001501.1	TCONS_00427691	undirected	0.285821	0.856584	7.19989e-07	6.23587e-06
BMgn011499.1	TCONS_00427691	undirected	0.285621	0.923731	2.3414e-09	7.58046e-08
BMgn002811.1	TCONS_00454328	undirected	0.285579	0.874441	2.18926e-07	2.49548e-06
BMgn003475.1	TCONS_00427691	undirected	0.285506	0.918053	4.52823e-09	1.25647e-07
BMgn009983.1	TCONS_00319007	undirected	0.285489	0.893191	5.08077e-08	8.05138e-07
BMgn009794.1	TCONS_00427691	undirected	0.284394	0.903798	1.96297e-08	3.87611e-07
BMgn011920.1	TCONS_00518124	undirected	0.284169	0.910174	1.04962e-08	2.41158e-07
BMgn003309.1	TCONS_00427691	undirected	0.284043	0.864435	4.35477e-07	4.2303e-06
BMgn008865.1	TCONS_00427691	undirected	0.283906	0.868566	3.30048e-07	3.42202e-06
BMgn011948.1	TCONS_00454328	undirected	0.283551	0.893488	4.95406e-08	7.89691e-07
BMgn001194.1	TCONS_00149264	undirected	0.283485	0.916841	5.18115e-09	1.3954e-07
BMgn005845.1	TCONS_00454328	undirected	0.283346	0.884373	1.04177e-07	1.40453e-06
BMgn003977.1	TCONS_00518124	undirected	0.283311	0.913813	7.1903e-09	1.80347e-07
BMgn012414.1	TCONS_00427691	undirected	0.283282	0.857284	6.89233e-07	6.03315e-06
BMgn005684.1	TCONS_00427691	undirected	0.282963	0.880502	1.40231e-07	1.76932e-06
BMgn006216.1	TCONS_00518124	undirected	0.282942	0.866492	3.79765e-07	3.81202e-06
BMgn009411.1	TCONS_00518124	undirected	0.282925	0.883342	1.12867e-07	1.49559e-06
BMgn008209.1	TCONS_00518124	undirected	0.282758	0.926317	1.7047e-09	5.91323e-08
BMgn007363.1	TCONS_00454328	undirected	0.28236	0.841633	1.73698e-06	1.23396e-05
BMgn007645.1	TCONS_00427691	undirected	0.282243	0.869806	3.03169e-07	3.20742e-06
BMgn014094.1	TCONS_00454328	undirected	0.282069	0.865222	4.13355e-07	4.06718e-06
BMgn006216.1	TCONS_00427691	undirected	0.281816	0.831144	3.05909e-06	1.90578e-05
BMgn000066.1	TCONS_00427691	undirected	0.281677	0.843798	1.53776e-06	1.12296e-05
BMgn007795.1	TCONS_00454328	undirected	0.281651	0.930589	9.82991e-10	3.90786e-08
BMgn008930.1	TCONS_00319007	undirected	0.281645	0.903813	1.96009e-08	3.87195e-07
BMgn001471.1	TCONS_00427691	undirected	0.281579	0.836638	2.28548e-06	1.52259e-05
BMgn004356.1	TCONS_00518124	undirected	0.281468	0.853038	8.94926e-07	7.38324e-06
BMgn009794.1	TCONS_00454328	undirected	0.281387	0.882385	1.21506e-07	1.58359e-06
BMgn009285.1	TCONS_00319007	undirected	0.281293	0.925213	1.95485e-09	6.57753e-08
BMgn003923.1	TCONS_00427691	undirected	0.280747	0.829124	3.3964e-06	2.06661e-05
BMgn011499.1	TCONS_00319007	undirected	0.280439	0.882121	1.2399e-07	1.60819e-06
BMgn000903.1	TCONS_00518124	undirected	0.280286	0.897508	3.49345e-08	6.03558e-07
BMgn009863.1	TCONS_00427691	undirected	0.279407	0.868487	3.31836e-07	3.4373e-06
BMgn006945.1	TCONS_00518124	undirected	0.278962	0.911465	9.19561e-09	2.18058e-07
BMgn009794.1	TCONS_00518124	undirected	0.278913	0.906292	1.54477e-08	3.23443e-07
BMgn010970.1	TCONS_00427691	undirected	0.278833	0.855716	7.59735e-07	6.49877e-06
BMgn002401.1	TCONS_00427691	undirected	0.278575	0.905623	1.64829e-08	3.39485e-07
BMgn009983.1	TCONS_00149264	undirected	0.278309	0.914165	6.92548e-09	1.7528e-07
BMgn009319.1	TCONS_00518124	undirected	0.278305	0.903049	2.10673e-08	4.09729e-07
BMgn015100.1	TCONS_00319007	undirected	0.278077	0.904116	1.90454e-08	3.78753e-07
BMgn012546.1	TCONS_00518124	undirected	0.277922	0.880304	1.42339e-07	1.79017e-06
BMgn013567.1	TCONS_00319007	undirected	0.277902	0.908652	1.22387e-08	2.7158e-07
BMgn012046.1	TCONS_00319007	undirected	0.277873	0.921444	3.07211e-09	9.30118e-08
BMgn009751.1	TCONS_00454328	undirected	0.276884	0.894712	4.46069e-08	7.29045e-07
BMgn013157.1	TCONS_00427691	undirected	0.276624	0.837609	2.16837e-06	1.46249e-05
BMgn007263.1	TCONS_00518124	undirected	0.27648	0.878512	1.62725e-07	1.98513e-06
BMgn010867.1	TCONS_00427691	undirected	0.276212	0.895533	4.15485e-08	6.90791e-07
BMgn011948.1	TCONS_00518124	undirected	0.276116	0.892087	5.57709e-08	8.64486e-07
BMgn011446.1	TCONS_00454328	undirected	0.276077	0.810158	8.5318e-06	4.20646e-05
BMgn017135.1	TCONS_00518124	undirected	0.276045	0.872656	2.48539e-07	2.75198e-06
BMgn007743.1	TCONS_00427691	undirected	0.276022	0.870851	2.82007e-07	3.03414e-06
BMgn012046.1	TCONS_00518124	undirected	0.275906	0.892612	5.33588e-08	8.35652e-07
BMgn003977.1	TCONS_00427691	undirected	0.275886	0.90096	2.55807e-08	4.75584e-07
BMgn007263.1	TCONS_00319007	undirected	0.275448	0.911218	9.43282e-09	2.22307e-07
BMgn004375.1	TCONS_00427691	undirected	0.275298	0.865684	4.00865e-07	3.97511e-06
BMgn011620.1	TCONS_00518124	undirected	0.274982	0.882619	1.19346e-07	1.56241e-06
BMgn005684.1	TCONS_00518124	undirected	0.274293	0.899656	2.88129e-08	5.20681e-07
BMgn009751.1	TCONS_00427691	undirected	0.274278	0.86684	3.70981e-07	3.74216e-06
BMgn017546.1	TCONS_00427691	undirected	0.274207	0.839175	1.99044e-06	1.36985e-05
BMgn007637.1	TCONS_00518124	undirected	0.274021	0.832002	2.92489e-06	1.84159e-05
BMgn010139.1	TCONS_00518124	undirected	0.273882	0.848401	1.1795e-06	9.14761e-06
BMgn016002.1	TCONS_00518124	undirected	0.27345	0.879234	1.54223e-07	1.90481e-06
BMgn008302.1	TCONS_00149264	undirected	0.273448	0.915862	5.76812e-09	1.518e-07
BMgn002572.1	TCONS_00518124	undirected	0.273345	0.886425	8.86094e-08	1.23783e-06
BMgn016517.1	TCONS_00427691	undirected	0.273227	0.829117	3.39767e-06	2.06729e-05
BMgn006945.1	TCONS_00427691	undirected	0.27321	0.903145	2.08778e-08	4.0682e-07
BMgn011948.1	TCONS_00427691	undirected	0.2732	0.864491	4.33858e-07	4.21838e-06
BMgn009685.1	TCONS_00427691	undirected	0.273113	0.876847	1.83947e-07	2.18574e-06
BMgn006945.1	TCONS_00454328	undirected	0.271772	0.899692	2.87196e-08	5.19483e-07
BMgn011467.1	TCONS_00518124	undirected	0.271727	0.880328	1.42077e-07	1.78758e-06
BMgn003475.1	TCONS_00454328	undirected	0.271594	0.920361	3.48383e-09	1.02415e-07
BMgn003337.1	TCONS_00319007	undirected	0.271229	0.888552	7.46821e-08	1.08346e-06
BMgn003977.1	TCONS_00454328	undirected	0.270856	0.893009	5.1599e-08	8.14439e-07
BMgn002401.1	TCONS_00454328	undirected	0.269978	0.916248	5.52959e-09	1.46986e-07
BMgn003337.1	TCONS_00149264	undirected	0.269562	0.906969	1.44586e-08	3.07431e-07
BMgn012546.1	TCONS_00427691	undirected	0.269438	0.858838	6.25121e-07	5.5938e-06
BMgn007263.1	TCONS_00149264	undirected	0.268861	0.904573	1.82345e-08	3.66341e-07
BMgn001037.1	TCONS_00454328	undirected	0.268768	0.879242	1.54127e-07	1.90404e-06
BMgn002405.1	TCONS_00427691	undirected	0.268257	0.830123	3.22573e-06	1.98625e-05
BMgn011416.1	TCONS_00427691	undirected	0.268096	0.886444	8.84756e-08	1.23647e-06
BMgn012046.1	TCONS_00149264	undirected	0.267741	0.92203	2.86781e-09	8.82735e-08
BMgn000903.1	TCONS_00454328	undirected	0.26754	0.891902	5.66462e-08	8.75401e-07
BMgn003669.1	TCONS_00319007	undirected	0.267342	0.873811	2.28995e-07	2.58747e-06
BMgn011620.1	TCONS_00454328	undirected	0.267271	0.858121	6.54019e-07	5.79131e-06
BMgn004302.1	TCONS_00454328	undirected	0.266922	0.876836	1.84095e-07	2.18657e-06
BMgn003197.1	TCONS_00427691	undirected	0.265793	0.78903	2.12774e-05	8.52845e-05
BMgn011964.1	TCONS_00454328	undirected	0.265702	0.896374	3.86074e-08	6.52342e-07
BMgn015100.1	TCONS_00149264	undirected	0.265465	0.904942	1.76012e-08	3.56569e-07
BMgn015515.1	TCONS_00149264	undirected	0.265256	0.87872	1.60243e-07	1.9618e-06
BMgn007363.1	TCONS_00427691	undirected	0.264921	0.798311	1.44297e-05	6.30876e-05
BMgn013567.1	TCONS_00149264	undirected	0.264807	0.90116	2.51129e-08	4.6883e-07
BMgn007311.1	TCONS_00518124	undirected	0.264682	0.873605	2.32374e-07	2.61647e-06
BMgn002811.1	TCONS_00427691	undirected	0.264581	0.83088	3.10152e-06	1.92648e-05
BMgn003412.1	TCONS_00454328	undirected	0.264394	0.79561	1.61883e-05	6.8972e-05
BMgn002164.1	TCONS_00518124	undirected	0.264194	0.823277	4.56368e-06	2.59553e-05
BMgn011019.1	TCONS_00319007	undirected	0.264175	0.886341	8.92029e-08	1.24452e-06
BMgn013792.1	TCONS_00427691	undirected	0.263436	0.817234	6.12542e-06	3.25635e-05
BMgn014094.1	TCONS_00427691	undirected	0.263319	0.818313	5.81633e-06	3.13107e-05
BMgn001800.1	TCONS_00319007	undirected	0.263312	0.885566	9.48569e-08	1.30485e-06
BMgn009285.1	TCONS_00454328	undirected	0.263231	0.866409	3.81888e-07	3.8294e-06
BMgn008921.1	TCONS_00427691	undirected	0.263131	0.865142	4.15561e-07	4.08329e-06
BMgn015016.1	TCONS_00518124	undirected	0.262775	0.840705	1.82913e-06	1.28442e-05
BMgn000867.1	TCONS_00319007	undirected	0.2626	0.925454	1.89755e-09	6.42503e-08
BMgn011103.1	TCONS_00149264	undirected	0.262416	0.910873	9.77294e-09	2.28491e-07
BMgn000959.1	TCONS_00518124	undirected	0.262404	0.874043	2.25235e-07	2.55314e-06
BMgn010139.1	TCONS_00454328	undirected	0.262187	0.846304	1.33237e-06	1.00457e-05
BMgn000903.1	TCONS_00427691	undirected	0.261831	0.905482	1.67088e-08	3.4307e-07
BMgn011273.1	TCONS_00518124	undirected	0.261666	0.880159	1.43899e-07	1.80482e-06
BMgn000959.1	TCONS_00454328	undirected	0.261172	0.870702	2.84941e-07	3.05867e-06
BMgn012397.1	TCONS_00427691	undirected	0.259818	0.880715	1.37987e-07	1.74775e-06
BMgn002572.1	TCONS_00454328	undirected	0.259244	0.889172	7.10056e-08	1.04235e-06
BMgn001037.1	TCONS_00427691	undirected	0.258697	0.856495	7.23978e-07	6.26244e-06
BMgn012126.1	TCONS_00518124	undirected	0.258614	0.881584	1.29187e-07	1.66026e-06
BMgn008930.1	TCONS_00149264	undirected	0.25823	0.89606	3.96824e-08	6.65981e-07
BMgn012126.1	TCONS_00454328	undirected	0.258144	0.863538	4.61945e-07	4.42379e-06
BMgn011499.1	TCONS_00149264	undirected	0.258	0.888299	7.62281e-08	1.10106e-06
BMgn002572.1	TCONS_00427691	undirected	0.257822	0.88053	1.39932e-07	1.76675e-06
BMgn009285.1	TCONS_00427691	undirected	0.257429	0.89617	3.9302e-08	6.61498e-07
BMgn012126.1	TCONS_00427691	undirected	0.256951	0.895708	4.09212e-08	6.8253e-07
BMgn017546.1	TCONS_00518124	undirected	0.256736	0.843675	1.54846e-06	1.129e-05
BMgn007412.1	TCONS_00518124	undirected	0.256645	0.869456	3.10542e-07	3.2678e-06
BMgn007637.1	TCONS_00427691	undirected	0.255985	0.768263	4.7541e-05	0.000159848
BMgn008903.1	TCONS_00454328	undirected	0.255423	0.772935	3.99645e-05	0.000139602
BMgn002164.1	TCONS_00427691	undirected	0.255316	0.82114	5.07042e-06	2.81545e-05
BMgn013076.1	TCONS_00518124	undirected	0.255301	0.860256	5.71246e-07	5.21217e-06
BMgn005116.1	TCONS_00427691	undirected	0.255223	0.855679	7.61494e-07	6.51027e-06
BMgn010867.1	TCONS_00319007	undirected	0.25517	0.891206	6.00379e-08	9.15701e-07
BMgn010671.1	TCONS_00518124	undirected	0.254974	0.884573	1.02561e-07	1.3869e-06
BMgn009411.1	TCONS_00454328	undirected	0.254823	0.849453	1.10873e-06	8.71563e-06
BMgn004302.1	TCONS_00427691	undirected	0.254801	0.902922	2.13192e-08	4.1324e-07
BMgn000959.1	TCONS_00427691	undirected	0.25469	0.849094	1.13247e-06	8.86191e-06
BMgn011620.1	TCONS_00427691	undirected	0.254645	0.834601	2.54954e-06	1.65719e-05
BMgn016383.1	TCONS_00518124	undirected	0.254383	0.876304	1.91378e-07	2.25146e-06
BMgn006986.1	TCONS_00319007	undirected	0.25349	0.879872	1.47037e-07	1.83629e-06
BMgn004374.1	TCONS_00518124	undirected	0.253086	0.856981	7.02417e-07	6.12012e-06
BMgn010571.1	TCONS_00427691	undirected	0.253074	0.869477	3.10092e-07	3.2643e-06
BMgn008209.1	TCONS_00454328	undirected	0.252385	0.842714	1.63481e-06	1.17801e-05
BMgn015776.1	TCONS_00319007	undirected	0.252201	0.878265	1.65733e-07	2.0138e-06
BMgn009319.1	TCONS_00454328	undirected	0.252028	0.869559	3.08349e-07	3.25003e-06
BMgn006134.1	TCONS_00518124	undirected	0.251961	0.851544	9.79133e-07	7.91458e-06
BMgn013076.1	TCONS_00427691	undirected	0.251639	0.881621	1.28817e-07	1.65652e-06
BMgn009411.1	TCONS_00427691	undirected	0.251438	0.819958	5.37149e-06	2.94337e-05
BMgn003475.1	TCONS_00518124	undirected	0.251377	0.886918	8.51917e-08	1.20063e-06
BMgn001800.1	TCONS_00149264	undirected	0.251111	0.877295	1.78013e-07	2.12989e-06
BMgn011019.1	TCONS_00149264	undirected	0.251042	0.87759	1.74201e-07	2.0943e-06
BMgn007710.1	TCONS_00319007	undirected	0.250878	0.866117	3.89434e-07	3.88924e-06
BMgn011446.1	TCONS_00427691	undirected	0.250786	0.76719	4.94488e-05	0.000164775
BMgn001483.1	TCONS_00454328	undirected	0.250764	0.888769	7.33787e-08	1.06918e-06
BMgn010571.1	TCONS_00454328	undirected	0.250737	0.884131	1.06164e-07	1.42512e-06
BMgn010139.1	TCONS_00427691	undirected	0.25072	0.811154	8.14972e-06	4.06041e-05
BMgn007879.1	TCONS_00149264	undirected	0.250148	0.893197	5.07809e-08	8.04763e-07
BMgn009319.1	TCONS_00427691	undirected	0.250126	0.853341	8.78639e-07	7.27793e-06
BMgn007311.1	TCONS_00319007	undirected	0.250096	0.916733	5.24323e-09	1.40886e-07
BMgn002164.1	TCONS_00454328	undirected	0.249805	0.842504	1.65431e-06	1.18892e-05
BMgn005928.1	TCONS_00518124	undirected	0.249744	0.846175	1.3423e-06	1.01051e-05
BMgn003669.1	TCONS_00149264	undirected	0.249726	0.883027	1.15651e-07	1.52404e-06
BMgn006867.1	TCONS_00319007	undirected	0.24945	0.909036	1.17768e-08	2.63401e-07
BMgn001483.1	TCONS_00427691	undirected	0.249211	0.877041	1.81352e-07	2.16196e-06
BMgn001243.1	TCONS_00518124	undirected	0.248921	0.867413	3.56924e-07	3.63378e-06
BMgn007401.1	TCONS_00518124	undirected	0.248714	0.890762	6.22941e-08	9.42047e-07
BMgn006134.1	TCONS_00454328	undirected	0.248598	0.823285	4.56186e-06	2.59479e-05
BMgn015776.1	TCONS_00454328	undirected	0.248371	0.860499	5.62437e-07	5.14974e-06
BMgn010571.1	TCONS_00518124	undirected	0.248111	0.874355	2.20278e-07	2.50728e-06
BMgn006986.1	TCONS_00149264	undirected	0.248096	0.886611	8.73091e-08	1.22393e-06
BMgn008921.1	TCONS_00454328	undirected	0.248064	0.862412	4.9714e-07	4.68342e-06
BMgn000867.1	TCONS_00149264	undirected	0.247696	0.873823	2.28793e-07	2.58566e-06
BMgn006134.1	TCONS_00427691	undirected	0.24767	0.797535	1.49172e-05	6.4729e-05
BMgn015016.1	TCONS_00149264	undirected	0.246667	0.813691	7.24318e-06	3.70638e-05
BMgn008209.1	TCONS_00427691	undirected	0.24649	0.843337	1.57837e-06	1.14591e-05
BMgn012851.1	TCONS_00454328	undirected	0.245817	0.847684	1.2299e-06	9.44723e-06
BMgn009130.1	TCONS_00149264	undirected	0.245056	0.866912	3.69206e-07	3.72845e-06
BMgn013076.1	TCONS_00454328	undirected	0.244885	0.881276	1.32242e-07	1.69069e-06
BMgn003397.1	TCONS_00319007	undirected	0.244734	0.849424	1.11066e-06	8.72828e-06
BMgn003397.1	TCONS_00149264	undirected	0.244673	0.847201	1.26497e-06	9.65841e-06
BMgn016002.1	TCONS_00149264	undirected	0.244397	0.867935	3.44528e-07	3.53509e-06
BMgn012626.1	TCONS_00319007	undirected	0.244394	0.849225	1.12373e-06	8.80897e-06
BMgn007879.1	TCONS_00319007	undirected	0.244183	0.860074	5.77905e-07	5.26031e-06
BMgn007311.1	TCONS_00149264	undirected	0.244127	0.83613	2.34894e-06	1.55534e-05
BMgn006414.1	TCONS_00319007	undirected	0.243922	0.854291	8.29221e-07	6.95785e-06
BMgn012626.1	TCONS_00149264	undirected	0.243818	0.880311	1.42257e-07	1.78949e-06
BMgn001043.1	TCONS_00149264	undirected	0.243402	0.867214	3.6177e-07	3.67206e-06
BMgn003978.1	TCONS_00149264	undirected	0.243102	0.863596	4.60174e-07	4.41217e-06
BMgn002401.1	TCONS_00518124	undirected	0.242872	0.843024	1.60656e-06	1.16201e-05
BMgn007401.1	TCONS_00427691	undirected	0.242833	0.871812	2.63716e-07	2.88115e-06
BMgn011416.1	TCONS_00319007	undirected	0.24237	0.889909	6.68426e-08	9.9431e-07
BMgn004037.1	TCONS_00149264	undirected	0.242322	0.869161	3.16906e-07	3.31947e-06
BMgn006867.1	TCONS_00149264	undirected	0.242217	0.881295	1.32059e-07	1.68896e-06
BMgn007710.1	TCONS_00149264	undirected	0.242008	0.882155	1.23674e-07	1.60551e-06
BMgn004911.1	TCONS_00149264	undirected	0.241853	0.819642	5.45454e-06	2.97909e-05
BMgn007645.1	TCONS_00319007	undirected	0.241515	0.877665	1.73237e-07	2.08531e-06
BMgn009208.1	TCONS_00319007	undirected	0.241334	0.860707	5.55e-07	5.09764e-06
BMgn001501.1	TCONS_00319007	undirected	0.241244	0.852401	9.30016e-07	7.60684e-06
BMgn009285.1	TCONS_00149264	undirected	0.241123	0.882915	1.1666e-07	1.53347e-06
BMgn012851.1	TCONS_00427691	undirected	0.241055	0.849389	1.11296e-06	8.74171e-06
BMgn005845.1	TCONS_00149264	undirected	0.241054	0.866408	3.81917e-07	3.8294e-06
BMgn007412.1	TCONS_00427691	undirected	0.240714	0.834447	2.5705e-06	1.66694e-05
BMgn003978.1	TCONS_00319007	undirected	0.240467	0.837418	2.19093e-06	1.47446e-05
BMgn010487.1	TCONS_00149264	undirected	0.240453	0.865465	4.06746e-07	4.01939e-06
BMgn003309.1	TCONS_00319007	undirected	0.24032	0.843016	1.60724e-06	1.1623e-05
BMgn001525.1	TCONS_00149264	undirected	0.24027	0.894451	4.56227e-08	7.41593e-07
BMgn016383.1	TCONS_00149264	undirected	0.240069	0.903184	2.08004e-08	4.05751e-07
BMgn009794.1	TCONS_00319007	undirected	0.239519	0.868096	3.40783e-07	3.5054e-06
BMgn016002.1	TCONS_00319007	undirected	0.239398	0.871391	2.7161e-07	2.94765e-06
BMgn004302.1	TCONS_00319007	undirected	0.239289	0.841843	1.7167e-06	1.22336e-05
BMgn011282.1	TCONS_00319007	undirected	0.238875	0.838912	2.01937e-06	1.38495e-05
BMgn004356.1	TCONS_00149264	undirected	0.238724	0.814185	7.07739e-06	3.64143e-05
BMgn001106.1	TCONS_00319007	undirected	0.238691	0.854511	8.18174e-07	6.88866e-06
BMgn003977.1	TCONS_00319007	undirected	0.238591	0.859004	6.18586e-07	5.54837e-06
BMgn004375.1	TCONS_00319007	undirected	0.238312	0.849238	1.12289e-06	8.80433e-06
BMgn012397.1	TCONS_00518124	undirected	0.238252	0.844995	1.43643e-06	1.06519e-05
BMgn012414.1	TCONS_00319007	undirected	0.238192	0.845907	1.36317e-06	1.02233e-05
BMgn005845.1	TCONS_00518124	undirected	0.238153	0.863596	4.60186e-07	4.41217e-06
BMgn010487.1	TCONS_00319007	undirected	0.237979	0.864028	4.47314e-07	4.31593e-06
BMgn000395.1	TCONS_00319007	undirected	0.237811	0.820664	5.1898e-06	2.86679e-05
BMgn009685.1	TCONS_00319007	undirected	0.237796	0.86533	4.10414e-07	4.04711e-06
BMgn002401.1	TCONS_00319007	undirected	0.237788	0.893948	4.7632e-08	7.65632e-07
BMgn008881.1	TCONS_00319007	undirected	0.237563	0.826568	3.8698e-06	2.28626e-05
BMgn006414.1	TCONS_00149264	undirected	0.237525	0.843406	1.57229e-06	1.14282e-05
BMgn003475.1	TCONS_00149264	undirected	0.236955	0.923155	2.50926e-09	7.98598e-08
BMgn011282.1	TCONS_00149264	undirected	0.236898	0.85802	6.58187e-07	5.81817e-06
BMgn012397.1	TCONS_00454328	undirected	0.236889	0.856632	7.17833e-07	6.2237e-06
BMgn010867.1	TCONS_00149264	undirected	0.236782	0.865036	4.18507e-07	4.10372e-06
BMgn009208.1	TCONS_00149264	undirected	0.236173	0.858738	6.29081e-07	5.62117e-06
BMgn009130.1	TCONS_00319007	undirected	0.235857	0.832859	2.79611e-06	1.77933e-05
BMgn007661.1	TCONS_00518124	undirected	0.23571	0.862011	5.10244e-07	4.77793e-06
BMgn003923.1	TCONS_00319007	undirected	0.235638	0.811055	8.18693e-06	4.0745e-05
BMgn007661.1	TCONS_00427691	undirected	0.235557	0.85847	6.39817e-07	5.69345e-06
BMgn001525.1	TCONS_00319007	undirected	0.235159	0.843228	1.58814e-06	1.15135e-05
BMgn010970.1	TCONS_00319007	undirected	0.234873	0.827726	3.64873e-06	2.18334e-05
BMgn015776.1	TCONS_00427691	undirected	0.234782	0.881013	1.3491e-07	1.71707e-06
BMgn008881.1	TCONS_00149264	undirected	0.2347	0.849134	1.12982e-06	8.84813e-06
BMgn009751.1	TCONS_00319007	undirected	0.234646	0.845376	1.40546e-06	1.04698e-05
BMgn001483.1	TCONS_00518124	undirected	0.234615	0.861354	5.32385e-07	4.93923e-06
BMgn011467.1	TCONS_00149264	undirected	0.234584	0.853324	8.79557e-07	7.28361e-06
BMgn001043.1	TCONS_00319007	undirected	0.234505	0.832861	2.79578e-06	1.77921e-05
BMgn010671.1	TCONS_00454328	undirected	0.234252	0.840619	1.83795e-06	1.28881e-05
BMgn005460.1	TCONS_00427691	undirected	0.233939	0.829111	3.3987e-06	2.06766e-05
BMgn007743.1	TCONS_00319007	undirected	0.233865	0.861268	5.35352e-07	4.95979e-06
BMgn001991.1	TCONS_00149264	undirected	0.233823	0.833941	2.64059e-06	1.70254e-05
BMgn008865.1	TCONS_00319007	undirected	0.233692	0.84411	1.51077e-06	1.10689e-05
BMgn007412.1	TCONS_00454328	undirected	0.233513	0.836202	2.33989e-06	1.55049e-05
BMgn001106.1	TCONS_00149264	undirected	0.233007	0.843796	1.53791e-06	1.123e-05
BMgn001037.1	TCONS_00319007	undirected	0.232972	0.8573	6.88541e-07	6.02815e-06
BMgn015016.1	TCONS_00319007	undirected	0.232621	0.828494	3.50812e-06	2.11803e-05
BMgn001471.1	TCONS_00319007	undirected	0.232527	0.811543	8.00465e-06	4.00561e-05
BMgn006216.1	TCONS_00149264	undirected	0.232274	0.827422	3.70569e-06	2.20984e-05
BMgn000903.1	TCONS_00319007	undirected	0.232232	0.864923	4.21632e-07	4.12696e-06
BMgn007363.1	TCONS_00319007	undirected	0.231877	0.821593	4.95923e-06	2.76871e-05
BMgn011920.1	TCONS_00454328	undirected	0.231833	0.816567	6.3235e-06	3.33834e-05
BMgn001991.1	TCONS_00319007	undirected	0.231808	0.814312	7.03539e-06	3.62553e-05
BMgn003726.1	TCONS_00427691	undirected	0.231598	0.917452	4.84213e-09	1.32455e-07
BMgn005460.1	TCONS_00518124	undirected	0.231498	0.876201	1.92821e-07	2.26462e-06
BMgn011964.1	TCONS_00149264	undirected	0.231455	0.905183	1.71986e-08	3.50603e-07
BMgn007645.1	TCONS_00149264	undirected	0.230955	0.855808	7.55418e-07	6.46978e-06
BMgn007401.1	TCONS_00454328	undirected	0.230921	0.867563	3.53324e-07	3.60356e-06
BMgn005116.1	TCONS_00454328	undirected	0.230685	0.821772	4.91566e-06	2.74975e-05
BMgn004911.1	TCONS_00319007	undirected	0.230649	0.809361	8.84859e-06	4.32774e-05
BMgn007795.1	TCONS_00518124	undirected	0.230525	0.858783	6.27304e-07	5.60904e-06
BMgn004356.1	TCONS_00319007	undirected	0.230458	0.812445	7.67676e-06	3.87771e-05
BMgn012414.1	TCONS_00149264	undirected	0.230397	0.832225	2.89093e-06	1.82556e-05
BMgn000395.1	TCONS_00149264	undirected	0.230383	0.797341	1.50411e-05	6.51463e-05
BMgn001501.1	TCONS_00149264	undirected	0.229881	0.81823	5.8396e-06	3.1401e-05
BMgn011467.1	TCONS_00319007	undirected	0.229864	0.861542	5.25965e-07	4.89376e-06
BMgn011920.1	TCONS_00427691	undirected	0.22982	0.802313	1.21296e-05	5.51799e-05
BMgn012851.1	TCONS_00319007	undirected	0.229779	0.858169	6.52054e-07	5.77819e-06
BMgn003309.1	TCONS_00149264	undirected	0.229751	0.829852	3.27137e-06	2.0081e-05
BMgn011273.1	TCONS_00454328	undirected	0.229677	0.819792	5.41491e-06	2.96146e-05
BMgn007795.1	TCONS_00149264	undirected	0.229645	0.905771	1.62487e-08	3.35975e-07
BMgn016517.1	TCONS_00319007	undirected	0.229609	0.817828	5.95358e-06	3.18699e-05
BMgn001243.1	TCONS_00454328	undirected	0.229535	0.831295	3.03506e-06	1.89467e-05
BMgn010604.1	TCONS_00427691	undirected	0.229459	0.83822	2.09734e-06	1.42503e-05
BMgn000882.1	TCONS_00518124	undirected	0.229351	0.907521	1.36942e-08	2.95547e-07
BMgn014094.1	TCONS_00319007	undirected	0.229271	0.803648	1.14374e-05	5.27312e-05
BMgn001471.1	TCONS_00149264	undirected	0.229119	0.817637	6.00822e-06	3.20949e-05
BMgn002572.1	TCONS_00319007	undirected	0.229066	0.873245	2.38392e-07	2.66732e-06
BMgn004375.1	TCONS_00149264	undirected	0.228866	0.857889	6.63614e-07	5.85646e-06
BMgn013792.1	TCONS_00319007	undirected	0.228845	0.810413	8.43257e-06	4.1699e-05
BMgn005928.1	TCONS_00149264	undirected	0.228312	0.851196	9.99759e-07	8.04403e-06
BMgn003923.1	TCONS_00149264	undirected	0.227892	0.809029	8.98382e-06	4.37817e-05
BMgn008865.1	TCONS_00149264	undirected	0.227795	0.833184	2.7486e-06	1.75693e-05
BMgn003475.1	TCONS_00319007	undirected	0.227768	0.844812	1.45148e-06	1.07384e-05
BMgn007401.1	TCONS_00319007	undirected	0.227671	0.891706	5.75835e-08	8.86628e-07
BMgn002401.1	TCONS_00149264	undirected	0.227655	0.876008	1.95534e-07	2.28824e-06
BMgn010604.1	TCONS_00454328	undirected	0.227508	0.8412	1.77953e-06	1.25817e-05
BMgn009863.1	TCONS_00319007	undirected	0.227091	0.847695	1.22916e-06	9.44417e-06
BMgn000066.1	TCONS_00319007	undirected	0.226906	0.821783	4.91316e-06	2.74867e-05
BMgn009751.1	TCONS_00149264	undirected	0.226865	0.855413	7.74066e-07	6.59173e-06
BMgn010604.1	TCONS_00518124	undirected	0.226855	0.897764	3.41471e-08	5.92793e-07
BMgn010970.1	TCONS_00149264	undirected	0.226815	0.834386	2.57886e-06	1.67105e-05
BMgn001243.1	TCONS_00427691	undirected	0.226437	0.817426	6.06929e-06	3.23439e-05
BMgn009685.1	TCONS_00149264	undirected	0.226368	0.861072	5.4213e-07	5.00597e-06
BMgn010671.1	TCONS_00427691	undirected	0.226302	0.883044	1.15499e-07	1.52227e-06
BMgn009794.1	TCONS_00149264	undirected	0.225699	0.856314	7.32132e-07	6.31576e-06
BMgn002811.1	TCONS_00319007	undirected	0.225555	0.820411	5.25438e-06	2.89374e-05
BMgn005845.1	TCONS_00319007	undirected	0.225506	0.845793	1.37219e-06	1.02737e-05
BMgn011273.1	TCONS_00427691	undirected	0.225426	0.804231	1.11459e-05	5.16557e-05
BMgn003726.1	TCONS_00454328	undirected	0.225114	0.88171	1.27947e-07	1.64739e-06
BMgn017135.1	TCONS_00319007	undirected	0.225092	0.847128	1.27031e-06	9.6881e-06
BMgn002405.1	TCONS_00319007	undirected	0.224929	0.833732	2.6701e-06	1.71812e-05
BMgn000066.1	TCONS_00149264	undirected	0.224768	0.814694	6.91011e-06	3.57543e-05
BMgn017135.1	TCONS_00149264	undirected	0.224649	0.833202	2.74602e-06	1.75564e-05
BMgn004302.1	TCONS_00149264	undirected	0.224516	0.873645	2.3172e-07	2.6111e-06
BMgn005684.1	TCONS_00149264	undirected	0.224398	0.861658	5.22046e-07	4.86523e-06
BMgn011948.1	TCONS_00149264	undirected	0.224379	0.871793	2.64077e-07	2.8841e-06
BMgn016383.1	TCONS_00319007	undirected	0.224289	0.86053	5.61329e-07	5.14185e-06
BMgn007795.1	TCONS_00319007	undirected	0.224245	0.902789	2.15859e-08	4.17155e-07
BMgn009411.1	TCONS_00319007	undirected	0.224181	0.809679	8.72105e-06	4.27886e-05
BMgn002164.1	TCONS_00319007	undirected	0.22405	0.825401	4.10439e-06	2.39239e-05
BMgn009863.1	TCONS_00149264	undirected	0.224038	0.842176	1.68498e-06	1.20589e-05
BMgn003197.1	TCONS_00319007	undirected	0.223835	0.776924	3.4347e-05	0.000123919
BMgn013157.1	TCONS_00149264	undirected	0.223659	0.825615	4.06053e-06	2.37234e-05
BMgn004374.1	TCONS_00427691	undirected	0.223444	0.782134	2.80526e-05	0.000105775
BMgn007661.1	TCONS_00454328	undirected	0.223295	0.846222	1.33868e-06	1.00848e-05
BMgn009319.1	TCONS_00319007	undirected	0.222785	0.854359	8.25817e-07	6.93555e-06
BMgn004374.1	TCONS_00454328	undirected	0.222479	0.797588	1.4883e-05	6.4614e-05
BMgn006945.1	TCONS_00319007	undirected	0.221932	0.820043	5.34938e-06	2.93383e-05
BMgn011416.1	TCONS_00149264	undirected	0.22155	0.854595	8.13946e-07	6.86388e-06
BMgn016517.1	TCONS_00149264	undirected	0.221225	0.80882	9.06938e-06	4.41116e-05
BMgn007743.1	TCONS_00149264	undirected	0.221139	0.828961	3.425e-06	2.08049e-05
BMgn005684.1	TCONS_00319007	undirected	0.220936	0.851215	9.98627e-07	8.03827e-06
BMgn003977.1	TCONS_00149264	undirected	0.220841	0.85426	8.30817e-07	6.96741e-06
BMgn010671.1	TCONS_00319007	undirected	0.2207	0.841582	1.74199e-06	1.23678e-05
BMgn011920.1	TCONS_00319007	undirected	0.220319	0.808622	9.1516e-06	4.4416e-05
BMgn013792.1	TCONS_00149264	undirected	0.220223	0.814353	7.02178e-06	3.62001e-05
BMgn014094.1	TCONS_00149264	undirected	0.220207	0.818127	5.86867e-06	3.15228e-05
BMgn011948.1	TCONS_00319007	undirected	0.220034	0.837133	2.22512e-06	1.49139e-05
BMgn006945.1	TCONS_00149264	undirected	0.219978	0.864375	4.37212e-07	4.2433e-06
BMgn012126.1	TCONS_00319007	undirected	0.219537	0.818043	5.89237e-06	3.1617e-05
BMgn000882.1	TCONS_00427691	undirected	0.21905	0.82307	4.61071e-06	2.61582e-05
BMgn006134.1	TCONS_00319007	undirected	0.219011	0.798411	1.43677e-05	6.28744e-05
BMgn015776.1	TCONS_00149264	undirected	0.218494	0.869545	3.08647e-07	3.25209e-06
BMgn005928.1	TCONS_00319007	undirected	0.218405	0.853601	8.64857e-07	7.187e-06
BMgn002811.1	TCONS_00149264	undirected	0.218172	0.819422	5.51316e-06	3.00412e-05
BMgn007412.1	TCONS_00319007	undirected	0.217609	0.862866	4.82694e-07	4.58006e-06
BMgn013076.1	TCONS_00319007	undirected	0.217181	0.869045	3.19435e-07	3.33831e-06
BMgn002405.1	TCONS_00149264	undirected	0.216817	0.815552	6.63571e-06	3.46417e-05
BMgn012397.1	TCONS_00319007	undirected	0.216805	0.854679	8.09812e-07	6.83495e-06
BMgn007363.1	TCONS_00149264	undirected	0.216328	0.784616	2.54251e-05	9.79785e-05
BMgn008903.1	TCONS_00319007	undirected	0.216112	0.763965	5.55831e-05	0.000180583
BMgn012546.1	TCONS_00149264	undirected	0.215828	0.829873	3.26771e-06	2.00649e-05
BMgn007637.1	TCONS_00149264	undirected	0.21554	0.772907	4.0007e-05	0.000139729
BMgn008209.1	TCONS_00319007	undirected	0.215531	0.80928	8.88129e-06	4.33976e-05
BMgn011446.1	TCONS_00319007	undirected	0.215486	0.75071	8.82579e-05	0.000259707
BMgn003197.1	TCONS_00149264	undirected	0.215323	0.758999	6.63212e-05	0.000207397
BMgn001037.1	TCONS_00149264	undirected	0.215312	0.844172	1.50546e-06	1.1038e-05
BMgn005460.1	TCONS_00454328	undirected	0.21474	0.799227	1.38723e-05	6.12035e-05
BMgn000903.1	TCONS_00149264	undirected	0.214708	0.871561	2.68399e-07	2.92064e-06
BMgn012126.1	TCONS_00149264	undirected	0.214684	0.8568	7.10383e-07	6.17353e-06
BMgn010571.1	TCONS_00319007	undirected	0.21449	0.881419	1.30816e-07	1.67639e-06
BMgn017546.1	TCONS_00149264	undirected	0.214032	0.810729	8.31093e-06	4.12233e-05
BMgn010139.1	TCONS_00319007	undirected	0.213649	0.811289	8.09901e-06	4.04059e-05
BMgn013157.1	TCONS_00319007	undirected	0.212988	0.789451	2.09146e-05	8.4185e-05
BMgn002572.1	TCONS_00149264	undirected	0.212895	0.867776	3.48261e-07	3.56451e-06
BMgn006216.1	TCONS_00319007	undirected	0.2122	0.764665	5.41979e-05	0.000177104
BMgn012546.1	TCONS_00319007	undirected	0.211138	0.801726	1.24456e-05	5.62863e-05
BMgn009411.1	TCONS_00149264	undirected	0.211124	0.81975	5.42611e-06	2.96614e-05
BMgn011620.1	TCONS_00319007	undirected	0.211002	0.814909	6.84018e-06	3.54721e-05
BMgn000959.1	TCONS_00319007	undirected	0.210928	0.842891	1.61863e-06	1.16876e-05
BMgn008921.1	TCONS_00518124	undirected	0.210555	0.805818	1.03852e-05	4.89263e-05
BMgn000882.1	TCONS_00454328	undirected	0.210209	0.806925	9.88177e-06	4.71155e-05
BMgn012168.1	TCONS_00427691	undirected	0.209792	0.833634	2.68402e-06	1.72548e-05
BMgn013133.1	TCONS_00427691	undirected	0.209475	0.836435	2.31071e-06	1.53536e-05
BMgn005116.1	TCONS_00518124	undirected	0.208754	0.810189	8.51965e-06	4.20229e-05
BMgn008921.1	TCONS_00319007	undirected	0.207965	0.87216	2.57365e-07	2.82714e-06
BMgn009319.1	TCONS_00149264	undirected	0.20756	0.839584	1.94618e-06	1.34714e-05
BMgn011446.1	TCONS_00149264	undirected	0.206788	0.75839	6.77519e-05	0.000210892
BMgn017546.1	TCONS_00319007	undirected	0.20672	0.802354	1.21079e-05	5.51052e-05
BMgn004037.1	TCONS_00319007	undirected	0.20647	0.814232	7.06185e-06	3.63551e-05
BMgn003726.1	TCONS_00518124	undirected	0.206406	0.820177	5.3146e-06	2.91935e-05
BMgn000959.1	TCONS_00149264	undirected	0.206267	0.83581	2.38973e-06	1.57688e-05
BMgn011964.1	TCONS_00319007	undirected	0.20592	0.812458	7.67202e-06	3.87602e-05
BMgn007661.1	TCONS_00319007	undirected	0.205584	0.864584	4.3122e-07	4.19887e-06
BMgn004374.1	TCONS_00319007	undirected	0.204982	0.828112	3.57751e-06	2.15087e-05
BMgn002164.1	TCONS_00149264	undirected	0.204943	0.765252	5.30596e-05	0.000174137
BMgn011620.1	TCONS_00149264	undirected	0.204911	0.812667	7.59806e-06	3.84698e-05
BMgn011964.1	TCONS_00518124	undirected	0.204705	0.827464	3.6976e-06	2.20601e-05
BMgn004037.1	TCONS_00518124	undirected	0.204012	0.806113	1.0249e-05	4.84311e-05
BMgn012397.1	TCONS_00149264	undirected	0.203996	0.814857	6.85716e-06	3.55403e-05
BMgn003726.1	TCONS_00319007	undirected	0.203945	0.894896	4.39053e-08	7.20035e-07
BMgn007401.1	TCONS_00149264	undirected	0.203819	0.857813	6.66792e-07	5.8779e-06
BMgn010671.1	TCONS_00149264	undirected	0.203554	0.854532	8.17098e-07	6.88234e-06
BMgn010200.1	TCONS_00427691	undirected	0.203254	0.751258	8.66349e-05	0.000255978
BMgn010139.1	TCONS_00149264	undirected	0.20313	0.793989	1.73316e-05	7.27899e-05
BMgn011273.1	TCONS_00319007	undirected	0.202964	0.815835	6.54712e-06	3.42951e-05
BMgn013076.1	TCONS_00149264	undirected	0.201807	0.834833	2.5182e-06	1.64179e-05
BMgn008209.1	TCONS_00149264	undirected	0.201271	0.823784	4.45021e-06	2.54541e-05
BMgn005116.1	TCONS_00319007	undirected	0.200763	0.841456	1.75429e-06	1.24365e-05
BMgn008921.1	TCONS_00149264	undirected	0.199994	0.794997	1.66129e-05	7.03621e-05
BMgn010571.1	TCONS_00149264	undirected	0.199157	0.811678	7.95492e-06	3.98684e-05
BMgn012851.1	TCONS_00149264	undirected	0.199117	0.830224	3.2089e-06	1.97811e-05
BMgn001243.1	TCONS_00319007	undirected	0.198787	0.828129	3.57437e-06	2.1497e-05
BMgn006134.1	TCONS_00149264	undirected	0.198703	0.756605	7.21084e-05	0.000221469
BMgn001483.1	TCONS_00319007	undirected	0.198038	0.858277	6.47639e-07	5.74722e-06
BMgn001483.1	TCONS_00149264	undirected	0.197893	0.852985	8.97779e-07	7.40059e-06
BMgn011920.1	TCONS_00149264	undirected	0.195681	0.807493	9.63215e-06	4.6194e-05
BMgn007412.1	TCONS_00149264	undirected	0.195649	0.812738	7.5727e-06	3.83644e-05
BMgn005460.1	TCONS_00319007	undirected	0.195509	0.798039	1.45989e-05	6.36571e-05
BMgn003726.1	TCONS_00149264	undirected	0.195072	0.878864	1.58531e-07	1.94574e-06
BMgn005116.1	TCONS_00149264	undirected	0.19313	0.77331	3.94039e-05	0.000138043
BMgn007661.1	TCONS_00149264	undirected	0.188423	0.802733	1.19079e-05	5.44063e-05
BMgn011273.1	TCONS_00149264	undirected	0.186951	0.797384	1.50138e-05	6.50568e-05
BMgn010604.1	TCONS_00149264	undirected	0.186091	0.836687	2.2795e-06	1.51949e-05
BMgn013133.1	TCONS_00518124	undirected	0.185323	0.808697	9.12036e-06	4.4302e-05
BMgn001243.1	TCONS_00149264	undirected	0.184166	0.802606	1.19745e-05	5.46328e-05
BMgn005460.1	TCONS_00149264	undirected	0.183605	0.795429	1.63131e-05	6.9374e-05
BMgn000882.1	TCONS_00319007	undirected	0.182408	0.79919	1.38939e-05	6.1285e-05
BMgn013133.1	TCONS_00454328	undirected	0.182284	0.784442	2.56017e-05	9.8502e-05
BMgn013133.1	TCONS_00319007	undirected	0.181641	0.812643	7.60653e-06	3.85019e-05
BMgn012168.1	TCONS_00518124	undirected	0.17923	0.820886	5.13391e-06	2.84282e-05
BMgn000882.1	TCONS_00149264	undirected	0.17876	0.828841	3.44634e-06	2.08986e-05
BMgn000924.1	TCONS_00427691	undirected	0.178395	0.790858	1.97405e-05	8.05329e-05
BMgn012168.1	TCONS_00319007	undirected	0.178367	0.803817	1.13522e-05	5.24219e-05
BMgn010604.1	TCONS_00319007	undirected	0.177545	0.757378	7.01921e-05	0.000216854
BMgn012963.1	TCONS_00427691	undirected	0.172736	0.763276	5.69759e-05	0.00018411
BMgn012168.1	TCONS_00454328	undirected	0.172712	0.777753	3.32708e-05	0.000120829
BMgn012168.1	TCONS_00149264	undirected	0.163309	0.773644	3.89111e-05	0.000136698
BMgn000924.1	TCONS_00518124	undirected	0.16315	0.836402	2.31485e-06	1.5375e-05
BMgn000924.1	TCONS_00454328	undirected	0.163002	0.750549	8.87402e-05	0.000260803
BMgn013133.1	TCONS_00149264	undirected	0.161801	0.758569	6.73286e-05	0.000209843
BMgn014337.1	TCONS_00518124	undirected	0.161141	0.826579	3.86773e-06	2.28525e-05
BMgn014337.1	TCONS_00427691	undirected	0.156862	0.777619	3.3443e-05	0.000121298
BMgn013923.1	TCONS_00518124	undirected	0.156263	0.805601	1.04866e-05	4.93136e-05
BMgn012963.1	TCONS_00518124	undirected	0.154275	0.78742	2.27161e-05	8.97268e-05
BMgn010200.1	TCONS_00319007	undirected	0.152877	0.752337	8.35141e-05	0.000248712
BMgn000924.1	TCONS_00149264	undirected	0.144023	0.788545	2.1702e-05	8.65994e-05
BMgn012963.1	TCONS_00319007	undirected	0.143622	0.751548	8.57865e-05	0.000254
BMgn014337.1	TCONS_00319007	undirected	0.1431	0.773996	3.83972e-05	0.000135307
BMgn005769.1	TCONS_00160510	undirected	0.333534	0.909998	1.06861e-08	2.44336e-07
BMgn005769.1	TCONS_00454328	undirected	0.325274	0.892903	5.2064e-08	8.20439e-07
BMgn011599.1	TCONS_00160510	undirected	0.325047	0.880201	1.43441e-07	1.8006e-06
BMgn011599.1	TCONS_00454328	undirected	0.323077	0.861579	5.24718e-07	4.88553e-06
BMgn005409.1	TCONS_00160510	undirected	0.315289	0.949333	5.32108e-11	4.01713e-09
BMgn005328.1	TCONS_00160510	undirected	0.312284	0.909843	1.08555e-08	2.47112e-07
BMgn012687.1	TCONS_00454328	undirected	0.305685	0.852921	9.01265e-07	7.42348e-06
BMgn012687.1	TCONS_00242135	undirected	0.299547	0.86285	4.83188e-07	4.58388e-06
BMgn011599.1	TCONS_00242135	undirected	0.297358	0.843396	1.57313e-06	1.1432e-05
BMgn015520.1	TCONS_00160510	undirected	0.293217	0.917149	5.00791e-09	1.35807e-07
BMgn012687.1	TCONS_00160510	undirected	0.291231	0.85558	7.66145e-07	6.54089e-06
BMgn005328.1	TCONS_00454328	undirected	0.290613	0.877398	1.7667e-07	2.1173e-06
BMgn005769.1	TCONS_00242135	undirected	0.290428	0.858057	6.56661e-07	5.80918e-06
BMgn015520.1	TCONS_00454328	undirected	0.288813	0.910548	1.01033e-08	2.34448e-07
BMgn005409.1	TCONS_00454328	undirected	0.277308	0.88907	7.15987e-08	1.04897e-06
BMgn003718.1	TCONS_00454328	undirected	0.276995	0.893447	4.97149e-08	7.92086e-07
BMgn012687.1	TCONS_00518124	undirected	0.273984	0.839293	1.97761e-06	1.36331e-05
BMgn005593.1	TCONS_00518124	undirected	0.270263	0.917278	4.93683e-09	1.34445e-07
BMgn003718.1	TCONS_00160510	undirected	0.269139	0.879678	1.49184e-07	1.85765e-06
BMgn017551.1	TCONS_00518124	undirected	0.267755	0.904969	1.75554e-08	3.55971e-07
BMgn011599.1	TCONS_00518124	undirected	0.260472	0.79849	1.43189e-05	6.272e-05
BMgn003718.1	TCONS_00242135	undirected	0.259648	0.877728	1.72437e-07	2.07788e-06
BMgn013713.1	TCONS_00454328	undirected	0.252315	0.811975	7.84604e-06	3.94297e-05
BMgn017551.1	TCONS_00454328	undirected	0.252057	0.86455	4.32193e-07	4.20623e-06
BMgn005769.1	TCONS_00518124	undirected	0.251096	0.810266	8.4895e-06	4.19112e-05
BMgn003048.1	TCONS_00160510	undirected	0.250492	0.868553	3.30343e-07	3.42423e-06
BMgn015520.1	TCONS_00242135	undirected	0.247512	0.851001	1.01143e-06	8.11844e-06
BMgn017551.1	TCONS_00242135	undirected	0.243595	0.836312	2.32614e-06	1.54337e-05
BMgn005593.1	TCONS_00242135	undirected	0.243553	0.847455	1.2464e-06	9.54744e-06
BMgn013713.1	TCONS_00242135	undirected	0.239561	0.800546	1.31021e-05	5.85571e-05
BMgn003048.1	TCONS_00454328	undirected	0.239464	0.857664	6.73037e-07	5.92027e-06
BMgn005328.1	TCONS_00242135	undirected	0.239292	0.809182	8.92108e-06	4.35522e-05
BMgn009967.1	TCONS_00160510	undirected	0.238497	0.884396	1.03985e-07	1.40269e-06
BMgn017551.1	TCONS_00160510	undirected	0.23565	0.852885	9.03223e-07	7.43717e-06
BMgn005593.1	TCONS_00454328	undirected	0.234451	0.846455	1.32085e-06	9.9786e-06
BMgn005769.1	TCONS_00149264	undirected	0.233854	0.824107	4.37912e-06	2.51359e-05
BMgn013713.1	TCONS_00160510	undirected	0.231672	0.786359	2.37094e-05	9.27905e-05
BMgn005409.1	TCONS_00149264	undirected	0.228999	0.870463	2.89705e-07	3.09891e-06
BMgn011599.1	TCONS_00149264	undirected	0.227649	0.789526	2.085e-05	8.39909e-05
BMgn015520.1	TCONS_00518124	undirected	0.227423	0.822751	4.68408e-06	2.64926e-05
BMgn013713.1	TCONS_00518124	undirected	0.227167	0.775746	3.59305e-05	0.000128389
BMgn003718.1	TCONS_00518124	undirected	0.225457	0.810514	8.39352e-06	4.15484e-05
BMgn009967.1	TCONS_00454328	undirected	0.223563	0.85036	1.05082e-06	8.35787e-06
BMgn015520.1	TCONS_00149264	undirected	0.22178	0.849632	1.09711e-06	8.64404e-06
BMgn012687.1	TCONS_00149264	undirected	0.218697	0.786254	2.38097e-05	9.30859e-05
BMgn005409.1	TCONS_00242135	undirected	0.217478	0.808316	9.27988e-06	4.48903e-05
BMgn005328.1	TCONS_00149264	undirected	0.215317	0.806485	1.00793e-05	4.78189e-05
BMgn005593.1	TCONS_00160510	undirected	0.210133	0.813431	7.33178e-06	3.74162e-05
BMgn017551.1	TCONS_00149264	undirected	0.208286	0.840329	1.86769e-06	1.30453e-05
BMgn003718.1	TCONS_00149264	undirected	0.208285	0.828225	3.55686e-06	2.14127e-05
BMgn006209.1	TCONS_00242135	undirected	0.207026	0.765103	5.33468e-05	0.000174874
BMgn006209.1	TCONS_00518124	undirected	0.206516	0.764766	5.40013e-05	0.000176584
BMgn005328.1	TCONS_00518124	undirected	0.204347	0.757818	6.91237e-05	0.000214291
BMgn009967.1	TCONS_00149264	undirected	0.203495	0.887557	8.09343e-08	1.15299e-06
BMgn005593.1	TCONS_00149264	undirected	0.200232	0.832023	2.92182e-06	1.84026e-05
BMgn003048.1	TCONS_00242135	undirected	0.194153	0.776019	3.55578e-05	0.000127338
BMgn003048.1	TCONS_00149264	undirected	0.193051	0.798935	1.40477e-05	6.18125e-05
BMgn005409.1	TCONS_00518124	undirected	0.191416	0.779177	3.14886e-05	0.000115729
BMgn009967.1	TCONS_00242135	undirected	0.187124	0.805684	1.04478e-05	4.91624e-05
BMgn013713.1	TCONS_00149264	undirected	0.185009	0.765817	5.19846e-05	0.000171341
BMgn001186.1	TCONS_00454328	undirected	0.182459	0.807099	9.80467e-06	4.68273e-05
BMgn001186.1	TCONS_00518124	undirected	0.180271	0.789099	2.12175e-05	8.50989e-05
BMgn009967.1	TCONS_00518124	undirected	0.173412	0.801785	1.24135e-05	5.61725e-05
BMgn001186.1	TCONS_00160510	undirected	0.162899	0.761118	6.15378e-05	0.000195591
BMgn001186.1	TCONS_00149264	undirected	0.146023	0.7696	4.52563e-05	0.000153868
BMgn008392.1	TCONS_00518124	undirected	0.126897	0.771908	4.15332e-05	0.000143913

## Sheet: D_vs_W
transcripts id	logFC	logCPM	Pvalue	FDR
TCONS_00229955	-8.65066	0.710675	1.87581e-05	0.00297995
TCONS_00312601	-4.30689	0.997636	0.000344103	0.029177
TCONS_00357288	9.31922	1.31856	0.000377332	0.0308636
TCONS_00384296	-3.48701	1.30496	0.000407031	0.0328981
TCONS_00459264	7.91053	-0.0199779	0.000104668	0.0114811

## Sheet: GROSS
scaffold id	GROSS start	GROSS end	GROSS id	Gene id	transcript start	transcript end
nscaf125	92967	98467	SWGROSS0416	XLOC_000331:TCONS_00006789	95266	95974
nscaf1898	8495461	8509461	SWGROSS0294	XLOC_001704:TCONS_00040028	8495382	8497318
nscaf1898	72461	85461	SWGROSS0269	XLOC_001956:TCONS_00046258	76944	81902
nscaf2767	2494749	2509749	SWGROSS0506	XLOC_006847:TCONS_00162107	2499024	2501099
nscaf2822	1075544	1083544	SWGROSS0695	XLOC_008205:TCONS_00192138	1077860	1082822
nscaf2822	1075544	1083544	SWGROSS0695	XLOC_008205:TCONS_00192142	1077860	1082822
nscaf2822	1075544	1083544	SWGROSS0695	XLOC_008205:TCONS_00192153	1077861	1082822
nscaf2823	105658	114658	SWGROSS0702	XLOC_008443:TCONS_00200161	111108	116871
nscaf2828	3428153	3444653	SWGROSS0930	XLOC_008890:TCONS_00210092	3440298	3449071
nscaf2839	111869	123369	SWGROSS0265	XLOC_009628:TCONS_00229940	110349	112837
nscaf2839	111869	123369	SWGROSS0265	XLOC_009628:TCONS_00229950	110349	112837
nscaf2839	111869	123369	SWGROSS0265	XLOC_009628:TCONS_00229952	110349	112837
nscaf2839	111869	123369	SWGROSS0265	XLOC_009628:TCONS_00229955	111569	112837
nscaf2888	3917000	3922500	SWGROSS0342	XLOC_013006:TCONS_00312601	3918993	3923718
nscaf2902	4404525	4453525	SWGROSS0452	XLOC_013872:TCONS_00329285	4404240	4407470
nscaf3026	6534070	6545070	SWGROSS0661	XLOC_019230:TCONS_00436214	6538519	6540991
nscaf3040	1226914	1231914	SWGROSS0106	XLOC_020573:TCONS_00467745	1227702	1228251
nscaf3074	530000	543500	SWGROSS0863	XLOC_022527:TCONS_00509356	529195	534445

## Sheet: JH_pathway
lncRNA ID	lncRNA loci	JH pathway genes	Coding-gene loci	distance	location type
TCONS_00225308	nscaf2830:192177-192980:+	BMgn005707.1	nscaf2830:184003-282293:+	0	ilncrna
TCONS_00225312	nscaf2830:216944-220499:+	BMgn005707.1	nscaf2830:184003-282293:+	0	ilncrna
TCONS_00225740	nscaf2830:222944-226045:-	BMgn005707.1	nscaf2830:184003-282293:+	0	ilncrna
TCONS_00028053	nscaf1690:3240572-3242098:-	BMgn000656.1	nscaf1690:3274896-3312528:+	-32798	lincrna
TCONS_00028054	nscaf1690:3240572-3259352:-	BMgn000656.1	nscaf1690:3274896-3312528:+	-15544	lincrna
TCONS_00021499	nscaf1690:3256940-3258517:+	BMgn000656.1	nscaf1690:3274896-3312528:+	16379	lincrna
TCONS_00021501	nscaf1690:3266850-3272780:+	BMgn000656.1	nscaf1690:3274896-3312528:+	2116	lincrna
TCONS_00081013	nscaf2204:3425070-3429577:+	BMgn001965.1	nscaf2204:3416839-3424158:+	-912	lincrna
TCONS_00250788	nscaf2853:5130661-5131681:+	BMgn006513.1	nscaf2853:5136809-5141316:+	5128	lincrna
TCONS_00250789	nscaf2853:5130680-5131681:+	BMgn006513.1	nscaf2853:5136809-5141316:+	5128	lincrna
TCONS_00254848	nscaf2853:5151472-5152837:-	BMgn006513.1	nscaf2853:5136809-5141316:+	10156	lincrna
TCONS_00254849	nscaf2853:5151472-5154932:-	BMgn006513.1	nscaf2853:5136809-5141316:+	10156	lincrna
TCONS_00254850	nscaf2853:5151472-5154932:-	BMgn006513.1	nscaf2853:5136809-5141316:+	10156	lincrna
TCONS_00254851	nscaf2853:5151472-5154932:-	BMgn006513.1	nscaf2853:5136809-5141316:+	10156	lincrna
TCONS_00250790	nscaf2853:5151646-5154932:+	BMgn006513.1	nscaf2853:5136809-5141316:+	-10330	lincrna
TCONS_00291356	nscaf2886:479760-491151:+	BMgn007459.1	nscaf2886:476905-478284:-	-1476	lincrna
TCONS_00319709	nscaf2889:261836-263216:-	BMgn008032.1	nscaf2889:256330-257563:-	4273	lincrna
TCONS_00359162	nscaf2943:2626411-2628073:-	BMgn009211.1	nscaf2943:2658688-2666721:-	-30615	lincrna
TCONS_00398716	nscaf2993:6144953-6146807:+	BMgn010564.1	nscaf2993:6142747-6143112:+	-1841	lincrna
TCONS_00442046	nscaf3028:62887-72380:+	BMgn011595.1	nscaf3028:53125-61524:-	-1363	lincrna
TCONS_00442049	nscaf3028:68758-72380:+	BMgn011595.1	nscaf3028:53125-61524:-	-7234	lincrna
TCONS_00442050	nscaf3028:68800-73096:+	BMgn011595.1	nscaf3028:53125-61524:-	-7276	lincrna
TCONS_00442054	nscaf3028:77492-83663:+	BMgn011595.1	nscaf3028:53125-61524:-	-15968	lincrna
TCONS_00524881	nscaf3097:1755162-1759754:+	BMgn013793.1	nscaf3097:1679024-1689007:+	-66155	lincrna
TCONS_00524882	nscaf3097:1767915-1772587:+	BMgn013793.1	nscaf3097:1679024-1689007:+	-78908	lincrna
TCONS_00028055	nscaf1690:3308159-3309888:-	BMgn000656.1	nscaf1690:3274896-3312528:+	0	lncNAT
TCONS_00031547	nscaf1705:401139-404936:+	BMgn000772.1	nscaf1705:401295-406692:-	0	lncNAT
TCONS_00082281	nscaf2204:1400853-1405893:-	BMgn001926.1	nscaf2204:1401691-1412106:+	0	lncNAT
TCONS_00254847	nscaf2853:5141034-5154932:-	BMgn006513.1	nscaf2853:5136809-5141316:+	0	lncNAT
TCONS_00278210	nscaf2865:3052565-3054272:-	BMgn007092.1	nscaf2865:3035054-3054270:+	0	lncNAT
TCONS_00357347	nscaf2943:2648411-2680997:+	BMgn009211.1	nscaf2943:2658688-2666721:-	0	lncNAT
TCONS_00357348	nscaf2943:2651031-2661140:+	BMgn009211.1	nscaf2943:2658688-2666721:-	0	lncNAT
TCONS_00357349	nscaf2943:2651031-2661443:+	BMgn009211.1	nscaf2943:2658688-2666721:-	0	lncNAT
TCONS_00404165	nscaf2993:6126661-6148232:-	BMgn010563.1	nscaf2993:6122550-6127065:+	0	lncNAT
TCONS_00404165	nscaf2993:6126661-6148232:-	BMgn010564.1	nscaf2993:6142747-6143112:+	0	lncNAT
TCONS_00398722	nscaf2993:6229212-6230113:+	BMgn010391.1	nscaf2993:6226646-6234570:-	0	lncNAT
TCONS_00422011	nscaf3015:2463213-2467822:+	BMgn011029.1	nscaf3015:2465290-2467354:-	0	lncNAT
TCONS_00422026	nscaf3015:2463958-2467822:+	BMgn011029.1	nscaf3015:2465290-2467354:-	0	lncNAT
TCONS_00442040	nscaf3028:15568-61616:+	BMgn011596.1	nscaf3028:19832-26051:-	0	lncNAT
TCONS_00442040	nscaf3028:15568-61616:+	BMgn011595.1	nscaf3028:53125-61524:-	0	lncNAT
TCONS_00442041	nscaf3028:15701-61616:+	BMgn011596.1	nscaf3028:19832-26051:-	0	lncNAT
TCONS_00442041	nscaf3028:15701-61616:+	BMgn011595.1	nscaf3028:53125-61524:-	0	lncNAT
TCONS_00442042	nscaf3028:15919-61616:+	BMgn011596.1	nscaf3028:19832-26051:-	0	lncNAT
TCONS_00442042	nscaf3028:15919-61616:+	BMgn011595.1	nscaf3028:53125-61524:-	0	lncNAT
TCONS_00442043	nscaf3028:16063-30593:+	BMgn011596.1	nscaf3028:19832-26051:-	0	lncNAT
TCONS_00530266	nscaf3099:3065893-3067039:-	BMgn013994.1	nscaf3099:3062832-3072763:+	0	lncNAT
